# Supplementary material for: Pervasive coexpression of spatially proximal genes is buffered at the protein level
Source: Mol Syst Biol. 2017 Aug 23;13(8):937. doi: 10.15252/msb.20177548 (PMC5572396; doi:10.15252/msb.20177548)
Supplement: Supplementary file 3 — Dataset EV1 [file MSB-13-937-s003.zip]

Archive with 2 entries (2 files):
- MSB-17-7548_Dataset_EV1.csv
- README.txt
