# Supplementary material for: Pervasive coexpression of spatially proximal genes is buffered at the protein level
Source: Mol Syst Biol. 2017 Aug 23;13(8):937. doi: 10.15252/msb.20177548 (PMC5572396; doi:10.15252/msb.20177548)
Supplement: Supplementary file 3 — Dataset EV1 [file MSB-13-937-s003.zip › MSB-17-7548_Dataset_EV1.csv]

Protein_IDs	Protein_names	Gene_names	Gene_IDs	RPKM_GM18486	RPKM_GM18498	RPKM_GM18499	RPKM_GM18501	RPKM_GM18502	RPKM_GM18504	RPKM_GM18505	RPKM_GM18507	RPKM_GM18508	RPKM_GM18510	RPKM_GM18511	RPKM_GM18516	RPKM_GM18517	RPKM_GM18519	RPKM_GM18520	RPKM_GM18522	RPKM_GM18523	RPKM_GM18852	RPKM_GM18855	RPKM_GM18858	RPKM_GM18861	RPKM_GM18862	RPKM_GM18870	RPKM_GM18871	RPKM_GM18909	RPKM_GM18912	RPKM_GM18913	RPKM_GM18916	RPKM_GM19093	RPKM_GM19098	RPKM_GM19099	RPKM_GM19101	RPKM_GM19102	RPKM_GM19108	RPKM_GM19114	RPKM_GM19116	RPKM_GM19119	RPKM_GM19127	RPKM_GM19128	RPKM_GM19130	RPKM_GM19131	RPKM_GM19137	RPKM_GM19138	RPKM_GM19140	RPKM_GM19143	RPKM_GM19144
A0AVT1	Ubiquitin-like modifier-activating enzyme 6	UBA6	ENSG00000033178	-1.46909340186017	-0.678333620844673	-0.601704850456873	-0.0672067252037865	-0.58444877860472	-1.4398455131592	-0.447624170949715	-0.650777995576941	-0.565284793141899	-0.767073758426458	-0.726213535369273	-1.12721571968413	-0.554904895530499	-1.17653533571347	-0.942287921497513	-0.374910359216222	-1.11818018496524	-0.837457509812221	-1.31457497687711	-0.957678179986233	0.61487238358911	-0.468986117541969	-1.18961254156347	-0.63251001946271	-1.02131531467292	-1.04100712783129	-1.5099630904896	-0.59243551251665	-0.434283165310385	-0.248567668271729	-0.0476850947820271	-0.182713323073354	-1.67342775639399	-0.35883494978411	-2.25317418372227	-0.621405838843145	-0.406590637837693	-0.700337861376322	-0.838704060928399	0.202918463636341	-0.934324593425348	-0.969563723857283	-0.17779138930192	-0.713812116080263	-0.830560248984881	-0.925513452064201
A0FGR8	Extended synaptotagmin-2	ESYT2	ENSG00000117868	-0.662676874016512	-0.748097348807903	0.35477949849224	-0.886109872599775	-0.046798501523285	-0.468575897643222	-0.223615718332013	0.555157064165554	0.542654281305929	0.219486718990729	0.14684415738835	-0.342365948063411	-0.333536123636663	0.546148377920667	-0.398403608104605	-0.176592206285808	-0.35209849022922	0.0488091399272728	0.344544089227968	-0.0752678043549588	0.172274728825071	0.0463971217416219	0.359168882273648	0.275148169146389	-0.121369898433077	-0.33771190678481	0.198925176627166	0.210358004528726	0.257023598712118	0.261402333094969	0.518785586104008	0.199456679675963	-0.566136050144323	0.392837117510844	-0.298482478326399	0.0850643782808334	0.16302139061339	-0.315939604238202	-0.539289353390614	0.076420183113604	-0.0278029481669568	0.388244880104271	0.734300686030001	-0.139474800670586	0.0271209197493327	-0.264875118006076
A1A4S6	Rho GTPase-activating protein 10	ARHGAP10	ENSG00000071205	-0.325817802202004	0.37488455047446	-0.813758089331189	0.485038459846372	-0.0284276344229832	-1.01460795251958	-0.619672917251398	0.0795667112063043	-0.120270799784771	0.0269894465933369	-0.0248876868989223	-0.511874689958204	-0.0489146147788819	-0.564545380976342	0.0908051873043068	-0.181418293499381	0.0542580259645238	-0.471655363172173	-0.614249370173429	0.136078600069783	0.0560404687586127	0.165526746688752	0.392311739406115	0.190069245339929	0.228735962112207	-0.0498343170648701	-0.275913481454843	-0.89456677970335	-0.402695591040798	0.108140202614734	0.177627175223534	-0.0510328926160639	-0.296482810737898	0.0476464164411912	-0.691669500541431	0.0739077624259981	-0.404277389271935	-0.343587273662644	-0.256703563848886	-0.326300167515692	0.289584487136129	-0.113373386500461	0.0749124947458881	-0.213728923855115	-0.0406585299206705	0.420727546527838
A1L0T0	Acetolactate synthase-like protein	ILVBL	ENSG00000105135	-0.542090504124652	-0.524050698790715	0.0338924341238585	-0.295730027223073	0.0568353375546673	-1.03838010753441	-0.391424226239339	0.086661218004866	-0.0227691130599226	0.245530327785306	0.0612227983367335	-0.0140082871371172	0.162967557613118	-0.0689424021586813	-0.236617776597277	0.270943031998507	-0.478859107988105	0.28168471909748	-0.400082753957985	-0.0667548433666685	-0.249783788245708	-0.430872427690884	0.461878196512991	0.225127640837554	-0.113794124627474	-0.273041549777672	-0.227444565259511	-0.190647615473073	0.0366131910195859	-0.179789088848912	0.0828673055846094	0.208427816996609	-0.881274928643898	-0.14252573761078	-1.13552781984542	-0.291031487079199	-0.162117841963625	-0.303514952806688	-0.22193710723833	0.117908346020951	0.109458786309417	1.06084879725998	-0.487537169652252	-0.122376840512548	-0.0710206715086112	-0.657991091321156
A2RRP1	Neuroblastoma-amplified sequence	NBAS	ENSG00000151779	-1.05601990687401	-0.649983595696704	-0.554229491770535	0.0731073546226959	-0.330602435893462	-1.04772931494341	-0.212149574169892	-0.747685237557874	-0.288802466839991	-0.325069181741798	-0.955388334956329	-0.403529319684091	-0.243021274933009	-0.86802618835928	-0.623846179089952	-0.15803041988984	-0.595506456191232	-0.0773643332797018	-0.531086180302885	-0.455693578885932	0.132498824304453	-0.42897340220192	-0.43882228372447	0.247750439144889	-0.812043480339102	-1.06580890843492	-0.646282896087613	-0.506533433672602	0.243679943630612	0.0916681972523303	-0.117015883419785	-0.0467288508104149	-1.45175264989519	-0.407223071589506	-1.32380136646871	-0.457150492792162	-0.943251729389707	-0.926679575685044	-0.986642450242149	0.0389022249232331	-0.27907163838888	-0.0743835829477337	0.293127445608931	-0.611788158110941	-0.531998022920922	-0.289102907443009
A2RUR9	Coiled-coil domain-containing protein 144A	CCDC144A	ENSG00000170160	-2.41004551688926	-1.23770390904542	-0.550497491741692	-4.00960665375803	1.36044775072431	1.84499758434004	1.6235714168669	-1.9169220023655	1.56014985209787	-2.12947755220591	-3.78252649881935	-1.8126159039393	-1.89992649955322	2.71188269701738	-3.70588660260049	-0.937794684231599	-2.46869026154248	0.147685311475665	-2.27088561491576	-0.150697824140132	NA	3.36880602781325	-0.486754940038396	2.95561575132648	0.219134503289519	1.6506506124756	2.76109541779731	NA	1.75230911385462	-2.51426863497381	-2.14004246804177	NA	1.36377769770468	NA	1.24613027065871	-1.33648951356324	-0.86162085316898	-2.30668818319307	-2.49831697063883	0.613172772804999	-3.4423767711016	-1.09286087603046	2.68087270326859	-0.0749557271475956	-3.41721486518081	-0.789045087994765
A2RUS2	DENN domain-containing protein 3	DENND3	ENSG00000105339	0.142840922880636	-0.622487080925981	-0.00423847727463134	-2.69059552438051	0.700143226218625	-0.291343598613039	0.0376020979934246	-0.0939560855598049	0.288594005530646	0.474205045535793	-0.278959205677063	-0.828951794216204	-0.273563149970217	0.319999910985333	-0.197900064838075	-0.796896560624358	-0.0387845003822385	1.0519660658737	0.368585755925665	-0.19357210606532	0.125975790139716	0.139895329855472	0.177420696754705	-0.0652390284690103	-0.937381591065438	0.00531468336232699	0.12595369432527	-0.0694283217203271	-0.430304054761452	-0.147805981170976	-0.127944518482575	-0.213245416646837	-0.397091428986531	-0.745501910686198	-0.632768115334007	0.337370377729663	-0.106349227193263	-0.463960597332406	-0.262665400379069	-0.0474575736259357	0.574410441660049	0.339692506912717	0.583822609613506	-0.0298422845305559	0.141838153466736	-0.181176796494285
A2VDJ0	Transmembrane protein 131-like	KIAA0922	ENSG00000121210	-0.270321130499506	-0.235726795501477	0.255166073047594	0.841831408828735	-0.0153841868242264	0.449550934637553	0.0716184848228423	-0.0595030663730398	0.180388953657694	-0.165097365585704	-0.300001808233292	0.714608524180187	0.301180522830636	0.13135452717718	-0.573597320196487	0.487917389814259	-0.264970712992887	-0.0988726443457475	-0.1068189627642	-0.0180755561642414	0.644048818050807	0.0135781216909265	-0.0722489008405116	-0.416987295925272	-0.368658828272791	0.25869469011371	-0.0403216374815312	0.113881669116992	0.155025239181763	0.398420762877228	0.244828044313094	-0.0524936270580625	-0.205501612254647	-0.136009495022566	-0.213105827173125	0.587584609866019	0.150354680714477	-0.131545162533562	0.107976394164369	0.0526583348989966	0.169513669915773	-0.297252537179769	0.713242787069696	-0.192350582970762	0.223674360531586	0.172719747960146
A3KMH1	von Willebrand factor A domain-containing protein 8	VWA8	ENSG00000102763	-1.24203309813343	-0.771196278544232	-0.526216370139232	-0.269260252668981	-0.318201510143311	-0.919395249608694	-0.213959968909778	-1.02307123038892	-0.239434149816111	-0.661195649004701	-1.19533581534371	-1.00418036289798	-0.322034275063686	-0.942532809412782	-0.806628761907517	-0.466477681796911	-0.829799871430692	-0.729141614183471	-0.598263130359618	-0.725530429111851	0.0637258615292495	-0.881523475285473	-0.898895332250581	-0.731503532998806	-1.1179183956926	-1.07633753025052	-1.1869447456115	-1.25888537417171	-0.670922399718349	0.0112276345545492	-0.346803812660823	-0.555425469920154	-1.37651008603579	-0.465429091340251	-1.7554887225028	-0.477246523829292	-0.341960309456327	-1.04026560228029	-1.05298496488505	-0.376555918225252	-0.651822636665337	-0.691230289046178	-0.362281670720861	-1.04535537101653	-0.900056752539706	-0.126136834346371
A3KN83	Protein strawberry notch homolog 1	SBNO1	ENSG00000139697	-0.610099414944097	-0.150201892091404	-0.139577690859928	0.039058621909497	-0.137326396307115	-0.405583156294492	-0.0714902517093723	-0.413096576511924	0.0602741651789618	-0.439456285299608	-0.0891035638840343	-0.798199664396517	-0.360608916647296	0.0863814984312032	-0.510715333635138	-0.0632691166054684	-0.218338154696522	-0.59371921492524	-0.481740585343271	-0.382955456089757	0.813841605720436	0.222632249669331	-0.762605483306692	-0.315497285370833	-0.258931467784468	-0.139707719800519	-0.773100308030897	0.0596859329664081	-0.0641031524723683	0.388246336339998	0.147413746952825	0.109830427792129	0.221918105379229	-0.0338001330766105	-0.695086348001829	-0.0212115965390023	0.0436824927033186	-0.0334367346181725	-0.234260814505532	0.179301924589888	-0.168989433432261	-0.593349928405682	0.210561331144847	-0.598902591142326	0.165044977180987	-0.0506620053953846
A4D1P6	WD repeat-containing protein 91	WDR91	ENSG00000105875	-0.820847008336536	-0.342049654797956	-0.721403048955885	0.043327165869659	-0.549677175190258	-1.35896434650434	-0.427609707114032	0.297405260997443	-0.230798827185711	-0.62576316357791	-0.200211548231837	-0.0904881829605033	-0.644676858969733	-1.50217956448344	-0.451542456690964	-0.42163883593599	-0.565565747282015	-0.182200387700894	0.0100036092860174	-0.285747701921927	0.178403159454199	-0.0616776188903572	0.727906764354854	0.25039380726073	-0.0694477496959598	-0.800705513290398	-0.222915299222287	0.145787333865622	0.119997651613689	-0.264758338793489	0.320041956944834	0.335510996340436	-1.63558219611711	0.0224472664519544	-0.839841899797932	0.0338330552831598	-0.512120675741519	-0.468959249243952	-0.724289438879571	-0.44074799974935	0.174763740724821	-0.162436102998691	-0.131363376508656	-0.264233482549638	0.406328513071859	-0.600965474869239
A5YKK6	CCR4-NOT transcription complex subunit 1	CNOT1	ENSG00000125107	-0.0540711174207598	-0.00864469759585873	-0.0650764178059458	0.62632603919015	0.10475893197842	-0.163684282616527	0.115810675356222	-0.383168009614979	0.0447756395430279	-0.206382724662406	-0.185604929312099	-0.36253741943062	0.138858690046344	-0.383386295609995	-0.0170834390561865	-0.0785694380652515	-0.393074842311627	-0.288061627422875	-0.221854688289723	-0.139066647853532	0.638939361321244	-0.548352645965101	-0.568772146047246	-0.0205350444756629	-0.354001650647211	-0.820516130742264	-0.457371513810171	0.139291166364099	-0.127102156281582	0.283026138053337	0.310810367612493	0.171723320348807	-1.10662868819743	-0.151936364638157	-0.945244362209812	0.116675537043955	-0.632774365359159	-1.05144437719138	-0.810083160178199	0.0369091527847107	-0.0300382424177013	-0.149532573747003	0.385927858773606	-0.710051636835601	-0.355355244601714	0.266706768925145
A6NC98	Coiled-coil domain-containing protein 88B	CCDC88B	ENSG00000168071	0.677193177850747	0.349835238251046	-0.189828580283525	0.458095439689634	-0.0694949690155777	0.560208935473494	-0.00882319133287979	0.635933739580413	-0.0235759533004263	0.698460257446342	0.342625853858667	1.00533709423724	0.498949020208698	0.254818251444224	0.666077098939153	0.496889515699882	1.21709636767625	0.862679748693559	0.452387046198755	0.444960698318138	-0.277697638947767	0.809505703779022	0.869752496669159	1.17985460920326	0.349503808799588	0.228059525226614	0.644509928899238	0.603151185575321	0.343493059704194	0.190757452180971	0.172915049619347	0.224942393047455	-0.230058331771573	0.33174652806561	-0.148670684686424	0.511388464946963	0.201398083422133	0.289005016595533	-0.0567685931477957	-0.481259513074784	0.614245566526973	0.665779810183718	0.210722671261829	0.133374743330059	0.528855164545314	0.185979516196131
A6NDG6	Phosphoglycolate phosphatase	PGP	ENSG00000184207	0.691303150865466	0.923746272572764	0.311648362593361	0.637068529100254	0.787171217689084	0.352324529659439	0.564237080548255	1.14205251600435	0.781330532171276	0.816360104405474	0.661038323512778	0.664528086833623	0.530683436490722	0.13790862092609	0.586258320118347	0.864676040532774	0.932781374618254	0.845975603045298	-0.00154317917831026	0.610014359568733	-0.0125279405034195	0.563459688666984	1.06178798771317	0.364130083690688	0.716288370098353	0.404120532237215	0.446751808591005	0.951999687259814	0.186040521259994	0.111977362526495	0.580720217182552	0.344291610914746	0.0109615150062545	0.376580278309345	0.572292760529653	0.379426994250429	-0.145634433941922	1.04184730974064	1.10484205106434	0.667599508763788	0.676260356338477	1.3918397804567	-0.0677243423731948	0.750945841504516	0.640727305892367	-0.600291998377611
A6NDU8	UPF0600 protein C5orf51	C5orf51	ENSG00000205765	-1.71883834269057	-0.395940139390685	-0.351891110682891	-0.219124334036208	-0.726212113352069	-1.31707193064875	-0.39818843247386	-0.587795161240671	-0.512160059941054	-1.04636703443896	-0.263366192892833	-0.593125604684923	-0.677495427886461	-0.236613232336803	-1.10281373189354	-0.319585760205563	-1.02081707816086	-1.22178416924964	-1.39934419919567	-0.736932726443481	0.144591643490265	-0.551975510962995	-1.11766769789709	-0.982628639490811	-0.450718359107746	-0.817742411676872	-1.1924711261541	-0.0531261391954043	-0.0006129348811168	0.105321678638709	-0.235419996806234	-0.100820876879804	-0.422883355672695	0.158109877761921	-1.60464872533287	-0.444678217282233	0.143585092167839	-0.791916674475897	-1.02578458092762	-0.0627554797362659	-0.992094479920786	-1.23299224161809	-0.454868144713603	-0.532092381832221	-0.932153162634529	-0.595982815637543
A6NFQ2	Protein FAM115C	FAM115C	ENSG00000170379	-1.55989926648613	-1.21786364269169	-1.01203064978607	-2.57527390774677	-1.00290253473076	-2.08780633623172	-0.98607396942945	-0.867048893636487	-0.143785789399271	-0.543607959764691	-1.13010672705591	-1.44672189647597	-1.16508985146674	-1.72910090956331	-0.980753250726539	-1.12063074951241	-1.05388171856097	-0.302763225037473	0.0864843543667977	-0.698868562935503	-0.376316290116266	-0.699417953040106	-0.440272227999201	0.0419368713095398	-0.91272201284095	-1.32972482765106	-0.818691209310139	-1.34774126402146	-0.868235138037988	-1.02444326544231	-0.505762431957966	-0.3798555660294	-1.59422151735394	-0.617617482087639	-1.65239953552252	-1.75610391147589	-0.816007218484469	-0.912099954775294	-0.816500356607914	0.216367448540074	-0.366852649925439	-0.398521891060283	-0.85004824952755	-0.498614313526293	-0.964550626698007	-0.99280055665639
A6NHR9	Structural maintenance of chromosomes flexible hinge domain-containing protein 1	SMCHD1	ENSG00000101596	-1.20658028806832	-0.374100648042272	-0.24720103497028	0.250152784125612	-0.40170549782766	-1.18294608719028	-0.470230991676157	-0.618433009722119	-0.498988310580154	-0.888254874811819	-0.316306227836781	-0.791393302455129	-0.417616634070782	-0.639568847825807	-0.436694783781686	-0.347116858103989	-0.97617350063613	-0.739918573206445	-0.772497896763939	-0.855059095774463	0.478550748931398	-0.364578313317406	-1.17414535768799	-0.0575799528633407	-0.706651385890112	-1.28179029675854	-0.911026910506292	-0.289318441838867	-0.244111782680676	0.0217149259231428	-0.00733843891694086	0.100149905963729	-1.74181411808353	-0.183112993633553	-1.84805996089241	-0.261244504301786	-0.730880798558947	-0.748254043115038	-1.00459326928925	-0.110851466634027	-0.388069927190457	-1.08029817706656	-0.408879678339815	-0.718036147969118	-0.828661941677016	-0.120430560843524
A6NIH7	Protein unc-119 homolog B	UNC119B	ENSG00000175970	-0.423160697429141	-0.489970216289167	-0.707056961396359	0.31025171321948	-0.456965068118796	-0.627867805034675	-0.208841128643041	-1.01176174431624	-0.680297892097538	-0.313181881643168	-0.722667123805175	-0.367765372289047	0.00459422008626298	-0.888660847916138	-0.198037718496263	0.548079928073358	-0.265206054152633	-0.102534376060492	-0.772679610206824	-0.554976000014654	0.31116207096175	-1.08839046289357	-0.853359324493971	-0.652418211814175	-0.768158983633317	-1.92301596092929	-0.911827164895567	-0.239308426330104	-0.159007209848951	0.163172926350989	0.207426310052466	-0.658323876676221	-2.57957292765828	-0.356238718302043	-1.50742869891044	-0.347663496825884	-1.68319912780666	-2.19345159992235	-2.07922528344029	-0.38258873549833	-0.527242097391065	0.0123461579678654	0.140045385401788	-1.07982804320624	-0.438918695065538	-0.140310786043949
A8MXV4	Nucleoside diphosphate-linked moiety X motif 19, mitochondrial	NUDT19	ENSG00000213965	-0.17483799299697	0.158766969244548	0.240210119682354	-0.470174161125185	0.0616996008882404	0.217692665553038	0.0935505655856241	0.337482760340518	0.0972273645036212	0.0943602344615826	0.679244615157225	-0.0213896205028474	0.0494456197882762	0.11253773335598	-0.641525433625787	0.457673514533161	-0.243813730522515	-0.0738555372654872	-0.464603722970431	-0.238491321260687	0.177778104449126	-0.329660833787331	0.350629936162386	-0.540700982405672	0.671421063679666	0.263646429626112	-0.42107491801325	0.895268801693319	0.250017772657841	0.582752839843351	0.709831421015308	0.202569195874256	0.117491507362525	0.44196111939645	-0.167629075174652	-0.0653368134827135	0.22677892134997	-0.63986252379643	-0.395474982752088	0.219925256295307	0.0700949222860618	0.314880633656379	0.00319853121409075	-0.275563709798097	-0.223178439404554	-0.412366604986942
A9UHW6	MIF4G domain-containing protein	MIF4GD	ENSG00000125457	-0.590870723938953	-0.133256061576173	-0.119453964789311	-0.191261139261525	-0.153791942961354	-0.0723064912931841	-0.125257819141007	-0.152144987986465	0.0164715331191481	-0.0167112588132206	-0.183314708547296	-0.138753591176281	-0.200545899300343	-0.121636495717813	-0.361224518125331	0.226878951643381	-0.209757821258306	0.196349525319376	-0.204619748141826	-0.280619530031307	0.0195964872204648	-0.352841083440997	-0.0167947866073055	-0.385510706307428	0.140744202257589	-0.401332767348842	-0.126852273373594	0.3887127491247	-0.121533072964318	-0.164090745920986	0.0180729166926286	0.0559767147659125	-0.275340782660989	0.030327307403895	0.0938568925185947	-0.166603309265369	0.283219468749979	-0.747892412129867	-0.555857226750152	-0.0519020841856728	-0.0890186413452918	0.177858734179361	-0.100312834712085	-0.00541670431839414	-0.0101600241725794	-0.658981219943111
B0I1T2	Unconventional myosin-Ig;Minor histocompatibility antigen HA-2	MYO1G	ENSG00000136286	0.706755319641615	-0.168573109094787	0.215562535215534	0.0518461416875748	0.202365978265647	0.23388061508175	0.10132143269715	-0.15769932680179	-0.0232781758434211	0.569554648174949	-0.16166509650102	0.168007089613408	0.266557297533732	0.0664759249135365	0.398522160042805	-0.130406919862574	0.379437774334945	0.714861143284259	0.374853605667396	0.314392772347666	-0.712028534657474	-0.0254779983392019	0.433320206176474	0.890516731861072	-0.473789026440551	-0.276476664731305	0.335422248463497	0.145851992691455	-0.275126637572239	-0.275506668226859	-0.42663687468912	0.106967967947099	-1.01853424943233	-0.329133772148824	-0.150320109195844	-0.0783011090131396	-0.887079653892343	-0.114668049846557	-0.279661285092885	0.0292053015569262	-0.0230802871534497	0.478758041324684	0.242488326038718	0.234225084210239	-0.656669137784087	0.0238393005902502
C9J798	Putative Ras GTPase-activating protein 4B	RASA4B	ENSG00000170667	-0.513593568966419	-2.1589594677446	-0.687546382104926	-1.4826750660557	-0.847958243355832	-1.72139188692646	-1.12818030600658	-0.676453582825524	-0.508749070226492	-0.457486043043167	-0.283290768299819	-2.06672754623181	-2.01498389885823	-0.976790762512861	-1.6008154429445	-1.31007985704914	0.489552691446574	0.11846577925599	-1.31716372629437	-1.30129087396222	-1.02866512257792	-0.598312370944915	0.107157033830144	-0.586287105739067	-0.753801690055897	-1.97967118974623	0.291476962913841	0.601763533975971	0.106008372033244	-1.54305217072205	-1.14418856244587	-0.703672351254716	-2.1686177224042	-0.448517464443596	-1.5473329956822	-2.08972424645009	-0.853249864512259	-0.576147666969545	-2.23858159421519	-1.3734534607094	-0.761559663551539	-0.0250798799817376	-0.309803607695218	-0.414321999585031	-0.578809931149408	-1.0118428567915
O00115	Deoxyribonuclease-2-alpha	DNASE2	ENSG00000105612	-0.589218519528043	-0.189715472025854	0.405411360719455	0.108191980591451	-0.158646992583448	-0.349617303303204	0.277540403032257	0.825038077135225	0.527772104139066	0.27022294149963	1.09833747432737	0.533373914959588	0.845557339621481	0.716647324113226	0.571275166416545	1.17820463928213	0.454841256873078	-0.0331554875629552	0.638229966657335	0.643561178321147	0.506560625338321	0.0998549300302436	1.19246871388795	0.590662937815587	0.767544148260177	-0.0534940675386224	0.717399930066721	0.65065160925425	0.371647213709809	1.07177838213436	0.736432505514975	0.481513320703672	1.33726132769632	0.531415654243641	0.25858710626388	0.423266883010828	0.766098757885742	0.371299924641263	0.202020591922338	-0.23021234262878	0.658365034000703	0.273018225473774	0.170365120851347	0.411252638808696	0.811697492854902	0.896723785809353
O00116	Alkyldihydroxyacetonephosphate synthase, peroxisomal	AGPS	ENSG00000018510	-0.738403249376098	-0.0608851360756009	-0.664336426847788	0.214268872234975	-0.410975101436108	-0.645337007643611	-0.230412430010121	-0.137555675251689	-0.505584066420389	-0.838135818737865	-0.229902715122142	-0.630945799348917	-0.285189621613702	-0.56051206834106	-0.226747911653229	0.247095665522998	-0.618896645403119	-0.904088646083693	-1.20569872816037	-0.588240398396712	0.623915158837624	-0.49496308809083	-0.659259819627495	-0.591069865112347	-0.270984387850962	-1.05574103780199	-0.94259278372236	0.224177458612456	-0.0865228175156143	0.26896038034309	0.0656949460289979	-0.00974072057114306	-1.05030961937645	0.00964913225784692	-1.65673805343197	-0.468673858241349	-0.341099120462034	-0.522092735383995	-0.71600885457452	-0.0374297014776759	-0.191994495320966	-0.367376092421063	-0.336007513674233	-0.189077710858748	-0.784940916399124	-0.620320305547555
O00139	Kinesin-like protein KIF2A	KIF2A	ENSG00000068796	-0.467227238961952	-0.104156248181812	-0.263948693675567	0.0444135630737463	-0.161496268073086	-0.203699355936828	-0.288248703596177	-0.392107743970342	-0.402707703174877	-0.813332698426268	0.0583788101519263	-0.401479521917061	-0.306622144955048	-0.456226824213473	-0.441184080944451	-0.0183562797588444	-0.632276642941467	-0.87087062379435	-0.500781141209459	-0.725385888416024	0.735854833806381	-0.411402295194837	-0.882125685423703	-0.469846111430944	-0.467126643591776	-0.590118740968949	-0.896672373022978	-0.10226139751629	0.21093139587482	0.433968671906817	0.199519924481982	0.22807855565971	-0.750143021282224	0.00366797057141532	-1.00416486644589	-0.0511138178552217	-0.472683907584905	-0.971231446013035	-0.969171820724903	-0.00861018230246913	-0.158500905369084	-0.769765437799794	-0.131796342569697	-0.41437583623919	-0.739073324656109	0.149425013893632
O00148	ATP-dependent RNA helicase DDX39A	DDX39A	ENSG00000123136	0.394818492448469	0.513108584979422	0.17075727412746	0.433745172269155	0.413845093944246	0.45746311488212	0.156583232474049	0.583499222238945	0.636308330723514	0.202344151220581	0.168182594274974	0.331246171320286	0.0806316244262115	0.00386830289851581	0.274263537019627	0.539712316754439	0.234221076092575	-0.00872809472935465	-0.26067993141892	0.310205139617525	-0.0474471425365968	0.107889742638101	0.236061221830003	-0.266861518555143	0.135272374003114	0.221778044132551	0.27732575364027	0.196406090381241	-0.265185649033593	0.147756472935439	0.0550035536938838	0.103334820581329	0.590626521074322	0.00240399019676207	0.419248904924263	-0.0387170917299784	-0.00616566541213803	0.754300392243605	0.66883791647258	0.167791114404332	0.423284311177843	0.480543942224037	-0.603256115009292	0.4073497184104	0.400320502166888	0.0995009029088605
O00151	PDZ and LIM domain protein 1	PDLIM1	ENSG00000107438	0.586313166197101	0.486918762581823	0.449369328113631	-0.981866569718401	0.651248734091743	0.936150329828767	0.541042433816456	-0.0820528565633918	0.253557754262063	0.390534075230843	-0.165205286282868	0.0128811400484246	0.156205751535991	0.447597666305803	0.310287667448319	-0.59423863937424	-0.154613043052116	-0.253787720498343	0.44717061783207	0.130727727298201	-1.28742354533972	0.465171536760215	-0.512315930300465	-0.869534288379204	-0.55803854399241	0.471076944342704	0.113374862162242	-0.483758113490426	-0.137894618105141	-0.442882503031626	-0.82902310279451	-0.0461515306808931	0.297452347399732	-0.474684809742934	0.566951117399489	0.192474912725583	-0.261841595008358	0.549229485075434	0.433709582405845	0.438231587756801	-0.399945478501889	-0.280828584181727	0.357832574785432	0.471523542944604	-1.42426225335739	-0.397742740787081
O00154	Cytosolic acyl coenzyme A thioester hydrolase	ACOT7	ENSG00000097021	0.766141233110818	0.849828816233186	-0.178073266003095	0.406814360517132	0.374997673658959	0.00195804319050819	0.311978696158836	0.312417378800154	-0.0841055361774732	0.251586567240135	-0.292834609948518	-0.324803912248174	0.219872537126077	-0.164033916698711	0.390103285263925	0.23357801593143	0.506767567544707	0.0737214632350831	-0.298978929972685	0.380336646577987	-0.0325377284734829	-0.171636681263796	0.13033927105225	-0.355500158981584	-0.184886943339701	-0.12944713693671	-0.0745936638461542	-0.520121926635984	-0.138243072348637	-0.161434227080099	-0.201532061342385	-0.277337941819717	0.0422397467882449	-0.295484905634217	0.128471456484209	0.0975666632074823	-0.678815645740238	0.258123910936925	0.573343543355953	0.34918913044964	0.171842955853423	0.976735090676688	-0.0133270731221113	0.431721471179761	-0.0733648279455226	-0.356066551194775
O00159	Unconventional myosin-Ic	MYO1C	ENSG00000197879	0.147581410473828	0.162754506964605	0.00219127522116835	0.18788608669824	0.250345585948459	0.534815777710664	0.166804914287264	0.223792967417941	0.498433052284414	0.25899850968198	0.228934198191793	0.212710650824354	0.319367860757568	0.106616200009601	0.297967293819099	0.230385743375798	0.213436331293506	0.577039383450813	0.628228822047609	0.535796122728872	0.465501537257452	0.126964385186554	0.930981417592445	0.791487689002661	0.372188201447287	-0.0407517581827754	0.661696500953662	-0.0120491023042959	0.55621152704723	0.410904445592754	0.645303920031163	0.446267047593254	-0.567604332539569	0.399958213871141	0.199681510457852	0.512455130816733	-0.50221887178809	-0.364311214950307	-0.196025501565058	-0.24522784324988	0.849695432062102	0.54882206257655	0.660746908865958	-0.204811527241253	0.738709432660769	0.330953562581282
O00161	Synaptosomal-associated protein 23	SNAP23	ENSG00000092531	-1.67714377552715	-0.453465613248061	-0.230216235910232	-0.459459003251322	-0.260304193001215	-0.97846910246792	-0.0450829513558295	-0.315255119112238	-0.399154507774536	-0.533164718650172	-0.0914638075975551	-0.62683566066973	-0.690898254926021	-0.22138249321283	-0.822309065800665	-0.0899862764223993	-0.784019260638404	-0.508658240759383	-0.833977774466049	-0.705080018973185	0.0236383738626298	-0.0299252597740232	-0.604491468763723	-0.295938574729192	-0.549111306368926	-0.426850243642006	-1.07104675701745	0.0556073130526435	0.078360041489077	-0.145545631347179	-0.381464006182739	0.0438290934273038	-0.275518478514533	-0.215533614715877	-1.42352140460556	-0.579880032955352	0.569550200321046	-0.649473288250774	-0.55121323106681	0.172563480910874	-0.84938723845524	-0.871541347401403	-0.283048896999516	-0.386387930987977	-0.89802872032933	-1.18366908395303
O00165	HCLS1-associated protein X-1	HAX1	ENSG00000143575	0.10901565025163	0.201452149816106	0.456768084790367	-0.0986721102998569	0.290551916678052	0.0715834690448576	0.104736289722524	0.529261357040189	0.332203293614	0.297863235445201	0.654930000463553	0.0351178958281642	0.0189501319557603	0.602812067323919	0.167272333897734	0.176779460824833	0.146915546743629	0.108697042939808	0.239155231898837	0.18084758458406	0.128701193424606	0.349670809253539	0.516054018865641	0.477997864917526	0.822823830442066	0.47060463139866	0.636143921553889	0.427845324118032	0.101513705555781	0.43846579147216	0.181524424711975	0.258722097448641	1.25704348586956	0.681787064122054	0.782574081185326	0.247104555960702	0.720453312585303	0.663771326314645	0.510279739608792	-0.141284652759423	0.328910577736836	0.184819560029863	0.0365077389757218	0.579080496302941	0.555800638014166	0.560077167883017
O00170	AH receptor-interacting protein	AIP	ENSG00000110711	-0.16567659740014	0.180312127740023	1.16756219599418	-0.450624084869168	0.245269200037528	0.510320819780119	-0.0400092744938547	0.718622039438159	0.644450278060385	0.700671772928803	0.626528372749907	0.512265870421692	0.140592224470756	1.11530057711418	0.604115062618746	0.231487954485073	0.0924765736620436	0.865840663752411	0.879791682855092	0.331210883890942	0.335599294257958	0.208040605248479	0.597160865744272	0.432582864655346	0.809897048659381	0.437559485666358	0.672915379757447	0.504828497158701	0.488957076270745	0.143205165339007	0.443612949062359	0.574758313310014	0.828773651936734	0.40828851836988	1.30967429472757	0.123196178027924	0.609948793344715	0.62339931003161	0.767147097305179	0.181028909206657	0.679554025590807	0.436713079486454	0.519973883050952	0.746775645646642	0.471499064168068	0.508521531491827
O00178	GTP-binding protein 1	GTPBP1	ENSG00000100226	0.362538385527778	0.0758927610146172	0.466173928644464	0.329310273136187	0.216557511157993	0.0452856846907324	0.096860068378299	0.297524469350852	0.274402529900624	0.803380356836668	0.010594251648449	0.0850342324899529	0.322298484884359	-0.22062826872361	0.496709946961335	-0.0647464445677501	0.228728656373185	0.522347696333167	0.451718708898309	0.389380802878565	0.136950659845587	0.099726296707578	0.84460737882599	0.807727269725727	0.110241822402855	-0.25574759850134	0.321999538946746	0.290811958747936	0.208137724321678	0.0183212016100596	0.541932916358273	0.254493511992839	-0.902459955136496	0.366685447072715	-0.15398213211804	0.249083024122247	-0.607561179716606	-0.603707689134543	-0.626950153701	-0.0701530728829969	0.490335717071265	0.45410631504744	0.720625869051296	-0.304168381086661	0.564229516439059	0.516964294007694
O00182	Galectin-9	LGALS9	ENSG00000168961	0.79961482998204	0.581217079698605	0.323813974317411	0.0996406364084077	0.0928339008763608	-0.504083252780132	0.187195343758753	-0.351278531436416	0.0741839594802318	0.392583754348924	-0.0145836864401545	0.210540098017124	0.302596994192776	0.168260365821779	0.513451370056305	-0.271499766074805	0.0797027291763159	0.0928207741672376	0.628290457303915	0.554174308254852	-0.998319767351477	-0.737275432877443	0.0474585238940977	-0.0734130504647803	-0.218672709508417	-0.00616775503953981	0.48135911418619	-0.260898049830657	0.275287349004032	0.175921975614176	-0.575490444641306	-0.249531119156801	-0.0156681862362449	-0.246019310588122	-0.193648825758827	0.0720024196846092	-0.309453442473934	0.156783823362395	0.365432151117933	0.0620101413234311	-0.138852700893599	-0.372863684406032	0.306620521995286	0.0948255308766051	-0.769510604465062	0.397966353364297
O00186	Syntaxin-binding protein 3	STXBP3	ENSG00000116266	-2.06332755870707	-0.584140534150563	-0.437701332133864	-0.0542990382493924	-0.49745456193124	-0.963449243772116	-0.432086260771718	-0.113642045270174	-0.175933960629315	-0.774290236914508	-0.135218138087354	-0.235693207816031	-0.744901808143687	-0.481061103437144	-0.563497718692203	0.184536499971338	-0.986837567992949	-0.75237076252702	-1.26528093323156	-0.743471565835678	0.600453914163189	-0.108683022514506	-0.819327533549254	-0.51850443012229	-0.035140465577145	-0.412207194118486	-1.34005132239352	-0.176541704643634	0.0880685992541483	0.16657139238348	0.162275623060024	0.295411701636905	-0.330984782660823	0.240384204381971	-1.63105710893504	-0.162207573924903	0.402161430235162	-0.453711264534618	-0.146596437805897	0.125921857500979	-0.327520698697484	-0.822845306242906	-0.603698397788611	-0.356655772184581	-0.170709782868279	-0.785029910885521
O00193	Small acidic protein	SMAP	ENSG00000110696	-1.07771976212188	0.115184634659066	-0.719121507453004	-0.00938703667298757	-0.378820827877981	-0.899055770054597	-0.307311892426948	-0.158486008406165	-0.32085251032291	-0.744444989877952	-0.0976030524756588	-0.101611109251759	-0.605119900128179	-0.703984527999087	-0.492923261075833	0.312625979053351	-0.50221283540128	-0.637676757741509	-1.11369147991014	-0.66056377041323	0.292746745807986	-0.205702262286719	-0.743801305194713	-0.431558808305827	-0.23100872872948	-0.362729512560641	-0.94149971206099	-0.114485003693304	0.0145059217297216	0.135338918331942	-0.0936470912648799	-0.0735157474195134	-0.00770533888706915	-0.0305844763475731	-1.02880057081193	-0.485218264571563	0.354306369406631	-0.423680355318531	-0.592838584101569	0.100256854510339	-0.481469333685774	-0.443559346285546	-0.626247447050759	-0.203855757730031	-0.175465379629069	-0.571639806987888
O00203	AP-3 complex subunit beta-1	AP3B1	ENSG00000132842	-0.374618745052854	-0.240537014404015	-1.17128929952854	0.127177546798141	-0.558185958171816	-0.634795891857473	-0.367397993104105	-1.03256698312732	-0.656525426302119	-0.952035893407198	-0.974130396103185	-0.587607744755758	-0.265486069862019	-1.39576040579349	-0.460930036180522	-0.106334084621819	-0.565780521744974	-0.730349262469923	-0.988926455466714	-0.488863219396841	-0.272271340116903	-0.211292578764621	-1.2459002874343	-0.385191063185189	-0.951181469885068	-1.05142565512395	-1.16558007342548	-0.746623946760195	-0.581327928193086	-0.3270338623625	-0.658913718868978	-0.394082365377149	-0.96124963997757	-0.662720001264545	-1.75321743287579	-0.343940865350865	-0.911469771669225	-0.736453284096872	-0.65730797826756	-0.00146776708657459	-0.734464040089365	-0.571436080221691	-0.688507968198643	-0.488573866652543	-1.00104123901577	-0.395306894278803
O00214	Galectin-8	LGALS8	ENSG00000116977	-0.828482827069487	-0.313979455704708	-0.13405266356181	-0.257579965267699	-0.730397706108073	-0.909935797514711	-0.31198544419487	-0.126988267767082	-0.00415308267322523	-0.238881215479219	-0.131312937522329	-0.52711626510439	-0.149620409159608	-0.170732737452727	-0.120059388171772	-0.0236220599146382	-0.563571024231	-0.374800110260706	-0.136345182261886	-0.42365472911331	0.383414209010198	-0.215323082514997	-0.188161764712866	-0.15895280806355	0.145897804729181	-0.847490320491826	0.147046564829734	-1.06501614552403	0.437723522454945	0.165321683792814	-0.157569309387032	-0.0524460480167912	-0.677426337519083	-0.00447222276029446	-0.214946094315585	-0.613659169812428	-0.190438734112331	0.217021301644831	0.0919286483144823	0.286233341126784	-0.438618072496651	-0.345796223671075	-0.262355738834751	0.299453681110873	-0.423895714590341	0.362544435422054
O00217	NADH dehydrogenase [ubiquinone] iron-sulfur protein 8, mitochondrial	NDUFS8	ENSG00000110717	0.886276663664747	0.784666985762811	0.370447523399086	0.275886181741058	0.421624213714074	0.665574703974233	0.471060156572987	0.62118138229202	0.481722147812153	0.732508477357101	0.264602773842576	0.833820244200421	0.610370360649593	0.16917088084759	0.556656490681442	0.103424368454142	0.84286953749649	0.506725767484836	0.557175787918585	0.598166290542084	-0.437001498465264	0.382733414028859	0.756241003547105	0.10830121176328	0.758846511009706	0.733445328898458	0.919511287772375	-0.120538779358441	-0.320423705321291	-0.215789401029383	0.0671848739769612	-0.180865579403376	0.487039375862368	0.079260130792651	1.26762384710176	0.34971218453901	-0.159651432910357	1.23484149534678	1.41428978975598	0.207615876745498	0.648129915964907	0.74475562287102	0.381222540445846	0.946581574890022	0.934024501895625	0.15334886327739
O00221	NF-kappa-B inhibitor epsilon	NFKBIE	ENSG00000146232	-0.629862575941929	-0.168166522050766	0.87287623910423	-0.0220560765340752	0.0399764964024474	0.118414378389531	-0.0770453350493252	1.26090780009519	0.88418447084417	0.319560816818399	1.28200525662893	0.0867976351077013	-0.346579776582484	0.665598162650671	-0.146235728713767	-0.301296196406463	0.16805476338363	0.594876191546989	0.894830456715399	0.205954657284164	1.06973501949445	0.0141327913315568	1.62736020605981	0.385563657265446	1.43949127495592	0.429071140946495	1.10287726269076	1.01817424794925	1.57243637108255	0.872426479965668	1.25863522874874	1.05339204129846	0.719469987300828	1.14159918903389	0.977995024770804	0.689945348814202	0.905721598502891	0.188192387581202	-0.505277740937849	-0.653535067044493	1.32480444924159	0.128025198888148	0.680063454282305	0.130157793583745	1.791054288031	0.182402782244115
O00231	26S proteasome non-ATPase regulatory subunit 11	PSMD11	ENSG00000108671	0.065850915252561	0.671096119620765	-0.11925652879307	0.595068805832307	0.080691573132686	-0.0666625894563193	0.243531682729607	0.267289144950484	-0.0296208448412454	-0.0632153344760145	0.104947270633723	-0.0208231235016996	0.0811343507297533	-0.440602609881033	0.354971086825811	0.168196367943521	0.415040062120422	-0.0661139050585753	-0.243566739311829	0.0532481819467119	0.273635446486493	-0.301149837992938	-0.146852906143952	0.0965415752902761	0.0676906632295484	-0.006703220242958	-0.120852865163465	0.0265411853312791	0.0303630766321259	0.186038443240149	0.115957459213027	0.143940080345951	-0.169465600348303	0.331415153059424	-0.236170198530397	0.222189852853989	-0.0663925151059548	0.0274046700056267	-0.16935752938134	0.319239967555028	0.246756233742582	0.305652920815168	-0.0179465234361356	0.129047007539699	0.373941665039339	-0.110491577922545
O00232	26S proteasome non-ATPase regulatory subunit 12	PSMD12	ENSG00000197170	-0.755350716570229	0.220378519296329	-0.661327375567635	0.0111604496166935	-0.529045637997761	-0.754892266712639	-0.394709930872486	-0.154731024150102	-0.446281036914325	-0.800337635301026	0.208396875748996	-0.305079949612698	-0.381680828328828	-0.823541860980924	-0.593721099150466	0.446012962689093	-0.368846523817023	-0.640806788832871	-1.47224684885213	-0.83519067734642	0.252853614567327	0.0518736974576965	-0.689221816289806	-0.40724051907785	-0.0248597507712152	-0.0925936688291991	-1.4632747596796	0.407890796665787	-0.136053241382034	0.0703652982597269	0.233929467626232	0.157586329156195	0.0453676727246313	0.23789933800771	-1.20861773682766	-0.43386306513464	-0.179793626851986	-0.189042250847286	-0.230023331168352	0.329173172391823	-0.810289912564832	-0.287097583677119	-0.771598113023176	-0.32219614815435	-0.185599054319617	-1.01033115220819
O00233	26S proteasome non-ATPase regulatory subunit 9	PSMD9	ENSG00000110801	-0.168046436587475	0.321337613798108	-0.209967016592393	0.329922410527061	0.056348985942634	-0.0206444218223449	0.0392891084790801	0.0826634532150363	-0.213759292387345	0.0620482499957991	-0.0395040452259208	0.276153422051942	-0.0734315445930882	-0.326074506661532	0.0607976802428984	0.363630753632603	0.210271834071538	-0.0695321978281909	-0.821032864484556	0.206095476402044	-0.406658110315425	-0.411608988679253	-0.204585945359492	0.112371739353524	-0.0704415108502641	0.394401623871141	-0.216961841760653	-0.0208313134107696	-0.12935393383673	0.00301092566557681	-0.2379905522398	-0.194812809173864	0.223390192883985	-0.194092633888051	-0.614533424946347	-0.101338590693542	-0.162028695107495	-0.0263986097225599	-0.213010435340093	0.0874783427814094	-0.229335856386461	0.233124692397597	-0.372295758736167	0.0288730776032518	0.021710224502419	-0.615924176470464
O00244	Copper transport protein ATOX1	ATOX1	ENSG00000177556	-1.50626939611169	0.543424465243797	0.0914018047677967	-0.0167523392389111	0.267052659274832	-0.25453835187259	-0.144257935793137	0.271412647346285	-0.210731310112184	-0.349201393532564	0.165397375679268	0.0569166242173438	-0.233662497633672	0.0318109528129931	0.162858517585228	0.183484643532179	0.76916509486939	-0.618964526123857	-1.14347053653187	-0.00509576330927963	0.0563866454896651	-0.230657783863466	-0.0902082311740529	-0.289146538778889	0.517988484879515	1.14836339799829	-0.0570099748758395	-0.273051128752943	-0.247612419346698	0.0867158212787658	0.234393665452336	-0.00790611596630164	0.998003676632834	0.293931158208945	-0.032243183028676	-0.194637095217795	0.50631815345942	0.00761450335114411	0.438607880137878	0.139435903100125	0.400888835763165	-0.176104014227869	-0.081662039219081	-0.0390913276458065	0.623020274057714	-1.05742581380298
O00255	Menin	MEN1	ENSG00000133895	0.971736790947003	0.277020372098522	0.229822153913861	0.171128336588257	0.363997726716129	1.17564346212414	0.353123034958901	0.318077779547269	0.397530070510597	0.329187847547266	0.272829581466683	0.431093319131222	0.271793676471676	0.738857020525456	0.251371635506271	0.232473191885195	0.322605749902842	0.26238146979478	0.389792866120255	0.438150023961209	-0.0645770282784683	0.37160913703662	0.187228209192864	-0.0816652171341747	0.324786203447632	0.232872895483871	0.333513818003559	0.195657270276455	-0.0185185433753841	0.132074776141655	0.0360525078797957	-0.00314151390709672	-0.0732210029554814	0.255363595603483	0.483997393649798	0.390081431499535	0.113264030642736	0.0842876813624827	0.272874630217602	0.073812895265795	0.217955408451706	0.587669762141404	0.0429306974408119	0.357904596023238	0.266742272554318	0.36261087253735
O00264	Membrane-associated progesterone receptor component 1	PGRMC1	ENSG00000101856	0.440942153024193	0.0598135876837702	-0.224098582266173	0.0458632973397393	-0.268851549067485	-0.0642054975722575	0.0121106703206051	-0.105199066969489	-0.0419717588097104	-0.0852031280780547	-0.102798953214596	-0.507689220329878	-0.132249013235608	-0.196617410342593	-0.299396533729682	0.342317274842928	-0.249520249776533	-0.398978409305173	-0.452664624591685	-0.314671650262016	-0.0690611564537615	-0.746189277700918	-0.334701230223991	-0.479629690315006	-0.391340449033284	-0.346393670438045	-0.532390037395953	-0.314997871925236	-0.209986616247678	-0.0354161088406721	-0.0139975515061419	0.0853966413429141	-0.206641233163907	-0.155396101058594	-0.536855104688597	-0.373555678253631	-0.0873784801598045	0.100234655758281	0.103595063259074	0.470289875644717	-0.187879505334177	0.176344653540161	-0.507133258959172	0.0727256586009517	-0.300063373645133	-0.482871010600143
O00267	Transcription elongation factor SPT5	SUPT5H	ENSG00000196235	0.717786285115521	0.388613315954441	0.360119199093443	0.295370495805566	0.253967811308287	1.0007048980386	0.13441504733458	0.0284029048611583	0.100326111134443	0.250218336014793	0.263479455128456	0.216577654418616	0.23099322972047	0.458474152679832	0.623627946821022	0.15487569639804	0.412218821871967	0.209305786039815	0.383553350333555	0.2823799521575	-0.178096651265513	0.196330714726074	0.215503153729657	0.482524314886046	0.00413609074421473	-0.0441869562675219	0.417865946181923	0.391589771871518	0.0358899488716968	0.0890474269425763	-0.0798242283293717	0.0766316572620607	-0.186267410736672	-0.0148631038454603	0.101777236332207	0.142346668521746	-0.252761732820513	-0.213945551120078	-0.37306835398414	-0.107782103879456	0.161973948100439	0.260335363195122	0.160807322124546	-0.0331825338939371	0.527075274826812	0.361183162745666
O00268	Transcription initiation factor TFIID subunit 4	TAF4	ENSG00000130699	1.37362569424444	0.387930218505613	0.440070215771286	0.222786890124007	0.713948465957274	1.18777982666779	0.544775388651984	0.444241393075943	0.545203311725458	0.512784418129337	0.33317006289357	0.276649169483326	0.421560902531368	0.712691867867536	0.353559816560946	0.165011320062105	0.594319441339271	0.187300759651738	0.963897703716881	0.449349297227322	0.213629756054732	0.169421413382268	0.541796415512979	-0.0268846326664374	0.416498010440613	-0.227239232638341	0.412772196461574	0.435222869110754	-0.306386495480393	0.190647468819186	0.469451372354207	0.273312158080794	-0.333196800650342	0.261084135316668	0.483160168978322	0.465825027215097	0.151112539182011	-0.115286959567921	0.023635104889161	0.298394333581428	0.319139098441233	0.617156340583137	0.47989304592526	0.263125408012368	0.325115035002442	0.591289583537631
O00273	DNA fragmentation factor subunit alpha	DFFA	ENSG00000160049	0.500032180264114	0.305573279852698	0.187080676969692	0.415571046116985	0.410410319710336	0.53589716202853	0.397257386208881	0.123090592050563	0.0561868610125069	0.115991478507516	-0.289391722971981	-0.000212249499662143	0.0385884725872288	0.365141738306591	0.146389565907056	0.257773919184148	0.588571957249389	0.203219294621368	-0.163815789159369	0.210330427122661	-0.195880087863204	0.291451528165751	0.186571432789905	-0.390278476708063	-0.185909635576039	0.548662782210757	0.274862813516885	-0.0930786529718564	-0.115851850498827	0.161315697645598	0.0499812204300785	0.0704866002486391	0.292753928385343	-0.267284434274296	0.624497482829153	0.0971942956815077	0.13598208854349	0.486001820741531	0.0483338967750777	0.185176362608279	0.422459500266273	0.294730255971759	0.1232306751921	0.319464665233511	0.31565728859878	-0.0562906678889599
O00299	Chloride intracellular channel protein 1	CLIC1	ENSG00000213719	-0.00806207317870999	-0.207224412136711	-0.503412524340445	-0.386852897412088	-0.34094425462306	-0.954526772036776	-0.331094337075034	-0.157725884823969	0.000949517302892389	-0.102684101206663	-0.429035769457955	-0.0901000685413686	-0.23347327952087	-0.379965012155348	-0.0249979722388627	-0.166823251677743	-0.322806237689437	-0.26576392665199	-0.301452099048048	0.086060030074977	-0.644980615402393	0.134547191929377	-0.200886628765818	-0.177775557123433	-0.250527083723934	-0.31888839308563	-0.127905314730408	-1.1014919907351	-0.234021252649021	-0.374162842808786	-0.506558288531138	-0.399484167621339	-0.454424153349884	-0.23706941679498	-0.120386328632695	-0.250148759998811	-0.945636999580008	0.177887298912289	-0.0626726067354051	-0.178431401471699	-0.211875514020176	-0.11789327851985	-0.387649331511674	0.191714375873	-0.118977810556074	0.0973014200809352
O00303	Eukaryotic translation initiation factor 3 subunit F	EIF3F	ENSG00000175390	-0.184011600043223	-0.495753085820563	0.249763204571126	-0.286890708651147	0.214256316608246	-0.0443117398534989	0.0159956654290161	0.130213707526776	0.287797283828827	0.288554784798663	0.18269031879858	0.196119151974098	-0.320251103792111	0.527343531544505	-0.345436338448602	0.0552794393992029	-0.274358565953363	0.239509631458079	0.140464902002991	0.461783176064208	-0.3207740971795	-0.306783354815826	0.0993541401504832	-0.213886150187306	0.471474752896166	0.317430743905687	0.481298180798197	-0.166696190442509	-0.195996942661749	-0.0950784366646023	0.0910421792025993	-0.167471562498974	0.392378813220267	0.0856402905630986	0.611635170500545	-0.153060251310506	0.201658999007628	-0.320177977821267	0.224551226026352	-0.18691474810128	0.0547390216954264	-0.0903554517420462	0.429770903073182	-0.0239323120703059	0.154553239361785	-0.346658859204458
O00329	Phosphatidylinositol 4,5-bisphosphate 3-kinase catalytic subunit delta isoform	PIK3CD	ENSG00000171608	0.36389276116531	0.113148168683443	0.514612328835513	0.365577109721176	0.375138302712262	0.590629184325218	0.106789359038476	0.543576685982655	0.188843212214188	0.0710462596886856	0.625964024844132	-0.0951964232556364	-0.0908803453879621	0.203788143495581	-0.127790169176455	-0.0259588958476513	0.0155259020314595	0.4765830237678	0.538964551985934	-0.128503460216043	0.829978750759834	-0.129287573783637	0.61875565905871	-0.141065969133477	0.69671106228893	0.125383994448509	0.502272048785091	0.669636850066595	0.957128102803319	0.709865168573062	1.1101116503405	0.694500268082782	-0.144618904420327	0.792301589503772	0.365498715303973	0.507845087412518	0.0785254674164868	-0.348778025576453	-0.514789312887221	-0.360171665566559	0.979640016230144	0.302216515883973	0.705445359520551	-0.664942068296414	0.927733309198846	0.337433433130435
O00330	Pyruvate dehydrogenase protein X component, mitochondrial	PDHX	ENSG00000110435	0.144761952363662	-0.0846944690584985	-0.473980986223644	0.0621847258939523	-0.161657724235519	0.367217526683587	0.0296423352487301	0.114198365015127	0.150046103101657	-0.690775461560434	-0.0434534293071147	-0.335726631993369	-0.0686674666939346	-0.185283580430522	-0.546906488381826	0.234521542972914	-0.793028791356098	-0.622915348846748	-0.0535859864878327	-0.437827713881454	0.519754694171334	-0.43690010276225	-0.391679348076845	-0.585324595209165	-0.024146112449082	-0.509354593413853	-0.598509351038553	-0.00803732762953491	0.320645866758159	0.130665922912417	0.165923273002548	0.189184634103385	-0.368173274155421	0.0938127642431832	-0.609234920477707	-0.395282502572178	-0.028027848783359	-0.316755859817203	-0.487194236637863	0.455314761478851	-0.208193280160969	-0.250036879418321	-0.221280971877508	-0.0410152249680609	-0.136098672206242	-0.330021866785432
O00410	Importin-5	IPO5	ENSG00000065150	-0.804394944755055	-0.193927304581225	-0.537228174041285	0.156750747686498	-0.0431800296687435	-0.898166771842144	-0.128331668184172	-0.663420865238532	-0.339664437711088	-0.67321236801658	-0.588664802369181	-1.05421446703325	-0.348794777992492	-0.56755405822671	-0.973393628442894	-0.0655116321949674	-0.876299986159928	-0.629761745342226	-1.18189138182599	-0.670856150484523	0.187279479064442	-0.792117626737964	-1.20544232659797	-0.965698358747915	-0.702909951937437	-0.79761326497596	-1.16457178733787	-0.489135560355814	-0.501213575114983	0.0585067047860015	-0.129344891462905	-0.227065455904162	-0.903669345357899	-0.387484519042431	-1.42924193058262	-0.502737906118298	-0.526919131348476	-0.971883733248514	-0.995496822505626	0.218990900255378	-0.498507021648539	-0.490561097479894	-0.542871070404775	-0.66752631168605	-1.08729245966533	-0.411184035761076
O00411	DNA-directed RNA polymerase, mitochondrial	POLRMT	ENSG00000099821	0.422147670667213	0.545381253103533	0.577421300993721	0.460922334180088	0.572442372953903	0.425375339263534	0.421214260685812	0.940410137018407	0.306236471708749	0.598906699076688	0.800291237865966	0.421799375663479	0.629690062570273	0.309324942082537	0.490875077016638	0.58180909023587	0.759983762925763	0.818973661649607	0.663923672617071	0.503346056611273	0.361139887777422	0.175479697086925	1.16622326109884	0.499156426213371	0.898864037616064	0.0970698829717387	0.448446456824031	0.844009898049966	0.607774622013166	0.392399860493535	0.931942321313586	0.550023524126515	-0.0597121252284332	0.618241136605262	0.0927311163797668	0.564471869726955	-0.153190467421514	0.246136663744399	0.083934290813616	0.0114493084737681	0.748874246756242	0.763931232438575	0.0693170560796261	0.0669650746503869	1.41468380882329	0.169847356854461
O00422	Histone deacetylase complex subunit SAP18	SAP18	ENSG00000150459	-0.370476682582936	0.376665385477217	0.298578968287618	-0.0964387968598324	0.0870750615487275	0.347463400305164	0.0677079753699683	0.339244356532104	0.283239317001323	-0.120149748219866	0.351630768094983	0.19465419804869	-0.0614849020189041	0.23239889610023	0.325444839441301	0.0346444407191093	0.181699474317034	-0.646395579592157	-0.20750870624355	-0.0418827608541061	0.242021492217155	0.411722310049232	-0.0917163712829741	-0.396376839656766	0.55021203586805	0.51691141042822	0.0965742490625363	0.0289682054431815	-0.0876304552141853	0.0476257225542778	0.176496344292678	0.103406870762912	0.860874196409362	0.46186431945403	0.515252268045035	0.13584564658078	0.291558955725336	0.910195966622743	0.965197420506708	0.247220252058721	0.0750130009249883	-0.309101610477857	-0.183631365917973	0.509239090036786	0.414841362209957	0.0586615330953659
O00425	Insulin-like growth factor 2 mRNA-binding protein 3	IGF2BP3	ENSG00000136231	0.483504722087962	0.603861531261566	1.04771709169245	1.45983907923172	1.45991760484529	0.381045527300849	1.54705551416254	1.68168414827618	0.0127335703643308	0.790386026263439	0.94889629659571	0.528503424208759	1.3459907481167	1.21599761986741	-0.290006186195642	1.58701663259766	0.154632898676394	1.15362003076545	0.957881861755867	1.26602806042449	2.38781414771124	0.037250640342231	0.840123972697229	0.650546524412009	1.16040990534502	0.945589219228611	0.631601841457728	1.25166464639591	-1.27384823450246	0.73994959002817	1.37458142666214	0.878094467191841	0.807291074563258	1.1059946762302	-0.471225793294715	1.03768770625214	1.20378708110965	0.584427383055387	-0.198087347955036	0.768009600680209	1.17016013620186	0.710923716143929	1.20497118197158	0.801470411414046	0.755394909514028	1.30161946443301
O00429	Dynamin-1-like protein	DNM1L	ENSG00000087470	-0.686355773188717	-0.435605353698725	-0.965076803112193	-0.153969135724463	-0.63106442391184	-0.647096167001635	-0.398523272058504	-0.397150407808798	-0.431677799142872	-1.11406888889444	-0.857012680490956	-0.935380110274739	-0.347703057180325	-0.894008460150076	-0.706602041807256	-0.458157122362329	-0.914431218918594	-0.895503878187593	-0.663842354498929	-0.767652288390198	-0.0485952849836435	-0.0274458868043617	-0.962469859845172	-1.07924424531643	-0.711141445416097	-0.385138088981701	-1.40584713337382	-0.580706907417274	-0.0165964167039174	-0.11888074883379	-0.181941314639491	-0.246925118511546	-0.761533289674277	-0.515536503107925	-1.16974358375833	-0.528717049634671	-0.295605885816348	-0.729672017630223	-0.290297676423056	0.256533479886524	-0.572623353723217	-0.850531586709995	-0.600234703769734	-0.359891641872182	-0.794231407349757	-0.755274646790719
O00442	RNA 3-terminal phosphate cyclase	RTCA	ENSG00000137996	0.143417633290785	-0.134735534774168	-0.596379020258939	-0.256306766676214	-0.423320822898937	-0.464602293480444	-0.410775465914472	-0.539985213734968	-0.564672683389814	-0.803506149019616	-0.215187114430118	-0.618049802178571	-0.533136446039154	0.0967505568956506	-0.456219575151104	-0.327311520070721	-0.422144038337668	-0.574038050197448	-0.161310575383177	-0.663736902573168	-0.263379036800861	-0.410701965326129	-0.919856187341877	-0.207430813130164	-0.227394408206215	-0.271137320055678	-0.246589304539651	-0.140028617751225	-0.0781191661029279	-0.0217661399969922	-0.405658723676201	-0.166713337938543	-0.451662344994824	0.0319798108546019	-0.096026261401617	-0.343351271743344	0.137300133226824	-0.309515380593736	-0.397556646473686	-0.221114058080466	-0.519074743676016	-0.791403600340271	-0.324781531887202	-0.438654068944404	-0.735681877299933	-0.269629246529465
O00443	Phosphatidylinositol 4-phosphate 3-kinase C2 domain-containing subunit alpha	PIK3C2A	ENSG00000011405	-1.19655611738819	-0.536776742884849	0.092698862262778	-0.357772641882374	-0.564755451466153	-1.63786249148892	-0.181156366225444	-0.49773633050479	-0.231026791734795	-0.704632136922849	0.0301737262683774	-1.23397326427447	-0.557914213843993	0.00382658077663844	-0.701978129352371	-1.23839844588433	-0.859792069440358	-0.759699667548905	-0.559831034740499	-0.979550225671682	0.776730290944377	0.111811349501827	-0.514391831717479	0.341463895771065	-0.302874896201536	-0.741952760748635	-0.823940237712573	-0.0924514087055357	-0.224606664072914	-0.0923095708944155	0.232089296672235	0.389062872389073	-0.811667509934405	0.142921230848859	-1.72558287318059	-0.47343812804208	-0.122367692589632	-0.30916171643277	-1.05049289191197	-0.0542701093285354	-0.362380464666727	-1.13800338715186	0.144638370731449	-0.572009043744631	-0.743709299024442	-0.499740659980464
O00461	Golgi integral membrane protein 4	GOLIM4	ENSG00000173905	0.337870467376198	0.19115564482189	-0.39123895009251	0.374800457667186	0.0211352389587898	0.484034409325984	-0.376785178465878	-0.332353654662559	-0.305800914724201	-0.549320112508354	-0.410137072862324	-0.245754658763336	0.0694138388281775	-0.598174583279226	0.00421567380918209	0.445521560108467	0.134646013107359	-0.309439086690217	-0.040335266000354	-0.215699409235327	0.172815874960622	0.143838039450544	-0.0353556743595682	-0.104246180608347	-0.383378408353454	0.00425353716443944	-0.435390948043061	0.0947843407064068	-0.256018679728709	-0.0907848075079158	0.167891987224807	-0.0295532590510739	0.0464948719876404	0.0741423413228013	-0.067047955308186	-0.0952394767504874	0.50848204603372	0.167946778197016	-0.0934377875210375	-0.0250561951123167	0.00997209459975767	-0.219726421026254	0.365976143530784	-0.0979635840976236	-0.287809670236391	0.296629602538363
O00462	Beta-mannosidase	MANBA	ENSG00000109323	-1.21728277586743	-0.451538252650709	-0.494154875866619	-0.464099774958817	-0.778776301115721	-0.921456865002967	-0.144957219777164	-0.465703001634271	-0.247034991870243	-0.46884543064656	-0.619718581335535	-0.910675480265823	-0.187769307442168	-0.582134292403619	-0.409219906955344	-0.425601698362025	-0.699797868665818	-0.317843623264703	-0.235193355238638	-0.315039295286097	-0.190898710672553	-0.560025165724274	-0.365830981838674	-0.663279181547049	-0.635758352226449	-0.394173897285852	-0.637946529513505	-0.239212272638419	0.0370014201892728	-0.0548321572678105	-0.448748686246006	-0.232373974429797	-0.383237774911407	-0.309174585673722	-0.639686505107814	-0.535051885244921	0.560144881884463	-0.138368500919794	-0.612120862265601	-0.212054629455652	0.0272845662339689	-0.649601070349584	-0.176994630298116	-0.395705933643662	-0.686543721886157	-0.0928636075412195
O00471	Exocyst complex component 5	EXOC5	ENSG00000070367	-0.762672887280246	-0.357395817481557	-0.772847944793344	-0.0793760279918327	-0.651504127437441	-0.855063810160722	-0.54631060893062	-0.866742897986441	-0.935930909631294	-0.877599612301594	-0.714332149063132	-1.10301488722056	-0.636971283633679	-1.24920477925358	-0.88285151961402	-0.430509632122615	-0.599267586169219	-0.88673507854992	-0.785923468391076	-1.03535868669005	0.127907827955935	-0.735537880716977	-1.20338041245035	-0.502723775121684	-1.03956811010686	-1.07221055486701	-1.1141355834232	-0.53584137204103	0.0189246476666991	-0.207583756211601	-0.221649966435904	-0.0739238399990318	-1.3497574348634	-0.450624256093914	-1.46848205014278	-0.55152176394762	-0.194628678588744	-0.732326842389531	-0.924958741408011	0.0468819239860743	-0.766677724797757	-0.891071999172715	-0.444341701575316	-0.813741677680301	-1.02252712476191	-0.451390264081948
O00478	Butyrophilin subfamily 3 member A3	BTN3A3	ENSG00000111801	-1.21188298144479	-1.1296715349248	-0.559606637261241	-1.05213124769971	-0.9412960679254	-1.52516568781279	-0.628395979841653	-0.7872383137696	-0.306126733423372	-0.33256634680478	-1.16932288942872	-0.799504951981171	-0.701459437550187	-0.651231185117255	-0.448966993132347	-0.733745518731505	-0.367428545759766	-0.577383937536919	-0.668524496849971	-0.623635018471993	-0.416516847484675	-0.255481583671191	-0.459791037977402	-0.594033637597468	-1.05894792484008	-1.97484660345304	-0.470372042653308	-0.909982445856472	-0.26073893927723	-0.609747520046917	-0.905344565519777	-0.652890227503278	-1.76550086908408	-1.04335578935405	-0.786786170716211	-1.31934692988815	-1.23177286605433	-0.548651165359335	-0.908772399396033	-0.326642937962129	-0.567773877644207	-0.764528441353919	-0.59530605250723	-0.54193808566888	-0.817201182817379	-0.594559443308823
O00479	High mobility group nucleosome-binding domain-containing protein 4	HMGN4	ENSG00000182952	-2.14491605302737	-0.925071748030375	-0.706473940657202	-0.519891811404421	-0.734751328417914	-1.71573149169886	-0.560845477085301	-0.637047531224234	-0.601149133075745	-0.697693463442183	-0.973007260093785	-0.457724337048017	-0.859975721033036	-0.94838501773704	-1.14320944983113	-0.0939674632723948	-1.26964146868548	-0.542546389320615	-1.63885646860141	-0.778218852301304	-0.235836942888996	-0.426987479762008	-0.789204947409558	-0.824618100893395	-0.637245527425781	-0.979962646885641	-1.21851795134799	-0.891907851477502	-0.547816856870135	-0.265395523274512	-0.431625106664372	-0.401109997785619	-1.03379254657171	-0.615106303302777	-1.49228678143402	-0.79032801063066	0.102374882104997	-0.793130878353481	-0.629735727831366	0.21833474640461	-0.837724799142954	-0.758990727802309	-0.819434380080993	-0.418243374131296	-0.616473579082536	-0.939039879628112
O00483	Cytochrome c oxidase subunit NDUFA4	NDUFA4	ENSG00000189043	-1.11017255890451	0.121993444453768	-0.861722302594686	-0.460301741195615	-0.81748386399981	-1.1318092490973	-0.524147263331711	-0.450485473337454	-0.327555904331771	-0.568176201808228	-0.442823445091919	-0.448249918282511	-0.563409819826544	-0.709545528665084	-0.219979610321067	-0.522093935109316	-0.429788276975379	-0.409377470299977	-0.918687283638747	-0.448085668257121	-0.840981248987245	-0.581942479331196	-0.664710282939888	-0.633687355914989	-0.0420146922400289	0.066552955151292	-0.665894841586886	-0.776499340618098	-0.78806161764307	-0.438585254522588	-0.592319606570554	-0.277347239187152	-0.302070101868685	-0.139099258411203	0.0321920583634654	-0.473479893232498	-0.615560841263322	0.0179558998547567	0.258012382676359	0.115763148625226	-0.581016489007611	-0.656423680571858	-0.487904293138079	-0.0598711914392576	-0.527483999637837	-1.20723298599699
O00487	26S proteasome non-ATPase regulatory subunit 14	PSMD14	ENSG00000115233	-2.14413478733749	-0.235016694112082	-1.08405277543312	-0.308774178268592	-0.836220632992758	-1.90887156355039	-0.577393659390129	-0.381711695670392	-0.690582139672163	-0.965838176205645	-0.61724662871383	-0.719386722066005	-0.723169354078318	-1.37296627103717	-1.06661398322547	-0.12535233115961	-0.892378931605328	-0.91578191193794	-2.01629266039157	-0.832331420313762	-0.285993032310698	-0.655494092539011	-0.973409399568035	-0.645980084326922	-0.587090472460562	-0.695422165254408	-1.62514036652047	-0.447132281339445	-0.555154693952568	-0.474363704656672	-0.511149629816605	-0.348126544062741	-0.854182652051209	-0.401983753170999	-1.84884137878519	-0.87843228808604	-0.2834705348299	-0.288972242394511	-0.0918702828109401	0.17082088602313	-0.833346631705172	-0.486485458357897	-1.19397191255227	-0.451381845259374	-0.702745776246736	-1.71126660910955
O00499	Myc box-dependent-interacting protein 1	BIN1	ENSG00000136717	-0.924946857211085	-0.864913453194803	-0.572061536552718	-1.02705517911058	-0.751179675686936	-3.56077599953845	-0.681650095283794	0.0279260495881815	-0.260244345778125	-0.788061682743596	-0.162972527324898	0.47203577182878	-0.22082915517315	-1.51085265661377	-0.337412427899922	0.291943927473342	-0.97012760974515	-0.526245868028566	0.146837758968446	-0.37460145017605	-0.0824182311319239	-0.511145771405757	0.209093554712863	-0.297935392613033	0.379797958801798	-1.7525948556482	-0.40458582948893	-0.946292087982828	-0.0953649643078673	-0.135824054781649	0.103603038920045	-0.361901867840487	-1.37140892694597	-0.203313177858687	-0.483997480468698	-0.123570901315952	-0.461733858201061	-1.04719022929893	-0.569075451050957	-1.37874721080071	0.328287647647193	0.202200008893286	-0.192780207355431	-0.258132252195416	-0.111444992820987	0.269669707218458
O00505	Importin subunit alpha-4	KPNA3	ENSG00000102753	-0.556652510010865	0.0925627031944352	-0.432786342491896	0.224514660561783	-0.430293898173433	-0.385346310239987	-0.22216115704154	-0.546602500795335	-0.636585273846027	-0.9013745289921	-0.405665445016225	-0.715491986807415	-0.243490243243166	-0.924225960710808	-0.735572690332681	-0.0623545973651174	-0.604625146669453	-1.16623401491261	-1.09523578276214	-0.673291915565359	0.453316170228078	-0.719440886046963	-1.02677183773566	-0.758317208629687	-0.437264368712463	-0.57106443555258	-1.34528226916947	-0.295731713055454	-0.385734133713464	0.0404072464740741	0.0379465728051391	-0.167302084552047	-1.04680914804396	-0.0554072735909896	-1.26784387670239	-0.315068743474336	-0.308059891254894	-1.16467838483757	-0.961133032457026	0.0865929019078653	-0.438966445325415	-0.849863581962857	-0.288291637336309	-0.756633253057529	-0.924949581498263	-0.481721926719278
O00541	Pescadillo homolog	PES1	ENSG00000100029	0.685307040441036	0.563373113220035	0.120752035408538	0.393197925800992	0.435505122722361	0.732728951205262	0.431064045408063	0.452481978097314	0.346307084360243	0.164021390878315	0.455000744570097	0.0120960388838975	0.392804181543044	0.306408096940535	0.280162976123193	0.429147529480096	0.279565533363303	0.0186651846235897	0.132918025741017	0.365192573249415	0.152275266211383	-0.0519246024983007	0.183260274577586	-0.101521801602408	0.437088684242225	0.497130316812982	0.258464414908778	0.317361435873321	0.399473107256226	0.406048411321994	0.484872730478309	0.189549059402601	0.576578645508453	0.36824417820806	0.0844759412685452	0.395923430619758	0.225854621820606	-0.205781282269213	-0.680122663674209	0.0727382839570518	0.423934107530419	0.409012791821275	0.185617224538794	-0.09983233971173	0.384394816694154	0.286454718450402
O00560	Syntenin-1	SDCBP	ENSG00000137575	-2.86677213898972	-0.876435846064235	1.53208220736803	-0.668569785860876	-0.0739572653517921	-0.879433474094914	-0.210492016364457	0.561927301246656	0.0096613163298338	0.0605930621794943	0.584206088265161	-1.26145724988462	-1.0012945849589	0.621841658576125	-1.05572463729489	0.401789494426062	-1.60301900240073	-0.194743044737343	-0.57736926684746	-0.764970642744368	1.16728832234844	-0.0275607298420315	-0.0652008621410083	-0.0896825537330157	0.637505732422731	-0.294014520785436	-0.149539549446907	0.405983056144799	1.38724462504951	0.807990581594953	1.1256725900598	1.21050806696935	-0.000757643454015522	0.956348860031124	-1.13516144653309	-0.249401875302885	0.569547566169946	-0.0861415401907459	-0.952582862571843	0.164150454206797	0.389566271847185	-0.811599685000007	-0.0524005691471743	-0.167243825120207	0.405365298953662	-0.28862920309411
O00566	U3 small nucleolar ribonucleoprotein protein MPP10	MPHOSPH10	ENSG00000124383	-0.407685807160743	0.197355637126742	-0.289911749662414	0.121546583557423	-0.00595541215713169	-0.0898978286105354	-0.101841483014653	-0.0101090428920312	0.197969706683509	-0.496835580986822	0.0840810146054753	-0.22267059460042	-0.616851181680818	-0.115956267878344	-0.513373899936019	0.1361049067326	-0.548281415392454	-1.1063903198945	-0.975753927142363	-0.489533699169403	0.425824587399543	0.520810412169979	-0.708266318792215	-0.583120177046123	0.0771408942523681	0.461128178288631	-0.782159167850682	-0.0679957529813411	0.404178453161279	0.229553471445566	-0.201195335883832	0.156053696588247	0.98144335329282	0.310368514588168	-0.138878945454371	0.062830429817204	0.814953947459001	0.765780715990045	0.658937990320805	0.336971428514218	-0.350304004070951	-0.705927519194008	-0.618560587854757	0.0304742923484191	-0.0527851218192179	-0.214437479456928
O00567	Nucleolar protein 56	NOP56	ENSG00000101361	0.517315403957224	0.540017468344975	0.00818956548892036	0.474173840479859	0.271815684147588	0.355183101085148	0.239137284590498	0.479448001480509	0.182828076879719	-0.355349860099058	0.194207358997587	0.0947816988240788	-0.0345142182259508	0.130456188299481	-0.176322653421197	0.221906834693116	0.041943646824798	-0.548378947468312	-0.749473176651113	-0.0738665826684928	0.262586174863007	-0.226357802953616	-0.205905728902291	-0.425890954238988	0.309890556006152	0.389772121404397	-0.272395655519613	0.591581594483817	-0.394838331191647	0.398912760764789	0.106575876630172	0.0579297736461619	0.595145319008012	0.350045480216669	-0.0512064094629343	0.2423892802986	0.490305758464133	0.0104263054799851	-0.061482511866104	0.0133640734824585	0.169162225128254	0.177383753147969	-0.571530458361337	-0.224186734358461	0.00331961026708338	-0.0263560265903999
O00571	ATP-dependent RNA helicase DDX3X	DDX3X	ENSG00000215301	-0.452068367303724	-0.428615502287048	-0.145503416884695	-0.231203404761322	-0.247749270606267	-0.650596212513896	-0.157965794608854	-0.743862805263397	-0.266522264437468	-1.21780259079714	0.396707406403516	-0.848176308169249	-0.252122906398219	-0.523991575344462	-0.576308001643186	-0.0968702622201647	-0.324709456309126	-0.544976499537706	-0.588724629194799	-0.358912188343293	0.893700155448601	-0.901843077760754	-0.612896004726737	-0.724541384295765	0.103680794303472	-0.408699381405667	-1.16932628409202	0.467852266688425	0.0344018842868312	0.00268875877648966	0.511447559731613	-0.385812809040431	-0.496002822994122	0.562545581078847	-1.05478581643375	0.0659848791301503	-0.902722811331961	-1.08157795445027	-1.85623666851604	-0.691159473459914	-0.181521900474916	-0.647640417728201	-0.589642468798688	-0.848601231021979	0.014155069721749	-0.690216738692937
O00584	Ribonuclease T2	RNASET2	ENSG00000026297	-0.541863292644296	-0.808972542939821	0.0308470359227417	-1.01721535747773	-0.0904719279449857	-0.639104677429913	-0.0845888767740082	0.167648529400372	-0.168649129729506	0.683152383310713	0.35154950830499	0.667772702059272	0.831422912479825	0.144834720176489	0.541314536627553	0.161079304292297	0.169189428523834	-0.258981082104087	0.847973352768829	0.307620496986818	-0.526095269343583	0.382175572305618	0.180702501490311	0.618332758316422	0.45003139530435	0.0456416210225754	0.610239820822944	-0.862468190971402	0.392077740389691	-0.290539379121389	-0.0458817900383952	0.26527023346512	0.192560589618957	0.373359785586368	-0.0737561663054631	-0.201835347693867	-0.300313758008919	0.567212058294952	0.687983965707883	0.0479137671380947	-0.0281084570619932	0.0156562906114726	0.16670546397752	0.796410629679478	-0.285368198961969	-0.0439414677922212
O00625	Pirin	PIR	ENSG00000087842	-2.22555445803592	-0.489186557649232	-1.18132930997833	-0.485255281760741	-0.762907438074246	-1.93792279373806	-0.322741050878494	0.165609990227473	-0.286029972826129	-0.39962638875028	-0.633942122585935	-0.989240837632952	-0.51898863183339	-1.75107704022187	-0.857148197316744	-0.421082472599869	-0.208608856143714	-0.848685867193439	-1.0745800113289	-0.192050327536124	-0.26607941434569	-0.816913353596723	0.106489924760802	-0.52205328098393	-0.380094816058491	-1.09353449454183	-0.30153354465418	-1.22863190745817	-1.16217158061362	-0.399051582593628	-0.620968791279213	-0.404792060699618	-1.11200856770144	-0.100679737871248	-1.19547623856151	-1.06328641556165	-0.936850889976907	-0.0958971578246484	0.331163723064028	-0.436347447638148	-0.402457122895968	-0.362297882146689	-0.850414746031811	0.184561169714783	0.709179610942919	-1.16367920234782
O00626	C-C motif chemokine 22;MDC(3-69);MDC(5-69);MDC(7-69)	CCL22	ENSG00000102962	0.321717206663612	-0.455334989606191	0.234009831022346	-2.03779209852812	-1.62145220369589	1.05966904758404	-0.533136241567364	-0.773552628001466	-0.423668314911952	-2.19149153112981	0.602495436467425	-5.45899641217251	-1.43301665407834	-1.3477922157779	-1.57025214807214	-1.26174910472319	-1.07585542320005	-0.334429884675609	0.231506958600226	-2.12978190142805	-0.0716902602427165	-0.059981120634987	-0.70217780029046	-0.13018327996175	0.679649429958747	0.0991821260860029	-0.242024568840675	2.12728765747823	1.17933907406115	-0.434099353742141	0.100327461406422	-0.505080024107944	0.16552642222098	0.374717365124132	2.08577135287164	0.0330822936539104	-1.23127984712056	-0.570491771123665	-1.53150223831015	-0.76084083831724	1.2209700128349	-0.835878788516437	0.996130772074066	-0.818097871761875	-0.883885116717433	-1.29110899265361
O00629	Importin subunit alpha-3	KPNA4	ENSG00000186432	-0.170659830110148	0.0504690188920733	-0.135428896955453	-0.101035610575558	-0.299989737833288	-0.0852043695548055	-0.268648590522522	0.0224657587414949	-0.436321783886441	-0.676773225225678	0.0294346933664329	-0.663190110714821	-0.550567526948215	-0.154876523529044	-0.520132422092555	-0.275149307347208	-0.380233515040225	-0.789244713140516	-0.624603809529101	-0.5373115086542	0.567691377133324	-0.440695697261767	-0.660671893977146	-0.362063872053656	0.0753501016798594	-0.139898599809964	-0.5124396429371	0.269088758047831	-0.0282311036722795	0.19813820035318	0.250298468350188	0.404969864656437	-0.204208032628966	0.419274191800769	-0.756661767169367	-0.0672240014606729	0.0477798924935122	-0.79275960034351	-0.902485961703546	-0.0663558587440374	0.0152228837145962	-0.662776745428329	-0.138463705770738	-0.612287111088991	-0.0731693999168179	-0.232536992814069
O00635	Tripartite motif-containing protein 38	TRIM38	ENSG00000112343	-0.934482998510457	-0.363924633900574	-0.431731369074866	0.170969645924625	-0.553015605096302	-1.1080304776194	-0.413220814217187	-0.550480472454664	-0.730059407090172	-0.538289610890549	-0.949808102342335	0.583938015108581	-0.0721500270845414	-0.505232923953285	-0.139317174242233	0.00851933263330729	-0.207842578629492	-0.723785821613541	-0.922365887432287	-0.301034726811926	-0.278836252093464	0.113283174245359	-0.602642027979707	-0.176379966973956	-1.04893542107805	-0.384971387958815	-0.520767567610678	-0.857201038464748	-0.461180349251652	-0.115134796697243	-0.697755850265887	-0.25925853712949	-0.33436114055681	-0.611359847705609	-1.61784585196776	0.149197332812522	-0.456567326223952	-0.178459898138795	-0.137940287572389	-0.27253932289643	-0.532553075843362	-0.912022584648535	-0.348239480711475	-0.321536170471894	-0.651367485109084	-0.445051511523797
O00743	Serine/threonine-protein phosphatase 6 catalytic subunit;Serine/threonine-protein phosphatase 6 catalytic subunit, N-terminally processed	PPP6C	ENSG00000119414	-1.68072549398983	-0.409692722137623	-0.535590409256625	-0.0687443112196338	-0.420869685046755	-1.39154213132808	-0.297474114055976	-0.401009129867264	-0.51712252700186	-0.703017311664516	-0.201939533356104	-0.313266994793939	-0.60577243114835	-0.638875294882089	-0.65249690655165	-0.0348785079633878	-0.699127802924266	-0.998240747588421	-1.21161675276198	-0.23537744445527	-0.0153753109024617	-0.089230564752607	-0.879180054388069	-0.74467555911526	-0.0842308125062541	-0.255580685437783	-1.12803107868375	-0.506692256558663	-0.697651969667379	-0.281761673525594	-0.387165733436127	-0.263302535677266	-0.161426799088427	-0.19383709707237	-1.3407088564926	-0.395789753172468	-0.000130147479555198	-0.0892851016930605	0.249356691409724	0.195779117498936	-0.686146281064	-0.842981778829405	-0.434126517827698	-0.214499622449761	-0.483456168141736	-0.746605872155643
O00750	Phosphatidylinositol 4-phosphate 3-kinase C2 domain-containing subunit beta	PIK3C2B	ENSG00000133056	-0.355181867473179	-0.337896384904541	-0.248593118533485	0.365626853460143	-0.126751536687395	0.141057783466471	0.0103408766477857	-1.13990284987032	-0.429089127345909	-0.99637142625459	-1.0349553938372	0.483259176790285	0.37445350112432	-0.822042906802298	-0.597688181601947	0.689053529834653	-0.658360411695754	-0.14899491084338	-0.352085511412718	-0.207120656832051	-0.377766941693673	-0.955043195742916	-1.14038307836233	-1.30788579353022	-0.992953325801292	-1.11006192612441	-0.746030628795143	-0.612213955466752	0.364493512277593	0.104012421905253	-0.365047102378028	-0.82904010486999	-1.03923678586108	-0.825454611255864	-1.46112183278323	0.213282541270428	-0.711386368015284	-1.40721424807687	-0.493505516764112	-0.629460765019707	-0.822160729553687	-0.17332816992728	0.0303647216127896	-0.958512544080689	-0.620561207521374	0.0864061842760258
O00754	Lysosomal alpha-mannosidase;Lysosomal alpha-mannosidase A peptide;Lysosomal alpha-mannosidase B peptide;Lysosomal alpha-mannosidase C peptide;Lysosomal alpha-mannosidase D peptide;Lysosomal alpha-mannosidase E peptide	MAN2B1	ENSG00000104774	0.714146220540371	0.350267945362065	-0.127466291377326	0.294372399273835	0.247207160686655	0.541576135999962	0.123688238348901	-0.116443995714583	0.0187528339422531	0.570147465299339	-0.149161637791098	0.330046098577435	0.475203339189662	-0.0870145689937356	0.705719307514535	0.0866582613146889	0.957063043409196	0.312563447178118	0.748853698286094	0.380140705413611	-0.773201389966399	0.330089517357345	0.507805811118898	0.468949632476058	-0.275312579486872	0.27304082538285	0.559182297698614	-0.487928757253147	-0.16069872780413	-0.258724973557685	-0.419090330024479	-0.00927521584801916	-0.139004844270477	-0.454881942373223	0.16813782846762	0.296476840728996	-0.136456398673491	0.0768257463712416	0.178388244971545	-0.0628351691942495	0.234375737045378	0.429749773200468	0.441886767145659	-0.0488682453945284	0.199966604077789	0.145355705564214
O00762	Ubiquitin-conjugating enzyme E2 C	UBE2C	ENSG00000175063	0.208943093838697	0.32522457128477	0.220715892710773	-0.118485307112198	0.70162408802087	-0.226540088032444	0.470644835632449	0.836920644048968	0.76317938661171	0.605224736027944	-0.0456005150123193	0.234693119333713	0.292444956878309	0.569780571661476	0.156370830843042	0.429625385938864	-0.0812337813642214	0.247263189294183	0.494639656048501	0.502667458978469	0.278438660123862	0.486631808035291	0.204149644384802	-0.815520248610104	0.233539259074666	-0.18279968280572	0.115591132799356	-0.667532685903731	-0.46938472212001	0.166804181082532	0.28848675548565	-0.0638842192948168	0.0796075727649113	0.283354781972966	0.698751774025919	0.0803421731156835	-1.08495206002372	1.49926550407145	1.64839687184886	0.564819652521612	0.421697687237446	0.799692956907411	-0.486019329853352	1.26257925273699	-0.0913332431802489	0.457451238941112
O00764	Pyridoxal kinase	PDXK	ENSG00000160209	-0.202246428528243	0.0937549958525157	0.12891216621844	-0.279227450865749	0.321316376056532	-0.376909507891155	0.0786627467176615	0.465304980156103	0.439761206201041	0.53961340598697	0.258315407369438	-0.25137833008144	0.488371757950575	0.346657004082554	0.183559089899946	-0.3002967617972	-0.0983652625334344	0.725404394600786	0.765855692674848	0.664008889695515	0.0548078600418389	-0.153284821830876	0.528517400522534	0.470455715977124	0.304457463940753	-0.193842642647516	0.307210348232676	0.573271970322078	0.0185532019025052	-0.0176463455145424	0.494740134474845	-0.265975498652695	-0.368304797445526	0.263171120726376	-0.30687424183778	-0.0132823427131035	-0.409873781915143	0.0240940716089293	-0.328222879580427	-0.0496210735242135	0.584834125476347	0.489589769608329	0.118722029078021	0.213249716379217	0.48233341143698	-0.393826556971644
O00767	Acyl-CoA desaturase	SCD	ENSG00000099194	-0.552802166658667	-0.945768608600163	0.106371739188328	-1.24785007908604	0.424087194505043	-1.03892858205876	0.232770547447355	-0.107151792940417	0.251378183237863	0.116606205622508	-0.0208786252121893	-1.28732627430426	0.509595819550407	0.647650645693535	-0.315342027904039	-1.08654850038712	-1.05973193643423	-0.483333547144364	0.292695944087827	0.503889213305566	0.168987085262568	-1.08215069145496	-0.259124955690778	-0.529757721959694	-0.298305569085406	-0.964999608511884	-0.126925780663669	-0.157511919404461	0.0243553617642966	-0.100624304960709	0.145097494874964	-0.226320055506116	-0.939915323467323	-0.133330700870124	-1.01067325081574	-0.397662908033011	-1.83740796456755	-0.557075468421072	-0.553954333904798	0.147805806449933	-0.161396829126389	-0.348331941750914	0.333426138460586	-0.244588643595423	-0.865485755172161	-0.455755476246445
O14497	AT-rich interactive domain-containing protein 1A	ARID1A	ENSG00000117713	0.873773896127652	0.464652479564812	0.316410431427519	0.587596431932679	0.597688106426309	0.965743529823627	0.536406129359996	-0.186506127000944	0.222108620780961	0.0477910841003464	-0.119170486023703	0.454360776455113	0.627138682911658	0.362702030727387	0.445609898745669	0.229767144438197	0.272996768256604	0.0470901907366805	0.264668947164983	0.504935352304518	-0.135900126818225	0.260007711287312	-0.0675084884721535	0.168095010638867	-0.480373847312502	0.026606847432344	0.280398042710543	-0.0555701557212238	0.120367873566185	0.27904685174159	0.0763011090084174	0.0461001318948568	-0.423438755398299	-0.329618122170285	-0.210083497974733	0.663362213738127	-0.0976178271963173	-0.158435078036148	-0.0244199001735961	0.299311582718442	0.155660871402356	0.323643279644301	0.631468918855532	-0.11471335836753	0.00355166085342518	0.810916521273482
O14521	Succinate dehydrogenase [ubiquinone] cytochrome b small subunit, mitochondrial	SDHD	ENSG00000204370	-2.93039725223049	-0.492516193220011	-0.752324889168095	-0.61378372594354	-0.903415988850122	-1.44682591820206	-0.116347824651006	-0.214582819569372	-0.50357311512491	-0.925939782666611	-0.210282841494372	-0.804690733315032	-0.774794112239575	-0.715364143067315	-1.07760411746317	-0.264060984257438	-1.31039012921748	-0.843068712093159	-1.8285411925671	-1.07623542012497	0.231178639198348	-0.368232564713943	-1.0163876875435	-1.0316949879154	-0.194709177174837	-0.151069720860517	-1.51246564362644	0.017136051818774	-0.00385597045580965	-0.204416306312609	-0.24614929700433	0.065114011267176	0.323782551108343	-0.244783012295734	-1.91249286531306	-1.13622832068918	0.339495090905028	0.201404599034642	-0.321341599505589	0.452165712505711	-1.02650435599449	-1.38633380281383	-0.827143983096765	-0.38641827052429	-1.35575979941363	-1.99842192059879
O14530	Thioredoxin domain-containing protein 9	TXNDC9	ENSG00000115514	-1.74500523564191	-0.346675050916388	-1.03993416891632	-0.0850155211111554	-1.14368424736037	-1.29806961477814	-0.444381180614966	-0.724072547871897	-0.616119085372411	-1.62464946946135	-0.80688075362117	-0.539575624225173	-0.879039321850378	-1.11195754289045	-1.37233064109151	0.126484458517092	-0.79453688238128	-1.43421334072045	-1.86405289799378	-1.44303088341328	0.15225835997289	-0.483388811490624	-2.20848749441003	-1.26508004156098	-0.730495992362698	-0.177433909330364	-1.22036978729727	-0.233386614236782	-0.778541631868332	-0.287835508260387	-0.631175833393351	-0.666673916521508	0.0889794606267156	-0.281924041831149	-2.15724144683676	-0.777473918424979	0.77220668567088	-0.349319625450658	-0.492419871558458	-0.124010442328053	-1.39226547939227	-1.25595725413467	-1.19318143624336	-0.441436809065	-1.68680514942143	-1.05094561318784
O14545	TRAF-type zinc finger domain-containing protein 1	TRAFD1	ENSG00000135148	-0.52758462142549	-0.237429040271968	-0.840236243083145	0.226462975916267	-0.891479228369118	-0.71222537157238	-0.259886681015532	0.0973398353139423	-0.167568064394988	-0.44897480863668	-0.189214151412416	0.263109665575675	0.110282671171015	-0.88898682375361	-0.00941655878842607	-0.0862324916023578	-0.00212787033851569	-0.327826161315535	-0.309277402743408	-0.109764121333054	0.144712251983473	-0.578790817560535	0.0470244175949084	-0.0919841709472315	-0.0569373889254754	-0.342482149463876	-0.0786764539997291	-0.121253147928426	0.180503416830705	-0.00423122485714522	0.0657878161073686	-0.194561889367595	-0.589801995769846	0.124190372238711	-1.21617587345014	-0.400226840736954	-0.186317529971538	-0.765294839437365	-0.958970912492532	-0.448719292178514	-0.00393967266326989	-0.25370490617204	-0.366145252147159	-0.336069272981138	-0.113823466331932	-0.207617192281074
O14548	Cytochrome c oxidase subunit 7A-related protein, mitochondrial	COX7A2L	ENSG00000115944	-1.01473200559911	-0.734901625244818	-0.452420644155751	-0.678044659037352	-0.225716142659198	-0.409735761290976	-0.376212600071105	-0.219034261954273	-0.357973111852811	-0.343020695221298	-0.0706771197452385	-0.464359100105602	-0.766450566730194	-0.24728043944241	-0.943143943102263	-0.16564485412141	-0.737356761896884	-0.404834586410323	-0.949289485069525	-0.632395314568641	-0.218940976830973	-0.221275372299993	-0.491253339020507	-0.586229709395742	-0.0400955480986092	0.358861598532767	-0.272735051050494	-0.119984590315029	-0.0251204540700387	-0.175888125641912	-0.446989333777254	-0.180818694147718	0.433661529123614	-0.0102819566260068	-0.529022262222074	-0.655881718220651	0.47197064863765	-0.426321255400336	-0.719293374311471	-0.191878583426611	-0.477262707160255	-1.0190964974324	-0.586259906202002	-0.603000788617656	-0.675898381636008	-0.920694510618682
O14561	Acyl carrier protein, mitochondrial	NDUFAB1	ENSG00000004779	-1.63615426000328	0.122351082111607	-0.916216838388483	-0.281477926965684	-0.496306587991452	-1.16447693399702	-0.459397932599412	0.0414841073030132	-0.568874808668635	-0.348474639636795	-0.187341608829716	-0.129620156421389	-0.393014042729208	-0.936370073264747	-0.47241686093307	0.054502257379152	-0.272736366116192	-0.439144312150843	-1.39596207620271	-0.684691834276498	-0.150290725375031	-0.868988144470119	-0.509810709553099	-0.433396502337041	-0.0353478916725418	-0.181056034035391	-0.889003475419226	-0.241862592603074	-0.143903491949109	-0.262357503809586	-0.203331767685611	-0.109071092663953	-0.523428917226148	-0.133890938615323	-0.548138338435974	-0.457451378101993	-0.299778667214651	-0.174213720463776	-0.0458020680317279	0.374953088117044	-0.300771208813108	-0.110119832389485	-0.548346231698254	-0.142455902325079	-0.125408142702925	-1.30479132505561
O14562	Ubiquitin domain-containing protein UBFD1	UBFD1	ENSG00000103353	-0.623048118241058	0.022489385555553	-0.63092647804673	0.248628906970292	-0.32260981592415	-0.472632324891298	-0.21463554685563	-0.347159590988773	-0.552196745179748	-0.462179942180891	-0.360601264354623	-0.242712013638037	-0.394939778180051	-0.531441708587312	-0.422811434323469	0.0892981527128827	-0.205481666153453	-0.356965672673574	-0.864754909580795	-0.841096744398504	0.0788612132902227	-0.497054952071179	-0.496202882607713	-0.311399765009058	-0.51590916675619	-0.612248186606711	-0.837573330178318	-0.0289033983167863	0.0826041040249779	0.0592803624781233	-0.119090889375849	-0.372205286052531	-0.522279179751017	-0.351703874928654	-1.4532913399115	-0.241983776166112	0.0704877549479086	-1.04862433755128	-0.856082184617012	-0.134410751421375	-0.448043585239264	-0.311826471226427	-0.385158678885229	-0.595221124238854	-0.670571903240974	-0.541835150685216
O14578	Citron Rho-interacting kinase	CIT	ENSG00000122966	0.595373117437805	0.0150239889885455	-0.0896252103593911	0.324227355525206	0.618951036217611	-0.129509956599937	0.493900009168157	-0.160307182553336	0.221602756715094	0.474714919564574	-0.803037084283924	-0.393789763379313	0.488639787421338	-0.239869448571232	-0.106818763036358	0.141317193781443	-0.108181129484188	0.405998909744428	0.41123345636853	0.317772647747509	-0.0998433033171002	0.0117878924898456	0.102439546496012	-0.745352252143126	-0.903708323921626	-1.68016415265974	-0.324915055749862	-0.684442150775261	-0.883680278347971	-0.289308910452503	-0.248928306344924	-0.291291003911046	-1.80759844839734	-0.676660537238307	-0.772475596740497	-0.420971584093738	-1.67040299479969	-0.156058452374475	0.151169569759253	0.506136544983623	-0.103285761741144	0.890068122643938	-0.110187291327805	0.341275847625083	-0.924383191224876	0.657726712709549
O14579	Coatomer subunit epsilon	COPE	ENSG00000105669	0.54600669010214	0.256828571690259	0.175686553582348	-0.157270381716618	0.0158800926610354	0.204836722675096	-0.0232075865835597	0.117667078223535	0.237184173018124	0.662853508243717	0.220596049404487	0.318000567959987	0.237500851974842	0.198073483882006	0.745247501857208	-0.162584245608921	0.364175577923571	0.668248314085539	0.567958550507773	0.397402498861042	-0.668420762379653	0.134898740504605	0.433513448283521	0.790954152956982	0.245783771464681	0.248174234577731	0.519381690013938	-0.122321702223794	0.0190683732312138	-0.302588843127903	-0.230943662533798	-0.0234418028895558	0.269522131586091	-0.087410970549465	0.855615120885054	-0.129014454834603	-0.388917982568231	0.646519484976863	0.87201877130143	0.00716453931720906	0.33164736073046	0.404230499382121	-0.00449259497505672	0.641932013480122	0.218094683737591	0.28010393712835
O14617	AP-3 complex subunit delta-1	AP3D1	ENSG00000065000	1.26280333745799	0.633961170648288	0.0940829393585574	0.576595735752893	0.280618222486295	0.963416491586766	0.193819096224685	-0.0776807268678219	0.342127268392181	0.190357064613274	0.313571262643352	0.353350627182417	0.515628479129255	0.101104157226473	0.516290476419249	0.396141681544895	0.713271202353431	0.687578911988561	0.289072192322863	0.290628727008981	-0.0851496265165075	0.686271143353872	0.16852583305217	0.463942306034493	0.126299869306747	0.243516482924685	0.355393550817039	0.285335764500193	0.308391217942308	0.697530888872146	0.253188669520497	0.15040212770387	0.209371961516492	0.0656188329885676	0.325570590793332	0.699642261706083	0.25973261194143	0.278317138048255	0.113492687443658	0.12513620415878	0.460078216449665	0.320271717220294	0.63761198789282	-0.264862095113884	0.39695219388136	0.646613564170504
O14618	Copper chaperone for superoxide dismutase	CCS	ENSG00000173992	0.495529645722782	0.302803079954614	-0.0663964383536912	0.310535423522286	0.00357172537527539	0.481075729766444	0.226702587861238	0.176861410262847	0.00708194065988099	0.290765575594695	0.123458866427282	0.742762223638549	0.248935326950806	0.132457485848827	0.449321583848703	0.338121879902907	0.712257478256599	0.546581099739725	0.6270657562147	0.412920917664072	-0.412953477205094	0.219286184159776	0.568221324380777	0.673376350797729	0.444804282578906	0.506954051494547	0.649264800795658	0.423152759315649	-0.0311522139682463	-0.330979750716219	-0.283882316315482	-0.0362737907341861	0.509958237246723	0.119929295235844	0.657494095555632	0.071170739091742	0.824713118576589	0.313277402881018	0.385805723940893	-0.240680138431335	0.288376995908635	0.358469376138037	-0.21491762843448	0.162553670620645	0.5530613410946	0.108909700884445
O14646	Chromodomain-helicase-DNA-binding protein 1	CHD1	ENSG00000153922	-0.901897671364967	-0.0315629643061497	-0.276285405095638	0.539751096080279	-0.196302111433458	-0.564772204721851	0.185777128426505	-0.257098670066135	0.0414728222727936	-0.692444222310513	-0.133629407565154	-0.27657695065703	-0.164062023935311	-0.179832633206706	-0.77236194166308	0.385033866562297	-0.827187708570188	-0.957688821975134	-0.904751814371237	-0.21783897233977	0.85261242553387	0.277614461397462	-0.51094384722017	-0.835587293620014	-0.367218288302922	-0.128654891631346	-0.848833271637047	-0.240493370888609	0.0872582040527501	0.497788929350156	0.252542525262936	0.0218429981719552	-0.312582398102514	0.172411425406828	-1.27751967330124	0.262813298081476	-0.0664139095138321	-0.109083324279497	0.010351089830297	0.232522579797191	-0.231385914577973	-0.831970964649845	-0.117243924014765	-0.350076892006275	-0.40947752588095	-0.188084043000258
O14647	Chromodomain-helicase-DNA-binding protein 2	CHD2	ENSG00000173575	-1.04511020497761	-0.824076288001903	-0.190675369741219	-0.258534499444004	-0.177890989025415	-0.282787363276038	0.0475781935708568	-0.225314961613362	0.0923185746434001	-0.0563301981672009	-0.152667202006919	0.0762505692197166	-0.156305113239181	0.011696817060491	-0.250523576332786	-0.403238487968299	-0.537061353611308	-0.272635601567676	-0.0391082009997898	0.148246733744511	0.0488849272424066	0.237049337605283	0.0325351603957156	0.2226270005646	-0.238461298274673	-0.0732330832359764	-0.0864149300088037	-0.0945108777054049	0.319303452396507	0.107327704848004	0.0311531060996195	0.122693803264085	0.0391869437660475	-0.132929043800147	-0.772458844558868	0.285142040872094	0.323316472593838	0.267321296239039	-0.155315471928459	-0.360705328264483	0.0426160633036172	-0.628897927352315	0.347335616736608	-0.141385955285891	0.519366248779528	0.176294940559311
O14653	Golgi SNAP receptor complex member 2	GOSR2	ENSG00000108433	0.229283569401052	0.166201907690981	-0.241758746593458	0.263226882581093	-0.145040944629307	-0.0445108857680978	-0.184871359980234	-0.456322840359046	-0.158460748646129	-0.168263568140513	-0.475196935589638	-0.0510189749191339	0.158299047441202	-0.770716598179109	0.0972324012612402	-0.0577968920244807	0.2024551746505	-0.0914483954214385	-0.46831677794611	-0.117560642641236	-0.169490162073039	-0.0269389567617546	-0.275286014926359	0.151029061415967	-0.628711531131371	-0.171079924813699	-0.164502788633269	-0.230133959078905	-0.0993309000158602	0.155458415421318	-0.36040434531023	-0.278620625582104	0.031328712196979	-0.4002691806306	-0.782416428995594	0.215714050493874	0.150599254739104	-0.339191271949002	-0.199937239299269	-0.164451484436722	-0.172771494104404	-0.403468715340816	-0.072204096228826	-0.207532709097736	-0.441459801944418	0.0907688446817163
O14656	Torsin-1A	TOR1A	ENSG00000136827	0.431166000111261	0.311101312792117	-0.410123272091173	0.212226301638571	-0.288033393783197	-0.0188958525302176	-0.248955449390859	-0.22316258401697	-0.395057716121597	-0.828642924590338	0.0795762234784085	0.208714469258446	-0.198358623730144	-0.26405641190871	-0.00997692494679825	0.279798925975696	0.0587504718478815	-0.664109408475789	-0.591570208943708	-0.279515929353119	0.016593469196879	-0.144255604460952	-0.513679124949132	-0.528566493681632	-0.409997065709847	0.144351395665613	-0.245678197574573	0.144045132400016	-0.364022976301317	0.143098820991847	-0.395429813969548	-0.0720599085567546	0.187604477532318	0.117745831484722	-0.303723747273498	0.0814842798241404	0.23300588464601	-0.342674019785711	-0.302596905261863	0.00833070098815902	0.0664776572891856	-0.341205531423693	-0.408775151051072	-0.325981018076371	-0.384791288400308	0.0343425155980217
O14662	Syntaxin-16	STX16	ENSG00000124222	-0.658622683976751	-0.666651933513121	-0.815755137303989	-0.25810455646973	-0.50936804773382	-0.808374104234447	-0.342113703262307	-0.468191493935124	-0.521055988368921	-0.247421048604954	-0.707922935892979	0.000945677663220401	-0.45806927731399	-0.593210251164224	-0.722335499399005	-0.348106053947927	-0.450692401950469	-0.0819562932510962	-0.445571558269326	-0.502852511610484	-0.728856281045574	0.0582867549755415	-0.154467349388595	-0.368340291264786	-0.553651924878134	-0.162065509002252	-0.624083076416335	-0.134728315653977	-0.810307463232905	-0.358292689109423	-0.777958381698035	-0.340349091648537	-0.345112593518586	-0.579503664129195	-1.0083329473176	-0.315756530381028	0.332452650629324	-0.353978278362895	-0.378769790466924	-0.372486282540105	-0.383808453740597	-0.299531556092602	-0.602522929400732	-0.446673501200243	0.0496996641695562	-0.480845219039625
O14672	Disintegrin and metalloproteinase domain-containing protein 10	ADAM10	ENSG00000137845	-1.38750882358304	-0.81968311839896	-0.529592590413959	-0.258271900681764	-0.531177394479461	-0.774267109610542	-0.536543751351529	-0.522349779777409	-0.762363472737711	-0.733778588361662	0.0765209476085786	-0.720592498352958	-0.344953357925216	-0.575472748559632	-0.979635591198477	0.0143372334693321	-1.01014142276344	-0.57727647222958	-0.739165640720995	-0.891668911557195	0.398927724859655	-0.499836712065452	-0.885949702278289	-0.52183926995473	-0.768497560671088	-1.04154225124359	-1.08271669928869	0.0449434597056504	0.0923654468216215	0.32899222966764	0.0467893418059582	-0.0337377386379556	-1.27442827764903	-0.307998221629682	-1.63775840264313	-0.341341613973206	-0.347942693503974	-1.31448972010359	-1.37292878587708	-0.190682968530465	-0.464162503503796	-0.973985643477839	-0.0355950359665966	-0.989647605031601	-0.748616226583604	-0.250861030185579
O14727	Apoptotic protease-activating factor 1	APAF1	ENSG00000120868	-0.983643526243606	-0.470676581223662	-0.918621538733669	0.255922732510353	-0.783916532017321	-1.69841441983226	-0.424991013830174	-0.886701420261452	-0.732876739403319	-0.241538155849184	-1.35581241266408	-0.887422817377515	-0.685064496595692	-0.961975166075518	-0.527379176165179	-0.33708380512549	-1.10739131747851	-0.508089642206436	-0.881078571999076	-0.759548441739921	0.0593472931017409	-0.0189859565204289	-0.865721847448071	0.0942316346178522	-1.25198436564852	-1.6553515243037	-1.21164958050804	-0.695160521980656	-0.664893868588544	-0.484482773825579	-0.388586632593862	-0.200793920194564	-2.12658827395043	-0.634405686064128	-2.30226589052525	-0.780040912533775	-1.06610890539366	-0.595271834706098	-0.640103417165047	0.00274417383560177	-0.975306741096549	-0.569712160341608	-0.221030950049165	-0.481534530355694	-1.27786096462824	-0.528079550978704
O14734	Acyl-coenzyme A thioesterase 8	ACOT8	ENSG00000101473	-0.222033751548056	0.372177611809888	0.183148690413931	0.129305337680731	0.164787056660092	0.0739761595092334	0.213728460147816	0.193497505018186	0.27338891192271	0.528020804739854	0.340429042779704	0.714798497157365	0.336736446562595	0.173538129717491	0.448610623504471	0.317921231884703	0.405899305930739	0.40304789916163	0.112312051889003	0.352656434745069	-0.114128847134531	0.183690292595095	0.464198024171612	0.183224109486494	0.350359744894976	0.128839345565597	0.12108704920414	0.264547259735862	0.302641061115496	0.14212330780804	-0.0827654627771013	0.174190688873986	0.0705128032539211	0.126246564099028	-0.0552994298996348	0.210134632737942	0.462072314379182	0.219937057545673	0.682118696659125	0.351649504583158	0.350320989434871	0.542911576648292	0.131952223878002	0.520154989591965	0.9883752388558	-0.0925217364791431
O14735	CDP-diacylglycerol--inositol 3-phosphatidyltransferase	CDIPT	ENSG00000103502	-0.269298449471905	0.158928856332414	0.0936592602207265	-0.297560518056715	-0.0186548013895482	0.0091782592761982	-0.181640950390049	0.209170597884109	-0.0444102980312042	0.149491598135714	0.304627073003629	0.303958246135299	0.0871793254135227	0.228181428191237	0.191784670994727	0.255371174302902	0.211166136864444	0.358753995980627	-0.0918070871140708	-0.0526373528732744	-0.164484959387337	-0.0897325605217087	0.353957592091274	0.234571085433015	0.509295353823817	-0.101407624099948	0.126180777001566	0.432446530436454	0.019171710583092	-0.0165062662211994	0.0940398650678675	0.286071385400918	-0.158720604177913	0.208609088423186	0.020853211161425	-0.0243903085830475	0.311725616489177	-0.508545457822792	-0.443982224158808	-0.0984123554577412	0.0136617718809715	0.400902519066384	-0.212467392818325	-0.127491365210018	0.46483912550347	-0.268055392144957
O14737	Programmed cell death protein 5	PDCD5	ENSG00000105185	-0.0540311334012973	0.789593264517969	-0.0496477816256	-0.30697796527454	-0.201132997659022	0.138836121533267	-0.0585689056217307	0.473022979271489	-0.0575599693725444	0.0639694134944522	0.200613693423488	-0.121861073032984	0.000843424478490284	0.0218970040822644	0.308430860787707	-0.100844210245125	0.269001974611809	-0.310093865584403	0.0161624072865862	-0.224570551191911	-0.0620410493759831	-0.160122505961233	-0.0296210446841938	-0.222405867166755	0.610867856604631	0.771130996174245	-0.148712071187873	0.0712604558151426	-0.323955631378812	-0.0685019119373491	0.106065736626502	0.0691005823732747	1.01341702886885	0.366176944064021	0.978356671108331	0.273124959435647	0.245177673664834	0.86624548604525	1.26256473048061	0.345860692053781	0.145144442847894	0.287090066671447	-0.284368825965545	0.388551165396176	0.0757303712855988	-0.264313876761837
O14744	Protein arginine N-methyltransferase 5;Protein arginine N-methyltransferase 5, N-terminally processed	PRMT5	ENSG00000100462	0.597364340026212	0.436167516498742	0.217892344247083	0.529793002528837	0.213503132451576	0.480802770125093	0.242455686381524	0.113275071880009	0.05279237916948	-0.247005555644874	0.161741860101573	-0.314287011815193	0.116971071861407	0.204562316277793	-0.00767395291267015	0.389258294083703	0.115926606289884	-0.468754818548454	-0.465447581036168	-0.308361468019861	0.485730283200075	-0.588663198718187	-0.16948719396779	-0.24965861358403	0.267183569061544	-0.271077971477554	-0.0795543306851005	0.476178699988125	0.200682387391041	0.450583138768389	0.351032372917757	0.171202499269569	-0.0449225379116669	0.196806623318741	-0.34012733574545	0.134797238603538	0.114032640755497	-1.07965633847571	-0.930862406803081	-0.0469990449804687	0.365114896808326	0.0153544456338803	-0.27527707583674	-0.51919722357483	-0.198617667651563	0.191384718717492
O14745	Na(+)/H(+) exchange regulatory cofactor NHE-RF1	SLC9A3R1	ENSG00000109062	1.03914303410865	0.214463568902074	-0.344964255660797	0.426904705911517	-0.0287347304551098	0.213472036274802	0.125917754731992	0.194417038213477	-0.139302512486834	0.25193847789374	-0.371140958061892	1.00835252759886	0.215358053394633	-0.213200113770636	0.598990281705319	0.556147158401863	0.336850990170786	0.781626666146012	0.479152783458742	0.277931142526638	0.123324904022715	0.061517705338197	0.275888731212905	0.0481744079920787	0.193557618999876	-0.857901575161519	0.306388009656047	-0.544123773492396	-0.594892794602609	0.0442653912762108	-0.231525454063484	-0.416081620014087	-0.991167914768828	-0.20238526913018	0.24437158391557	-0.185221533772971	-0.0854904374879144	-0.0784041531454935	0.576585950530757	0.190850722487466	0.00182202517007024	0.703666318691502	0.007167930691514	0.107250203417618	0.206090190078474	-0.0704841341784066
O14773	Tripeptidyl-peptidase 1	TPP1	ENSG00000166340	-0.692400404752433	-0.165227524829294	0.256381033297504	-0.153125314251441	-0.256491279287711	-0.0829776710026398	-0.0849292075421113	0.0116772979619153	-0.259607007444422	-0.546875036832718	0.315173863718246	-0.505978918818432	-0.1943314779244	0.284937225907731	0.146622510704358	-0.421262524312585	0.126595183505946	-0.294461546181154	0.382638796703925	-0.282042632626671	0.21729814881795	0.0448658313614203	-0.0882192535710109	0.427319263599274	0.13062209314968	-0.451766526307528	0.485922927655376	0.34399089177131	0.453693781616063	0.0885188782103494	-0.0314688765833173	0.269377003529977	0.32116391578788	0.0937804043903512	-0.263037859877895	0.0191103361127185	0.412090081931349	-0.717778560559765	-0.469451725844028	-0.547976595173095	0.131841665324258	-0.944835818310495	0.295202081762843	-0.316191920532281	-0.23301083267791	0.0879012623713358
O14776	Transcription elongation regulator 1	TCERG1	ENSG00000113649	0.456082008995491	0.00123184868452242	0.29608523861797	0.362357861099339	0.345072983042751	0.382034475472553	0.330636909549505	0.0648464366963424	0.397361603170795	0.0298916301979304	-0.317258447092184	-0.439189923786778	-0.0120420333371358	0.172458597193633	-0.324109157696417	0.00175240155188483	-0.308658101530399	-0.466763154090698	0.137028521728417	0.0586464765664783	0.332944560001442	0.202559241688433	-0.149997303276121	-0.323154493115625	-0.276366618612472	-0.17472302972686	-0.340661724953698	-0.133186368051634	-0.243735841387718	0.210334550577505	0.159027785217019	0.0122912223988303	-0.196533420313378	-0.0510737275706044	0.028543411368303	0.195866639575022	-0.0205620075170687	0.315098371081311	0.109845123162613	0.26846310605244	0.0113046577498546	0.0819157741566841	-0.159881833200875	-0.0882493073479127	0.0928406786208003	0.302624547587516
O14777	Kinetochore protein NDC80 homolog	NDC80	ENSG00000080986	-2.00844931308419	-0.425219571861163	-1.21004685879955	-0.269843714366134	-0.599680459209559	-2.06044182303468	-0.240398827835708	-0.511140587242116	-0.4704040637903	-0.772448659306086	-0.842766900438846	-0.538333479561792	-0.658331231061482	-1.0797587353822	-0.913477831050226	-0.172269579877168	-1.46343561939301	-0.925047301848175	-1.63431095165612	-0.755406155099003	-0.0641858477279591	-0.346358168521629	-1.27849531050474	-1.37522874760202	-1.1380981054864	-1.08687883215359	-1.6303879000464	-1.45012212591928	-1.38305329579773	-0.362363250362417	-0.876753814328795	-0.567009295053398	-1.01833495450279	-0.650495523931897	-1.91082809842605	-0.849364294640968	-1.68110073562981	0.171872937852172	0.278585087354276	0.147749135534956	-1.19945162742464	-0.57043615579793	-1.46990286483151	0.266004504166893	-1.657802850111	-0.87760197884476
O14787	Transportin-2	TNPO2	ENSG00000105576	0.610858655414237	0.189026269780545	0.110762152480111	0.539452937434785	0.344752444401555	0.311691432875934	0.258127854404243	0.356300495724675	0.256742294939047	0.258675562612007	0.109536899343617	0.0629419768723416	0.147424337017583	0.170494463209698	0.178574789249854	-0.289931104906559	0.304962853596731	0.373512293041701	0.0719886443776261	0.38256255072967	0.132988387165849	0.046999185882024	0.668359192736103	0.226626538415312	0.17077401934135	0.145862463124899	0.213293179123029	0.45878002787984	-0.135284569264821	0.532857924372603	0.307900010913992	0.226656406291047	-0.080933520506056	0.13857211744654	-0.323247992693458	0.401445339904658	-0.168697793642103	-0.086736900097339	-0.346069440519939	-0.117378482270883	0.370394053286162	0.41020031579076	0.292669691107054	-0.278142458701037	0.664503258456808	0.325788298694679
O14802	DNA-directed RNA polymerase III subunit RPC1	POLR3A	ENSG00000148606	0.542739797041205	0.324257415333983	0.186880843766723	0.856021735894047	0.204654018606591	0.22204810004127	0.283358310005797	0.043442738760235	0.244644795505309	-0.101712459522029	0.231446074199957	-0.123053233686492	0.19745746069889	0.0730219533392384	0.0610958701995878	-0.0596547063973478	0.393305644230776	-0.0627778795102225	-0.207077404829482	-0.224052525255225	0.661982538364923	-0.186905333040174	-0.240383251721224	0.203346005953514	0.0542278348112868	-0.259465863917066	-0.134494638083997	0.314792445841281	0.197085824544071	0.612161724557302	0.570295956328458	0.271436056376493	-0.408810845407721	0.216951840073967	-0.653312733258113	0.396813926515456	-0.13105663302608	-0.462029011843762	-0.887980556300506	-0.0341611543191265	0.374287102878535	0.284024390831746	0.233167728614618	-0.599738107910366	0.0298929194365618	0.178967936995527
O14818	Proteasome subunit alpha type-7	PSMA7	ENSG00000101182	-1.18533252244453	0.404232829420534	-0.667702521638901	0.27043593277422	-0.426476930566489	-0.776103143105248	-0.281884271879276	-0.00371890272024977	-0.548198402417052	-0.312542072252119	-0.291045831046999	0.0483625397614276	-0.103576045222164	-0.803262129772872	-0.103571054673745	0.201219224306733	0.0157105128615491	-0.320844449645431	-1.26255270428369	-0.358801022430425	-0.301448974637635	-0.32175694302105	-0.0894203229261468	-0.258136469503762	-0.187922361847411	0.129722307777639	-0.628375620531864	-0.202131783755496	-0.136961139656901	-0.237488954503112	-0.254564478186348	-0.106275208040552	-0.085392660380645	-0.324808083516999	-0.695868035570861	-0.352402882380931	0.106138080699424	0.203654429640403	0.327607175154712	0.178662351526768	-0.264766910449294	0.221281454124096	-0.759719999255688	-0.191316530840552	0.393709505656677	-1.02537254761201
O14828	Secretory carrier-associated membrane protein 3	SCAMP3	ENSG00000116521	0.622044843805646	0.177228026793844	0.277220138953107	0.368880225124103	0.0456535359052896	0.618533460100691	0.112174178947995	0.284910742514104	-0.038546478932723	-0.0188365450081767	0.243947386828142	0.197503847811288	0.101659840361679	0.163543004491622	0.24245639599658	0.235555595085071	0.474774157838748	-0.066704476559293	0.108996787451359	0.143617314918409	0.0840782224996621	-0.209155168758659	0.177466641382265	0.155024967287797	0.196117299323207	0.282523397711959	0.222117790495665	0.149355052572144	0.0846595920905404	0.30418071397126	0.356012588368025	0.173089389313884	0.210677907619737	0.176274681413571	0.487401811225574	0.152085165367428	0.661423755290712	-0.420008438226549	-0.468527906591924	-0.213492126916465	0.513939764554447	0.103100842420055	0.211943144549853	-0.358297145788363	0.616507068576193	0.269218413657613
O14874	[3-methyl-2-oxobutanoate dehydrogenase [lipoamide]] kinase, mitochondrial	BCKDK	ENSG00000103507	0.55222655904834	0.142633664638283	0.379253504635679	-0.0440505389678032	0.372489383134065	0.187479691491944	0.181937776561401	0.502113440275309	0.4399135098203	0.475678137171602	0.384121292551057	0.302983015434483	0.635971658856159	0.624514472905632	0.401279420664537	0.434349952251217	0.24632198731083	0.550638071808804	0.580397573141421	0.464379901192988	0.0391486666991145	-0.0308313542692282	0.649938701833976	0.624056167628899	0.490940126828676	-0.16380619799282	0.521420593298076	0.0197817506049178	0.61200920311135	0.306624927936122	0.49253830907465	0.274771786307806	-0.45989928411447	0.262639010020671	0.681163667728092	-0.00393699831192329	-0.62202088059961	0.0699158823211095	0.465373021312324	0.528552574662882	0.532114809951896	0.928283194601566	0.227252637774996	0.678467591826125	0.0244848589401876	0.592297507126035
O14879	Interferon-induced protein with tetratricopeptide repeats 3	IFIT3	ENSG00000119917	0.249724584238494	-0.184495382969878	-0.401997452240235	0.917655914862451	-0.559045554318971	-0.182958712261737	-0.377466414636784	0.0222097602097957	-0.0198296505516566	-1.44358183356852	-0.0449171074719894	0.144991960710678	0.610372054351365	-0.075001596814789	-0.69652555355396	0.831805362105237	-0.952806158204258	-1.82961657706365	-1.1530564284176	-0.507341798900057	0.727519098351528	-1.64459816340416	-0.100052428708807	-1.60660924442716	-0.173691897655138	-0.208593650624096	-0.983469373002459	-0.165843944404189	0.525322373751721	0.863523846413908	0.424335349638333	-1.12014921752305	0.507117536413069	0.0125108759471049	-0.906106007710347	0.221420242006849	-0.278913663777777	-0.266933206505345	-0.374436350719738	-0.0516628282397447	-0.414327578204509	-0.375050346812545	-0.978162490184602	-0.464973528989438	-1.1987204006676	0.420845007531508
O14880	Microsomal glutathione S-transferase 3	MGST3	ENSG00000143198	-0.182145372337065	-0.140674410562499	-0.953251604274672	0.0284229627433117	-0.552333678922929	-0.20058767641173	-0.00922128190953497	0.143378439349949	0.18039761071572	-0.362942865819068	-0.517343945028736	0.75010600701242	0.399398865014893	-0.646476636355703	-0.293538663726863	0.391557801662609	-0.694241395617876	-0.556202415805868	-0.656847595546688	-0.223531786300527	0.00157940391498013	-0.703238062924999	-0.562838350645654	-0.806474322243727	-0.111352417704844	-0.0082931183320758	-0.202899208008302	-0.679826170537331	-0.216139620740678	0.203145966327205	-0.0800631697358121	-0.388392874348648	0.0685206714421858	-0.294725027046412	0.144099789468948	-0.233283844818694	-0.421049083916681	-0.0886854263969141	0.781184727293663	0.977463096479145	-0.447361844014077	0.195299965154693	-0.413657658155354	-0.0102020400758063	-0.192652034932044	0.234714700226527
O14907	Tax1-binding protein 3	TAX1BP3	ENSG00000213977	0.714957408514191	0.875264380905267	-0.646807803376673	0.385882868451065	-0.0695781847554162	-0.11702428870854	-0.159293091512728	0.190779582702395	0.204429735909671	0.379216523178726	-0.0218920558221871	0.234602126509556	-0.0789295886823504	-0.163222680971053	0.0539034549407376	0.238859708311941	0.298981772942038	0.688264337857813	-0.416637254862992	0.224443432898803	-0.090560006348114	0.218466982457734	0.3811151350538	0.0366821176593621	0.688740525403289	-0.197889938265122	0.0767081341695679	0.373649422016042	-0.0662168958520644	0.00632229675483398	-0.511875934363522	-0.315123139962611	-0.252014623334566	0.525186276447894	-0.0234159360484272	-0.172938964816612	-0.114457568165431	0.319551259824877	0.604189447519932	0.466396790677564	-0.128216365993822	0.744894931902556	-0.674559597630227	0.448182718544035	0.972312167699836	-0.341476007171389
O14910	Protein lin-7 homolog A	LIN7A	ENSG00000111052	-1.79281404250704	-0.81130362112184	-2.8889139299936	-0.0411579362644181	-3.92618156872804	-1.25961154372711	-1.32189483224986	-2.07989310862653	-1.60472480841198	-1.04165821863235	-1.4692956091059	-0.0128783468425473	-0.785625117410635	-4.35859851036049	-1.75994731100934	0.157380075033948	-0.425411900240553	-1.82539059392157	-0.725636739358541	-1.37707704705136	-1.03825622575292	-3.26887959742215	-0.693348975116584	-3.96846982402643	-0.441004505575032	-1.69410543582897	-0.810838562312019	-1.87845419168248	-0.468507520961908	0.404900911944623	-0.837982055845162	-1.96648416119665	-2.55929652947736	-1.24642033921425	-2.08514180688486	-0.802204008037828	-2.13704113504595	-1.14259316619098	-0.735263215365284	-0.69724670299215	-1.18812516023048	-0.575532199865739	-0.822802999320958	-1.31730182343689	-1.09055603080035	0.0610702107570429
O14920	Inhibitor of nuclear factor kappa-B kinase subunit beta	IKBKB	ENSG00000104365	-0.655553697388763	-0.401433319182486	-0.228224812701951	-0.0666154196757631	-0.241099508063439	0.0471868985792518	-0.0918331712514622	0.0927481446957596	-0.280399818233318	-0.258869271794151	-0.1096576877405	0.0440843238578328	-0.240538933649281	0.160789565159995	-0.329514699140534	-0.213250401162613	-0.400282967338178	-0.125965794399246	-0.221492753451052	-0.180581909898626	-0.145362152187637	0.0408332068687169	0.0748751091098683	-0.364444583911146	-0.535561279831199	-0.118976982172507	-0.137107560672389	0.13194678844193	-0.237405241832585	0.0549093398030074	-0.248746450084427	-0.169163987019292	-0.179921206456289	-0.155724021048776	-0.845551681865472	0.0868690345487781	0.334934488392658	-0.24595616145217	-0.373839266540834	-0.367628658316299	-0.114722363673492	-0.293464294384892	-0.433395944081198	-0.429914236042197	-0.616071589916913	-0.202433226648848
O14929	Histone acetyltransferase type B catalytic subunit	HAT1	ENSG00000128708	-1.01034109443042	-0.104699736066351	-1.00932639253875	-0.174075185531857	-0.693798796102497	-1.52188136687227	-0.555036900734786	-0.79805088350343	-0.783745847175041	-1.39486209936174	-0.822877075611865	-0.933295195157736	-0.820586434527783	-1.72050335326391	-1.04607135697799	-0.167018359071159	-0.986564631038011	-1.31907737152601	-1.99102560286957	-1.08815690391673	-0.205643049818319	-0.814476599821822	-1.46039891266613	-1.23754468679995	-0.962405126124166	-1.22735408685189	-1.91135176630816	-0.830311234251404	-1.06108534141967	-0.604594769575629	-0.926192945954499	-0.682208832296032	-0.888928162501225	-0.432925115173612	-1.79170008323508	-0.815538460346501	-0.932002210732849	-0.994859494097541	-0.409100407936171	0.278428976268629	-0.994890203152314	-0.776545689232888	-1.3053665000381	-0.399120715740402	-1.06119815193825	-1.35762657699156
O14933	Ubiquitin/ISG15-conjugating enzyme E2 L6	UBE2L6	ENSG00000156587	-0.125487460672883	0.310145369902744	-0.093862579728949	0.425412074918026	-0.520648487787644	-0.532473028749981	-0.252280642626253	0.128776271461968	-0.0335196433927401	-0.172293731521721	-0.021411200152416	0.536658362091347	0.292929255229388	-0.666948244933953	0.619225735086769	0.209384625870499	0.188165857461623	-0.174883359151769	-0.172733603235319	0.0782810836277505	0.00594694406781571	-0.843974433569249	0.0894613976539596	-0.0557103607865646	0.057781717339914	-0.339864890945694	-0.0304185377783863	-0.0736176682551672	0.0633823904409301	0.0811313684930131	0.0285203348163812	-0.274514951853572	-0.523371507820068	-0.119658467292867	-0.108496409249664	-0.22365416628695	-0.309142391087233	-0.189315919613211	0.0213824441770747	-0.270051945382312	0.0124877659253464	-0.679884109079709	-0.160776783289529	-0.0596535236059061	0.178990959229688	0.352678156374561
O14949	Cytochrome b-c1 complex subunit 8	UQCRQ	ENSG00000164405	-0.953400209903545	0.373409685394046	-0.34348144605495	-0.391692870865604	-0.303308163854853	-0.820130658761979	-0.19527116909307	-0.0799912539927181	-0.311788046582397	-0.0617829811074326	-0.0640243375560718	0.0352472627263989	-0.171634462327761	-0.679177385009696	0.0714035028279678	-0.0298992684958712	-0.00286324637615643	-0.11412327637079	-0.823060939720996	-0.334331785021861	-0.631775426839027	-0.0788962162252016	-0.0805178065584489	-0.424458426824815	0.345975188258336	0.151013302684415	-0.602179966687146	-0.0499867382818646	-0.420813303608856	-0.58088249891801	-0.4648419231353	-0.0406134726021286	0.477883070326751	0.0400055351388726	0.0885845647144805	-0.366202926571408	-0.184702585888141	0.818756373992084	1.0343238169943	0.423692230301013	-0.27803900409411	0.188539908320132	-0.859804499079857	0.376066639271732	0.53024738118642	-0.973266080379794
O14964	Hepatocyte growth factor-regulated tyrosine kinase substrate	HGS	ENSG00000185359	1.0242267704532	0.594710708615799	0.798206461702911	0.578107529460935	0.562306444489656	0.948012596733626	0.573816752391259	0.891595104472578	0.520294989252877	0.842994236719391	0.664251529005239	0.693560506470907	0.531265356420072	1.05960157907138	0.849314437117096	0.286403089021664	0.708019846256333	0.674270796984654	0.79052127719448	0.794716032080919	0.251460367706482	0.637464037354209	0.97964409232005	0.731967717338092	0.942008153080663	0.600078939394521	0.757032737815973	0.738067918152085	-0.0230889406974626	0.407724974610282	0.639764877623769	0.554957276527725	0.337075133590766	0.662874132387967	0.590548765033304	0.619175809643126	0.257376008496263	0.392073688355089	0.437355061964699	0.0852997961636159	0.95177742167534	1.01947001785788	0.366878882127766	0.442984315337696	0.991222339475843	0.576819037760016
O14966	Ras-related protein Rab-7L1	RAB29	ENSG00000117280	0.323203168464749	1.05488689303946	0.375555790689257	0.434597450086273	0.254280391535918	-0.455788618757159	0.081695232818646	1.04174272383511	1.1960720881798	0.0894611493343289	0.704089239010516	0.735986680104527	0.627602528668738	-0.327051592905375	1.34509561558893	0.551598661598932	1.78703108920266	1.41093467781196	0.0345390665886844	0.217835859940477	1.30446961746323	0.516281211255272	0.897994937601726	1.74280449261898	0.353461650412689	0.837365751712668	0.509646259963465	0.268887789744945	-0.660340261436928	0.330575385408531	1.30008036693391	0.599826245324539	-0.0855124865986632	0.959895177083014	0.119587148911481	0.914370432717829	0.537159023541467	0.251002932451904	-0.790910291224649	0.0133037045384699	0.584186026468328	0.418218782951737	0.645366286116751	-0.122756541224176	0.882116410267265	-0.0120993473558491
O14972	Down syndrome critical region protein 3	DSCR3	ENSG00000157538	-0.952360800329212	-0.429744538285067	-0.308106123614251	-0.0489173014940665	-0.524833928794584	-0.771051114914582	-0.510255443890816	-0.30654633533656	-0.520473395979535	-0.499433072683748	-0.252477396817578	-0.452184205549136	-0.359153060533523	-0.64851861774568	-0.235855742070338	-0.181921226617566	-0.644799484173745	-0.649967475466754	-0.595722827366046	-0.738416612711402	0.212916042606028	-0.903525800347612	-0.606202262980765	-0.319695420469381	-0.0937450961406965	-0.602382250361694	-0.232668772549101	-0.0804672380455544	0.271723742562371	0.0442188227285163	0.0540866064138203	-0.0428407985305759	-0.907989862529583	-0.0260610613493526	-1.01275967280995	-0.283269556415831	-0.0978668875518087	-0.903668951091945	-0.982808943744629	-0.288932235804958	-0.252789612079704	-0.655329072211798	-0.0654054701183586	-0.507107542356303	-0.407961356897427	-0.39062765558059
O14974	Protein phosphatase 1 regulatory subunit 12A	PPP1R12A	ENSG00000058272	-0.644431169728033	-0.159483412197929	-0.494391632434672	-0.247973070892563	-0.366859252620511	-0.185806187022804	-0.15249228435985	-0.455460996049517	-0.191193974253821	-0.73301336065551	-1.02411674667127	-0.375786105680785	-0.282272457690944	-0.470186335629268	-0.310114046133226	-0.0950435082013517	-0.229221530428953	-1.09102754718929	-0.567861489295428	-0.264472651721974	0.0695227202578064	0.21416447546145	-0.583447313938738	-0.653441316163814	-1.25737429068149	0.0137632445135782	-0.612057911790806	-0.868734940676877	-0.0355965736126009	-0.203290948865645	-0.349301167141759	-0.271302780012727	0.115497349549301	-0.791350207720066	-0.612817208037177	0.0629297751363023	0.270494552498683	0.577275828768926	0.322935562605636	0.14049857019126	-0.330305444817251	-0.80249310456375	-0.265988864710206	0.129638032995281	-0.368340486151469	-0.0827760764911289
O14976	Cyclin-G-associated kinase	GAK	ENSG00000178950	0.931465590119092	0.5962661222919	0.107123075316318	0.245864349072257	0.554486309792449	0.670552231623142	0.290558115382473	0.391049829917832	0.095243293883275	0.604067078454468	0.284904199498397	0.464336514968538	0.199658748768596	0.193930213868003	0.926527390883093	-0.035364229270213	0.974122954668159	0.726001352547886	0.618162697796743	0.404473903051878	-0.130616060374134	0.595967777258443	0.508632966492148	0.526790573055524	0.278228558247634	0.279543043739066	0.620692488752609	0.286252434121731	0.0968779123036638	-0.0820850594998683	0.0974141319065271	0.202296818149192	-0.299603481944676	0.071463053121926	0.11520827732025	0.456524740632859	-0.499299115825023	0.21780661446091	-0.120150521255622	-0.146627504831122	0.676530428849453	0.607488887936205	0.364909486128377	-0.221597740540445	0.778242126542065	0.102004060196211
O14979	Heterogeneous nuclear ribonucleoprotein D-like	HNRNPDL	ENSG00000152795	-0.375753008615199	0.037266096044192	-0.43703122113085	0.202941433181287	-0.0436869286771326	0.0290664479023368	0.0326348518275301	-0.0341995914864439	-0.0508827346984431	-0.295499667014477	-0.303919800113091	0.106366479997472	-0.27785500475037	-0.405461968380992	-0.375337817754302	0.353548944634449	-0.309779471790331	-0.454308205035684	-0.48147917419183	-0.107808988323696	-0.0764942306573531	0.235498106893687	-0.427300342693494	-0.418282956299402	-0.539361167988137	0.12396795726017	-0.865681011162753	-0.272785876758714	-0.355988753688412	-0.126332011829467	-0.278551417568872	-0.197789850594542	0.156595420524351	-0.173772403138464	-0.43683850388297	0.126165827137546	0.233069948245234	0.304428316000106	0.16584715141124	0.208648753691149	-0.36411524365375	-0.00814057143248981	-0.58627037129412	0.175348133870234	-0.2990363921809	-0.468160457281728
O14980	Exportin-1	XPO1	ENSG00000082898	-0.941204792060178	-0.204219844730893	-0.64116227218139	0.0541773334559306	-0.243581056633491	-0.721243556639759	-0.0678009598963634	-0.673860165972341	-0.444812081396968	-0.791306780806316	-0.775087270797076	-1.11817563869378	-0.410129877184445	-0.903877727640898	-1.08036562047328	-0.2222545279994	-0.927911329108538	-0.796485189661498	-1.25488623327429	-0.652051341350905	0.226030912709316	-0.528024531373587	-1.13156101321355	-0.843445398707885	-0.802525657222995	-0.972093414648056	-1.36925322803512	-0.394566909964064	-0.305724782501517	-0.116091758065471	-0.132584806736411	-0.101359616981794	-1.16085677069868	-0.396470414039875	-1.99690879982105	-0.574896368209656	-0.440471857400725	-0.786045622329397	-0.820452216049475	0.230331949581851	-0.815417480437565	-0.605301466678769	-0.503587973499023	-0.705666849404819	-1.08363382138123	-0.971408660042291
O14981	TATA-binding protein-associated factor 172	BTAF1	ENSG00000095564	-1.20349195205286	-1.0616476567918	-0.448486376955362	-0.38418208719164	-0.408942052692824	-1.06005734244728	-0.160823012382243	-0.393829980154597	-0.253711927926104	-0.0229809909532532	-0.52324099744772	-0.77118132099889	-0.6291794926639	-0.36038692708285	-0.927587618721929	-1.28425406355712	-0.720451606073363	-0.107063161526638	-0.277707228192827	-0.328557634519059	-0.0189862806656791	0.0967796670340038	0.312001256304796	0.109026668820055	-0.847106070277563	-0.286605622949338	-0.49184407035398	0.314805955872785	-0.923899078513316	-0.491613410961276	-0.660694310038628	0.147040681960977	-1.78280739627082	-0.440881797283473	-1.79805056311048	-0.190842601973565	-0.230048907312592	-0.337296142341276	-0.61716011460418	-0.246499080310089	-0.098310159208296	-0.763687670317765	-0.375489640616408	-0.348234691648067	-0.406471472785223	-0.449787514448394
O15027	Protein transport protein Sec16A	SEC16A	ENSG00000148396	1.33273126676957	0.457310228567812	0.175996392615272	0.937647503132654	0.621302654880926	1.02560978331898	0.474487925760437	-0.126280050687079	0.110689334446441	0.421199536348987	0.327799546016832	0.0964823168546376	0.579132859808421	0.294733942852154	0.469611205485021	0.252044494948639	0.582738911268658	0.588442090632714	0.559250327145357	0.57979756008918	0.141843636110502	0.361280948759094	0.446983944184366	0.775827462511478	-0.0183983674477224	-0.335717431986414	0.317682125692585	0.318385830984195	0.073598848233198	0.381120939353897	0.215576578468689	0.168897483471881	-0.635237991503688	0.104629537529156	-0.630491262757789	0.560361641768351	-0.418142024583343	-0.69909122161985	-0.782665753185161	-0.145269094197956	0.203745393899888	0.614223988195535	0.911292856703719	-0.791547827461126	0.31592745527588	0.697029707398938
O15031	Plexin-B2	PLXNB2	ENSG00000196576	0.948842305820072	0.396221893387452	-0.341948798004303	0.61224462043697	-0.0654389853473596	-0.124842607041158	0.137402720899996	0.352390374469632	-0.386662635264992	1.0147001009892	0.218416170015871	0.312023814697223	0.271408276895912	-0.507228735699211	0.632120868686577	-0.163812030388902	1.10810574218039	0.914440724773396	0.83834002387354	0.503707905015959	0.194449600837808	0.239110460056571	0.88395132511698	0.927494200756003	-0.0903706606715069	-0.808304959497161	0.670370737244703	-0.163973091470812	-0.526394462152666	-0.0575700127321905	0.164704712055867	0.239477459177817	-0.958153424118199	-0.0474215543085599	-0.0686272332068096	0.172214036743373	-0.685640908530944	0.0437486224495842	0.174085329737064	0.0179832288250381	0.329158139522351	1.15025422586005	0.395636636565612	0.203062761146608	0.614152150179907	0.347436760489504
O15042	U2 snRNP-associated SURP motif-containing protein	U2SURP	ENSG00000163714	-0.353462096898461	-0.216602946256126	-0.313510038045415	0.051000018766775	-0.0881733325003733	-0.03856125294101	-0.122119184090938	-0.332045704109781	-0.0390103817902698	-0.605120790969329	-0.245137481699826	-0.718895193180473	-0.313890467847168	-0.146174532716442	-0.762164820012377	0.0176828628560575	-0.59698714043456	-0.947097688256495	-0.686182646351441	-0.590484807932386	0.411081244329278	0.170923796532096	-0.644405042461077	-0.574707014245977	-0.514382431127833	-0.187060860337034	-0.775233659290421	-0.148293031604139	-0.401760255848153	0.171961528904252	-0.0788728723724059	-0.050509351711435	0.211260011647216	-0.0881986028082959	-0.359576053516047	-0.175798146311612	0.309855064544125	0.114540864794504	0.048713988189677	0.20656355329732	-0.439621183099403	-0.628780300719485	-0.513887620769104	-0.181414520544251	-0.304636556740391	-0.0547511785317241
O15047	Histone-lysine N-methyltransferase SETD1A	SETD1A	ENSG00000099381	1.64872063922151	0.749269772078382	0.688645258000533	0.788590055756668	0.786691116440724	1.46118193203645	0.775572944517489	0.473637258764194	0.551979629265359	0.530328149317228	0.690840980674157	0.596115754677567	0.806904678147936	0.892483248980123	0.779539010299573	0.525101538602198	0.78339006326015	0.284282306529826	0.734373706381689	0.633871644956336	0.248913867581908	0.475892497931025	0.579211689237511	0.401249794821085	0.627361745953407	0.30551712096001	0.781067633704993	0.675862262557296	0.192923937712115	0.642067572654775	0.66746583917182	0.416105395119299	0.233592349259199	0.539217146205787	0.45916483570979	0.731155627273847	0.106787107420577	0.0925943946631911	-0.116095344965315	0.080058675655418	0.546491103627327	0.888412555875718	0.451978845243926	0.0563758116993229	0.682012022549593	0.977670577703833
O15067	Phosphoribosylformylglycinamidine synthase	PFAS	ENSG00000178921	0.933055114389756	0.643065000782704	0.104385805935918	1.14726101790248	0.754155325529107	0.589218119044329	0.648390342110753	0.47574092990787	0.654904142283055	0.311107358122666	0.299511468768944	0.013084019767021	0.514506964268691	-0.256818075963206	0.0474478973539814	0.771042741083637	0.240176775977593	0.335992678974639	0.129840521941736	0.0768753540004408	0.366548213867523	-0.194856722485796	0.433095480465282	-0.108995947141523	0.171896210990207	-0.153181173043026	-0.06354167391593	0.683239122759943	0.0100696014026873	0.686750456739878	0.697431307585413	0.508627895283823	-0.717806215497038	0.274886145160211	-0.171529854364874	0.526814383103181	-0.114396979136792	-0.348836675928826	-0.38205510240834	0.397310187543507	0.563588320140379	1.07065798220834	0.00526929587042702	-0.35391729254203	-0.253012172380805	0.39329708760698
O15084	Serine/threonine-protein phosphatase 6 regulatory ankyrin repeat subunit A	ANKRD28	ENSG00000206560	-1.23821543249912	-0.616146887644547	0.117615787737343	-0.291239534000787	-0.272783386396703	-0.95407362638138	-0.0807074123045224	-0.218143676797158	-0.00375464036444129	-0.513734266492381	-0.141968675395344	-0.750847324007212	-0.326943928473501	0.194459302895599	-1.17766630590053	-0.298449158223351	-0.58347246099378	-0.336415974127161	-0.587318491146277	-0.295981507656186	0.140138905780302	0.021045369568256	-0.647152763224368	0.484048992100611	-0.594016145406158	-1.15997764065325	-0.79863823676258	0.460175986892889	-0.0366391291778259	0.258317621178598	-0.16641480733113	-0.0102557971886723	-1.00060785758893	-0.191220978461802	-1.90721228317226	0.214072341487667	0.0489371666579874	-0.583023440566719	-1.09405224029902	0.17045605547291	-0.357602381269209	-0.751561116221123	-0.346894869396016	-0.262616060961494	-0.859234501276934	-0.0522336157791674
O15091	Mitochondrial ribonuclease P protein 3	KIAA0391	ENSG00000100890	-0.856917336450581	-0.0357976818832153	-0.689778369209653	-0.157598870372421	-0.313599205493963	-1.18535845305956	-0.0948061408679353	-0.174591836813031	-0.135003836667662	-0.748790478576333	-0.368188005218624	-0.390952985980366	-0.579132487047493	-0.650915721199826	-0.853345380968122	-0.239519670008318	-0.162122707419135	-0.586315204080162	-1.11221405311043	-0.422744215757023	0.224357923734672	-0.341285722926396	-0.566738549237585	-0.448187287471965	-0.230636204865476	-0.167306190782202	-0.945758946561177	-0.230318325158247	-0.443918070103781	-0.282413930424778	-0.275401947054797	-0.178842987390176	-0.135713863387642	0.0847842271900587	-0.849855678898995	-0.468719610010467	-0.292625304280172	0.0685016697856549	0.0277170711748953	0.0982265817226446	-0.555110282831058	-0.424252737284498	-0.29666115268192	-0.128102886933513	-0.389223561517948	-1.08276193254609
O15111	Inhibitor of nuclear factor kappa-B kinase subunit alpha	CHUK	ENSG00000213341	-0.934528861289193	-0.156076365526641	-0.929655818076783	0.228075939269925	-0.657111464512335	-0.890947774454178	-0.268475288013438	-0.40045753531264	-0.84281995691369	-1.03217599740677	-0.469795570176616	-0.560615919252664	-0.668642397902853	-1.26665464003733	-0.898421957405741	0.00126212218726884	-0.651026382005703	-1.01665514913984	-1.92700828566909	-0.975390436395281	0.3954676907101	-0.883290424527566	-1.07863058875789	-0.701650293479298	-0.400651213397366	-0.853664949503872	-1.1467978145465	-0.0767890345990727	-0.451332166551727	0.00345388408852187	0.098925759618024	-0.0682520967916034	-0.785711715101327	-0.0706126162588827	-2.24654946734508	-0.603804872302754	-0.0728240228144514	-0.981195999717924	-1.74223392512699	-0.141048608187448	-0.671201267730185	-0.854450109964518	-0.662111318615799	-1.0301478648124	-0.230994368690381	-1.11085300164607
O15116	U6 snRNA-associated Sm-like protein LSm1	LSM1	ENSG00000175324	-0.753114511998126	0.0705947993809826	-0.522647504007534	-0.350671727285774	-0.514198419869802	-0.917346481700331	-0.460422345771799	-0.0783505174639147	-0.483874591158834	-0.640266187921834	-0.205632254899711	-0.0599941535620108	-0.432696477601191	-0.723990642529719	-0.127449087773321	-0.136029915023573	-0.199976563623753	-0.51023708073877	-1.07897481575908	-0.627661872796711	0.00377730156198375	-0.0444140137137916	-0.821461332737152	-0.380031593115485	-0.00609720567827132	0.360444930184666	-0.421352894576785	-0.310637961239281	-0.379259705066641	-0.197496195701369	-0.434874462427852	-0.193009613667808	0.70465861622191	0.151523035708914	-0.804519511292725	-0.224020045341351	0.122240159180826	0.249834755854614	0.226534529574645	0.0313186162175514	-0.198609420159173	-0.443263184279085	-0.888271260452602	0.0741327279269859	-0.0849211799800393	-0.863995796657253
O15118	Niemann-Pick C1 protein	NPC1	ENSG00000141458	-1.17077965246778	-0.794034761741611	0.00209497755689725	0.466200279185774	-0.593148616924438	-1.27904280123794	-0.0915201584137622	0.503825920993627	0.260038610019695	-0.105563186356567	0.0309943942639297	-0.014295306354895	-0.0334707524678945	-0.749932133946071	-0.235085959847441	-0.0814671413282522	-0.532872951302505	-0.337521585356983	-0.262331967120113	-0.103157231103498	1.1498133684968	-0.521645689538993	0.286281377618563	-0.351400179269723	0.0657136466480583	-0.557606124506942	-0.254001693121046	-0.148079770997518	0.289866195412743	0.490917479321564	0.875822946849166	0.336530315108469	-0.753103950091797	0.109744654975585	-1.38878630663054	-0.0471165552210255	0.314503221983361	-0.128438908384507	-0.326064898409759	0.0664635403662936	0.20063456642891	0.210066428330588	0.157857518290379	-0.290351866251271	0.677939231334406	-0.0118143717405532
O15126	Secretory carrier-associated membrane protein 1	SCAMP1	ENSG00000085365	-1.38855729307544	-1.08815227456095	-0.663596827809981	-0.116448848285676	-0.546324240003711	-1.48850779493254	-0.558270687050284	-1.39257540248531	-0.701234416503369	-0.875671203771502	-0.903229704451513	-1.36971646449417	-0.639953341450794	-0.831877659929069	-1.67122176755595	0.0726078192582511	-1.63205056737047	-1.33689348480506	-1.29342777637543	-0.773828568620429	0.255418387199829	-0.405023103298766	-1.45089995603288	-0.690055398010757	-1.46936398174114	-1.05524199149716	-1.41591633749679	-0.385408333257732	-0.520194266581862	0.0607538599750903	-0.117518270594918	-0.022416539881422	-1.9042930131152	-0.469846247084181	-2.04797282040223	-0.769451408380307	0.172151408230475	-0.511397942104634	-1.10213511229207	0.500104157425675	-1.34737045060848	-0.872750648342203	-0.854477198910074	-1.00406120113287	-1.34628129793325	-0.385179670889735
O15127	Secretory carrier-associated membrane protein 2	SCAMP2	ENSG00000140497	0.584175370127689	0.135332765169889	-0.170039949999229	0.0354877704210645	0.081147054531491	0.0687847911230381	0.192172475538439	-0.363837362559524	0.071106173611728	0.210488263617752	-0.281339055781017	0.296957882232435	0.297053352837554	-0.00279646110285903	0.898726538208489	-0.00889421877735952	0.425939575487232	0.217693851725632	0.216299096137297	0.644662246067461	-0.404612438214169	0.230453307635965	-0.460353392109706	0.386051445302687	-0.553190600058676	-0.372333478775282	0.280580600872721	-0.35716018806058	-0.202049721668777	-0.417917423628418	-0.348915650290258	-0.21611006903959	-0.701542245371498	-0.426408370571811	-0.11930104294197	0.0366166813453717	-0.261523187300685	-0.323689306340088	-0.394842189449485	0.132010271294492	-0.0639984839929291	0.0540619764649488	0.228920591773419	-0.025426242862971	-0.169764751025697	0.0775192375198479
O15143	Actin-related protein 2/3 complex subunit 1B	ARPC1B	ENSG00000130429	-0.0160537128235703	0.459919414425114	-0.288632211880994	0.163931964690963	0.185564430957754	-0.180013980102109	0.154109998162941	0.0662714398623514	-0.0608461926362978	0.500338354294245	-0.3239897415705	0.601345758310407	0.301399294428862	-0.371006716427139	0.555314218576532	0.254773280171275	0.378264392691403	0.44265005519728	-0.163584861884024	0.311437477290392	-0.563597030090596	-0.206176884571885	0.0618077641854242	0.0736904017404356	-0.215214409992416	0.0880844064531541	0.101231385407011	-0.380953170067659	0.0288161251245391	-0.329210350990591	-0.389377208378949	-0.118444766197802	-0.554795709820151	-0.716422806266884	-0.294957143818879	-0.00537675356575562	-0.349947298673444	0.0616084388952238	0.174345800593755	0.121818386113411	0.167869560319218	0.447439598730501	0.130203975663703	0.373878137736583	-0.338667217652462	-0.342188895297863
O15144	Actin-related protein 2/3 complex subunit 2	ARPC2	ENSG00000163466	0.149939759820921	0.0936871862442459	-0.838531149603027	-0.269454854934043	-0.311876772884359	-0.168147846551195	-0.395322251283819	-0.499998002952985	-0.459442418209584	-0.225892465124078	-0.828871195550847	0.111631572972954	-0.16457000981881	-0.640007298908534	-0.0646400714812394	0.0607139206185181	-0.220637258146597	-0.517330717135136	-0.64742472842971	-0.343822253895956	-0.531900134498569	-0.208875672971006	-0.766246937323039	-0.270900785374224	-0.941428909642901	-0.242881604887799	-0.385159672351215	-0.899586198058045	-0.410296924500898	-0.466389375849531	-0.884798192575333	-0.559217974503706	-0.538022556670297	-0.683328411476289	-0.252782773547738	-0.285708447225117	-0.643989988928297	-0.192642209658105	0.0134927718232003	0.18624621516326	-0.459514886095379	-0.561833235166388	-0.419944831405525	0.134753655369511	-0.721746353779158	-0.202249225294283
O15145	Actin-related protein 2/3 complex subunit 3	ARPC3	ENSG00000111229	-0.743166062884392	-0.0290293313813779	-0.0256701874747689	-0.320031219611563	0.149878829500142	-0.783466878575281	0.220849635375029	0.0986492365774616	0.19427753513145	0.267791530425456	-0.0156506151630333	-0.0288339165912124	-0.192402132802313	0.244352887283616	-0.0915650450311905	-0.28575944100487	-0.0606745070734771	-0.324011470196506	0.400728840762646	0.217008871215035	-0.209112095076326	0.682652273715975	-1.02873011672329	-0.0568064962608252	0.120376157489962	0.286683507474895	0.28696833780415	-0.459558454299423	-0.403268699446435	-0.233864453987664	-0.484117152253298	-0.0284073892642809	0.287831024820413	0.125737464309949	0.220161002933116	0.0491544106221591	-0.0472724238823758	0.752243060769911	0.953593104167195	0.334726808452664	-0.360713680428968	-0.409635735832873	-0.00467426509124991	0.335739018652263	-0.608847832637895	-0.0669255371547273
O15160	DNA-directed RNA polymerases I and III subunit RPAC1	POLR1C	ENSG00000171453	-0.136566351720204	0.268081036869289	0.104848356446118	0.137289678110915	-0.24820770001397	-0.130550446086871	-0.0711707160639508	0.468233998160747	-0.200644198479973	-0.609846586278002	0.51083001970844	-0.233006059098319	-0.357260850226505	0.0431477612946809	-0.376604341920189	0.20085460853166	0.0494588750058451	-0.773160528351393	-1.13544637816115	-0.549683597531514	0.298013108054062	-0.134943499371902	-0.0335144097384585	-0.590603001050671	0.699156843432289	0.451752054913135	-0.31037285948552	0.832610088672493	0.10672554261293	0.398267574381848	0.24392369160822	0.158969572295023	1.09583421505554	0.436991021808685	-0.190436180127019	0.288923768008715	0.543113556372838	-0.0130232468548339	-0.165522275811996	-0.217659423434244	0.115885754167579	-0.29068728556847	-0.838201060039908	-0.310378284316741	0.105676157463011	-0.255546736594666
O15162	Phospholipid scramblase 1	PLSCR1	ENSG00000188313	-0.133311728368263	-0.292100839305337	-1.22993966327291	0.318793446957079	-1.33458999219891	-1.26917716370315	-0.460742141489159	-0.425337184301728	-0.73857935985795	-1.21595084556864	-0.769424316577527	-0.243737747873826	0.0519237026975334	-1.47302563448539	-0.71743168718969	0.141522411945627	-1.19375408292619	-1.57959713076058	-0.800981533190538	-0.143554563483354	-0.102557962016816	-1.64213986104437	-0.89542870803046	-1.60579374371015	-0.631363880695631	-1.56183233906768	-1.0542362787244	-0.984273399208551	-0.238304620190803	0.117797348327056	-0.43229595058433	-0.906093024318821	-1.19432406380781	-0.661592576174335	-1.31690566971432	-0.656791664142043	-1.05966113834652	-0.752378005906896	-0.323296864594454	-0.74966456099208	-0.628157392316099	-0.802257860068476	-0.769885251457288	-0.512610326090732	-1.3661817165482	-0.315857490224084
O15173	Membrane-associated progesterone receptor component 2	PGRMC2	ENSG00000164040	-0.865158710912867	-0.346082933871945	-0.303490537106189	-0.558397349977858	-0.387746093496307	-0.432854390422725	-0.402599342086639	-0.346751946736906	0.0285350424446209	-0.0388905464438922	-0.293646743919805	-0.180567262457932	-0.0454808110538272	-0.380395496755433	-0.323476058174478	0.202574353040217	-0.350835569277447	0.156225152440475	-0.377966422817972	-0.337642468380481	-0.237557776232834	-0.0425351084042322	-0.593244530063487	0.530500201642457	-0.606721199009271	-0.461359725371984	-1.00307955639805	-0.0640652213587414	0.0815347411442282	-0.298065278799929	0.0456119354921194	0.166566134649655	-0.692313221693947	-0.0564345421796428	-0.660947312253841	-0.478161288549481	0.252862953329238	-0.0388518732158305	-0.291932263138735	0.281502750444901	-0.575220265716029	0.111349614644435	-0.277594928186502	-0.255874517958	-0.42632757293634	-0.156019519834824
O15212	Prefoldin subunit 6	PFDN6	ENSG00000204220	-0.167994474717959	0.508614981697504	-0.0976515511863205	0.0613281138694699	0.300650166758948	-0.106890469840161	0.361078811571689	0.321756128405805	0.0205305398295286	0.00277980557816893	0.154319749594173	0.194347713221246	-0.148198994235952	-0.0281563311264552	-0.0682980720005437	0.207266924444236	0.157037323403055	-0.159710220209349	-0.810868898323776	0.0308281996836746	-0.191162277362185	0.855473823883931	-0.0454463785165959	-0.239594462142007	0.379204636764359	0.650029916202501	0.198481364086492	0.0816472025184858	-0.0543631904369644	-0.0667381991841109	-0.0956348974495196	0.0117317451322494	1.48996873962428	0.283848015036935	0.295551816426672	0.0100199885944425	0.773023428877051	1.61423122830548	1.28581371148568	0.209487607680227	0.0413171713910199	0.26350256006489	-0.681065906664132	0.85725168250645	0.627429982443672	-0.439110901605817
O15213	WD repeat-containing protein 46	WDR46	ENSG00000204221	0.374097991454581	0.675703605834715	-0.103189669345127	0.572449845380524	0.308182999835481	0.390380978508745	0.191819494770227	0.467106446195255	0.0183702439671398	0.0223929193579862	0.231854419171905	0.467249301571362	0.0927140701436588	-0.194087479166549	0.15039846238454	0.479168079780127	0.41473702775547	0.0759759234949051	-0.457078316441489	0.100752038772868	-0.143496033699983	0.157169625547194	0.164665482475733	-0.025678703056272	0.254204477329593	0.420179621345992	0.00307604336470746	0.421134251057526	0.0187847692187226	0.126903105249675	-0.00294998731534157	0.185712063933605	0.19264486424616	0.19570912395911	-0.0805551895064589	0.324954747529349	0.348665497772434	0.150501390477222	-0.0333125502405442	0.00389418863868674	0.163738708062331	0.567623642859177	-0.22174780278467	-0.165947080200825	0.512565140181419	-0.380519251717618
O15226	NF-kappa-B-repressing factor	NKRF	ENSG00000186416	-0.416934033415997	-0.124762645989448	0.00767538000380963	0.0348283869492505	-0.24661020458282	-0.666467075193771	-0.096567906370276	-0.026361467109032	-0.0466158995895194	-0.537604956370786	0.00180590555576998	-0.415023757254742	-0.381805515077762	-0.0599892682361922	-0.668791130165118	-0.0386454065670794	-0.335850578274512	-0.568991724698376	-0.43117047283192	-0.34607143417225	0.357137248211101	0.0473707673864521	-0.648863376933116	-0.233235566179281	-0.311938588300565	-0.0476520062014236	-0.655561532642086	-0.262331016600535	-0.439606636200561	0.0499913980865214	0.0922223853373225	0.0755333739472821	-0.249114189573546	0.0472358601264569	-1.06329676874715	-0.226141402889618	-0.178033697616554	-0.0530247016315544	-0.508400192407929	0.052942171615217	-0.403377031716434	-0.636601207391114	-0.35410479010111	-0.33778389719314	-0.299068573362673	-0.602911037853575
O15228	Dihydroxyacetone phosphate acyltransferase	GNPAT	ENSG00000116906	-0.768146947185389	-0.239147520752496	-0.699178996374451	-0.338885867886862	-0.325299216702171	-0.470128940623637	-0.164447264029997	-0.434796241112471	-0.554295889578723	-0.444340242503126	-0.637087160384096	-0.670179522162684	-0.414565827760875	-0.858943409684741	-0.589283639332108	-0.177343814329543	-0.711867056601248	-0.668071303275878	-0.741400569467501	-0.792521048872278	0.0267734028195177	-0.406998950585465	-0.861471813840367	-0.677364349407442	-0.378340232245458	-0.708733974360506	-0.792711650970791	-0.496415907582636	-0.402470138896776	-0.201421820313698	-0.387560989914501	-0.345069951812624	-0.777447723627607	-0.108918415026669	-0.771177497760832	-0.378059067389091	-0.276487552024335	-0.149806100514569	-0.212298234547265	0.149325965121284	-0.712089787426444	-0.501884837248708	-0.586602249793146	-0.170281623206219	-0.804723557384905	-0.622110224323853
O15235	28S ribosomal protein S12, mitochondrial	MRPS12	ENSG00000128626	0.304876266665526	0.558431969397766	0.381825035089197	0.322978897709111	0.332792069402781	-0.187349863594577	0.421729384884448	0.946981453664955	0.561023223208759	0.624044953887644	0.615369340082601	0.563954501914936	0.292689233953086	0.423178606798333	0.233030905464297	0.515388630752836	0.66707722494481	0.586897111964463	0.239697567196858	0.67535362338048	0.0676016920759359	0.286929342617059	0.563183090337236	0.380111046681791	0.852270255726313	0.703487372353113	0.681351312441426	0.5829721083115	0.54091525198905	0.22063892905446	0.323902482655023	0.381474213677659	0.807310141612172	0.574317680866188	0.572820995804661	0.50669479280235	0.019932519498683	0.584356666189597	0.597592319723335	0.231775703589912	0.530904400955626	1.08866866596869	0.213197766815881	0.295320616429572	0.702685432014134	-0.101680385628431
O15247	Chloride intracellular channel protein 2	CLIC2	ENSG00000155962	-1.01992212842324	-1.2391004219066	-2.62743935819117	-0.882890326117622	-0.39924735548708	0.463114918386657	-0.0379510458607761	-2.14606915881689	-2.75588884861812	-1.60354802090107	-0.600415714678596	-2.448313739082	-1.28713071186291	-0.499074909870187	-3.878558358328	-0.642213946545501	-0.839443381470344	-2.1366904674461	-2.35931384466517	-1.70747809436986	-3.3260400242448	-1.47769767678732	-1.03975254601221	-2.52132370477546	-1.86065013337952	0.394677325342677	-2.56088670618014	-1.78483373342342	-0.403731248808271	-2.91902715969706	-2.56076313972703	-0.727248208777365	0.868869747485863	-1.12720719603983	-0.794753930042132	-0.0599472430564711	0.800510053669329	-2.06006726776127	-2.10749950997441	-3.04772417939706	-2.37965059893282	-3.87897451442738	-0.224466815020804	-2.81343202894902	-1.64917101423279	-2.1433975408472
O15254	Peroxisomal acyl-coenzyme A oxidase 3	ACOX3	ENSG00000087008	-0.600472564094654	0.279692770785859	0.385952718626221	0.271066425284271	0.531998119799412	-0.346661386885449	0.256086330130914	0.514770295276058	0.322229420710828	0.322155613708574	0.884370225024997	0.441684533896404	0.358109601029605	-0.277376886207018	0.552244295072825	0.302623865558196	0.433392717203245	0.924667444872236	0.0837521375593475	0.547084508698796	0.0918851413932629	0.140840652100175	0.73159908956798	0.643812762256026	0.160072972245975	0.379318623919166	0.332921075055751	0.659057389412843	-0.0188217029621569	0.162051023623799	0.527003894251253	0.6705859543611	-0.260028986183242	0.718285931330477	-0.551169706743028	0.213588523342936	0.0456629312935037	-0.287454166263965	0.156036400610416	0.0724195123147675	0.236633497039761	0.300327632739383	0.232278103626848	0.472988586189801	0.733676998873984	-0.327922898763735
O15258	Protein RER1	RER1	ENSG00000157916	-0.341614446448538	0.0120941400928372	-0.547023215785157	-0.159277137496055	-0.347403638751179	-0.240430733254377	-0.186930497194149	0.0681608826180309	-0.493366239007496	-0.225204943623009	0.0399137948933665	0.115459368376163	-0.304691541674531	-0.296650914834965	-0.152736952213022	0.0638393597754217	-0.0470809991290615	-0.178899746891129	-0.817959453298624	-0.246656865677821	-0.325535910265818	-0.00499536120616639	-0.196945440538777	0.0739063511247817	0.0666665751887914	0.195321756518272	-0.371718539218627	0.107923262874759	-0.0756673438626496	-0.126332793867131	-0.445179748234365	-0.181771854133764	0.41431564072531	-0.0276121690885436	-0.273447952311359	-0.205617868615764	0.19284036139316	0.0184279999724293	0.0737639652563891	-0.141136630908202	-0.455833778905498	-0.152887984795958	-0.494239424097301	-0.141556549432167	-0.311565952099754	-0.420360626695663
O15260	Surfeit locus protein 4	SURF4	ENSG00000148248	-0.632311929708814	-0.274449861347946	-0.173457749263227	-0.360163860951539	-0.0840380783326147	-0.40985108831199	-0.247798349851912	-0.0793826573484999	-0.229653234394645	0.25398697531997	0.109437154960855	-0.310717666686481	-0.331186277120453	-0.111575346624416	-0.02579726417048	-0.313987189487028	-0.180216444414262	0.235639332397296	-0.186489168139225	0.209588601339652	-0.156784266298367	0.138514390618544	-0.113434987275414	0.660781374068394	-0.0524768192581355	-0.00852698243350147	-0.118449451928458	-0.0463376971196379	-0.000423823491308539	-0.0681418063494803	-0.175614702890768	-0.0965656690683803	0.170777163206198	-0.106254537876993	-0.717845776939365	-0.271390505822969	0.0530059055400045	-0.415243046106729	-0.591792165615164	-0.12786669828162	-0.0795404558170869	-0.0990350267947688	-0.0483908072506267	-0.164598193413751	0.157315755581827	-0.375163117532105
O15269	Serine palmitoyltransferase 1	SPTLC1	ENSG00000090054	-0.223423554779003	-0.134091348481172	-0.141167910199743	0.289350061343733	0.10261712046861	-0.460800716921155	0.146897713351867	0.129977205944112	-0.219978517805908	-0.0949553833869343	-0.111573069440349	0.117943359395042	-0.306872375316992	-0.251328391358585	-0.540285790375035	0.489167448240861	-0.36789587823102	-0.22464728931254	-0.147168144304368	-0.0058624986867768	0.519814475434401	0.238311730071651	-0.307032315590201	-0.201506186609539	-0.284556640660768	-0.128024729231013	0.061256553273993	-0.188105318217914	-0.0695274001448754	0.127051106996992	0.0923122209679592	0.142911057095204	0.235789233289728	0.240208479185354	-0.726232754003198	0.035993049144043	0.218496578479725	0.24289726252693	-0.445347550344486	0.25592726012401	-0.165176345149965	0.0192728085379681	-0.157602916734992	0.0151035800763752	-0.28505452415864	0.0290347544126401
O15270	Serine palmitoyltransferase 2	SPTLC2	ENSG00000100596	-0.80648108951409	-0.455493081160537	-9.36447262676054e-05	0.515665163115015	-0.828290160001686	-0.999142978693056	-0.0110919677116614	-0.593895414085746	-0.557245890358784	-0.739678676605456	-0.401347461228934	-0.111653103311376	0.0605099286730599	-0.663718635547922	-1.25695276236657	0.233996697650932	-1.1752372431447	-0.919014661306948	-1.04067622625632	-0.46794198191047	0.457092654293453	-0.717994301319946	-0.95732606401979	-0.750902029399712	-0.400065799662237	-0.419440948695312	-1.13147661209999	-0.870466632715757	-0.0648855284493326	0.0782682209951275	0.232881376246644	-0.301058032664582	-0.763672161685145	-0.185963282776935	-1.39088256856372	-0.347247236241341	-0.84352970360061	-0.91021438629002	-0.522079891820523	0.10914454790414	0.0403171381375866	-0.138173142971087	-0.334777898746371	-1.15169161107347	-1.2082873523751	-0.215619942894577
O15294	UDP-N-acetylglucosamine--peptide N-acetylglucosaminyltransferase 110 kDa subunit	OGT	ENSG00000147162	-1.69830935554288	-1.31208626551676	-0.871753696879381	-0.361120285681569	-0.793183403601933	-1.25769050786356	-0.393585996012009	-0.718394251857765	-0.639208449636577	-0.4279581748482	-0.694467461961349	-0.39678223829228	-0.846736932010163	-1.3258576156674	-1.05545798672773	-0.742766380542184	-0.725512170093895	-0.717561762567078	-1.05477659523593	-0.667818036148965	-0.797676394802224	0.106411639062912	-0.636803363664418	-0.227451732062951	-1.47704462481369	-0.446024941339703	-0.874959233317298	-0.0889660190206794	-1.22218113976795	-0.629816540085061	-1.06984847114601	-0.3506158313228	-0.824950815761966	-0.922412579887077	-2.78029390597784	-0.236891618630525	0.145837312591597	-0.305696502072607	-0.40523850337139	-0.496289217240257	-0.676799292948171	-1.14152956090297	-0.912524282253401	-0.552937126565233	-0.962882341614494	-0.735427244005944
O15305	Phosphomannomutase 2	PMM2	ENSG00000140650	1.0334426918354	0.410724884246815	0.078605928570072	0.346476371778166	0.152283793301848	0.658188919976221	-0.042442622053791	0.31472147099193	0.343325135073028	-0.0420188618700816	0.749307167621695	0.165768430377329	0.170504330449069	0.125178277863609	0.523892359394536	0.144569767685621	0.168532123338156	-0.53300381406218	0.117088694098378	0.191892437874625	0.20035827130352	0.593929250967809	-0.0222673224411265	0.546524475180398	0.504847381236877	0.701545349037789	0.458592372179321	0.68236640923804	-0.0643165119999702	0.379688145992695	0.210369620306819	0.254067906358522	0.545281938641262	0.367725105120107	0.197656589415065	0.547848618835703	-0.188674279519737	0.183552292776104	-0.0321293930300817	-0.00685575693839535	0.471806870871149	-0.0330077935519206	0.238374306889517	-0.00157617902870921	0.232727755354484	0.277498213144304
O15320	cTAGE family member 5	CTAGE5	ENSG00000150527	-0.726838133057288	-0.412074738598727	-0.514485268902163	-0.0376343069770586	-0.89926771880104	-1.02566658295971	-0.292783596650108	0.0819715208391916	0.0836838848966428	-0.695805360685166	-0.24071559608555	0.0928404202525073	-0.237497749048383	-0.676732552404796	-0.126406617209498	0.262072032236699	-0.121146660925011	-0.200977894311542	-0.169298802988475	-0.0506958654211935	0.205940044628084	-0.343146077834171	-0.0323605312235395	0.361796244850278	-0.196403194332832	-0.726952667257311	-0.280484359273302	-0.365810511885742	-0.40710458254671	0.157506120660774	-0.389150349620404	-0.542255780489967	-0.31715688041761	0.0676591690338597	-0.432842461040254	-0.0266795895708629	0.204895592691151	-0.252822006115974	-0.209449126712782	-0.390973358375424	0.0119163894475331	-0.661926672060162	-0.60980977452305	-0.190781002216776	-0.0265450429489373	0.0911700040145478
O15347	High mobility group protein B3	HMGB3	ENSG00000029993	-0.458777506552283	0.0931891263172586	-0.808866702527846	0.215500820517908	0.0705736663139307	-0.955132905152626	0.0707591133350238	-0.00834603567158698	0.0108739316682946	-0.532733369194736	-0.559352718409765	-0.188136679535633	-0.427080520833188	-0.6138569839968	-0.507874701872693	0.483807490860552	-0.30614261996103	-0.686020454223391	-1.41368396208996	-0.0823379796537518	0.0293578442575138	0.43670778441911	-0.574486417259712	-0.83227377189656	-0.608320023046377	-0.65458010336929	-1.18625202913495	-0.988173575687747	-1.12156567816638	-0.26431489819826	-0.25106349495857	-0.114979840122065	-0.157260881776263	-0.0868128972648767	-1.00682850228049	-0.179376390371647	-1.28547000701794	0.877426564436729	0.550365792025362	0.254120479023072	-0.620214069528373	0.0866276488198592	-1.12604298067735	0.222856412869803	-0.820970392449696	-0.377360072585831
O15355	Protein phosphatase 1G	PPM1G	ENSG00000115241	0.41180122593711	0.458364176145876	-0.045096376997698	0.331075246149046	0.22793079809267	0.367719920652464	0.0718971028309845	0.0112386270143325	0.0525561382686721	-0.0215219026693489	-0.113224378209264	-0.11494719497863	0.00384926773580219	-0.244670703685093	0.0790426467750986	0.302817712510933	-0.0591338621442912	-0.313501225221984	-0.269127842158231	-0.00664648497699538	-0.0684889460958971	-0.0404474877567154	-0.311088658349427	-0.535989349448283	-0.135856093625859	-0.050629004179882	0.0167811283074748	0.0450619771115388	-0.303449718732432	-0.0646280608026952	-0.313585721727344	-0.30777736542553	0.325147476588409	-0.179463167412433	0.055672674340828	-0.105952996910352	-0.0698315511658745	0.0746598193606278	0.0742293293526348	-0.0210731357585221	0.0943900678582708	0.0362689556017148	-0.380464410890958	0.187588436561086	0.157055432790472	0.254841312068004
O15357	Phosphatidylinositol 3,4,5-trisphosphate 5-phosphatase 2	INPPL1	ENSG00000165458	0.727885221132771	0.0118793086220599	0.0752740607955893	0.197862941712567	0.299071903466392	0.369401599691559	0.297247688887801	0.0738680668329676	0.104332396078401	0.567420081875788	-0.0656289892152975	0.421135822308286	0.319395899216288	0.333454603998663	0.592201160759869	-0.145160853942206	0.438663730389189	0.534039133687678	0.694627925319795	0.311448196257276	-0.240340641090223	0.321017672650115	0.529943873016336	0.573281078561205	0.0613618483200646	0.181970294924844	0.522037959679178	0.119749983884165	0.0371147974339108	0.0429732793710942	-0.0596746404795088	0.135522523879684	-0.781206019519347	-0.102108490529171	-0.252096758363082	0.386872111666722	0.02539529446718	-0.111132227643929	-0.137921560649116	-0.224918217480224	0.336446740017821	0.601853978904868	0.447654365474186	-0.0945413527635814	0.671286985847168	0.189920430181323
O15371	Eukaryotic translation initiation factor 3 subunit D	EIF3D	ENSG00000100353	0.25650787134442	-0.0826279670013896	0.358130425980701	-0.123897696217329	0.0138982676620873	0.44385536307418	-0.0403448795097052	0.165651509983379	0.0580941182882206	0.16180800410914	0.215398901584027	-0.214837008755481	-0.173070909273322	0.45125601819969	-0.175120767650045	0.0485336103815115	-0.457332802390553	-0.0225031380216851	0.109680147806625	-0.0465633153945415	0.00894385934829423	-0.336827339567357	-0.0819133662983447	-0.329193128500533	0.18877553363213	0.313860103254356	0.0775191903226009	0.280676762726127	-0.0900400821838705	0.319909630869303	-0.0733729580059652	-0.0461214566033377	0.636551967285703	0.00148166393532456	0.338626482350444	0.15047450688013	0.149334802104676	-0.339742758446857	-0.357463936399652	-0.0227178344360635	0.0992170970285517	-0.277839988288273	0.157285678414217	-0.11637920405329	-0.110366329933351	0.164983172844634
O15372	Eukaryotic translation initiation factor 3 subunit H	EIF3H	ENSG00000147677	-0.461320032072587	-0.391105999622091	0.182650940505933	-0.524340557749412	0.0333389264985406	0.227280669346344	-0.120010865054674	-0.0773027515182285	0.0160069067736632	-0.0938487218955917	0.152794225766286	-0.243861317322869	-0.430929504858419	0.523791548131111	-0.467338287803274	-0.306085107339211	-0.515012980918669	-0.420520498590548	-0.019117313582635	-0.14075594345648	0.010191279451611	-0.0816525829308343	-0.450604762846341	-0.724086230417363	0.305328200065768	0.76722695301468	-0.216010024273395	-0.0716318924824026	-0.332040527601213	-0.0423000369893618	-0.206441451224958	-0.105176344794071	0.916236684506524	0.132457888174072	0.589553707551913	-0.128248118202864	0.516727827347989	-0.12899983695892	0.236988758620313	0.0602009338495169	-0.0994839724400709	-0.853060636840206	0.00685299622357505	0.0303524784124285	-0.353087967246134	0.225470274618152
O15381	Nuclear valosin-containing protein-like	NVL	ENSG00000143748	-0.549436173876029	-0.0177398203622978	-0.377781539143272	0.586316900992597	-0.171270926601794	-0.349803123986218	-0.222992638765431	-0.398216790740862	-0.177791964111191	-0.515460500590014	-0.184340419919097	0.00515989667413841	-0.175589155385591	-0.459009694180954	-0.216565489246515	0.0857468525242355	-0.217071826967042	-0.698453567429079	-0.878882593616069	-0.317041302069287	0.0251663900599359	-0.399782734071749	-0.688080981593198	-0.359600862714681	-0.350576461765975	-0.244108614503563	-0.47562670023845	0.105448092013536	-0.553200529917178	0.140055565721675	-0.416736921427998	-0.351121269517241	-0.110652247004561	-0.316378057940832	-0.518749484643152	0.0681132185189641	-0.351450187587094	-0.45987402775063	-0.300311327056282	-0.0735672810731582	-0.545617137350229	-0.247677525518744	-0.754737551237594	-0.267122702195137	-0.567052391729773	0.0604600067983831
O15382	Branched-chain-amino-acid aminotransferase, mitochondrial	BCAT2	ENSG00000105552	0.0834886927026837	0.60620974206912	0.144566020378353	0.264779495244033	0.481155678323434	0.0327815680572732	0.262350178142557	0.628497930974279	0.265121476085091	0.563305891309295	0.384186965002599	0.716558827295143	0.44786845411465	0.334464185325286	0.524125433041843	0.598943268926289	0.500670302555684	0.482737251107006	0.209110397506663	0.47179853896703	-0.195530001317239	0.191473275656135	0.740652773338498	0.1000438055385	0.452071139035685	0.545957137484521	0.314680299287293	0.212083979844447	0.166596818938416	0.0285347554406901	0.209483425137388	0.151673350432236	-0.146923627311283	0.0293417615404632	0.226254101070902	0.289108786549389	-0.00875138956145971	0.380987440073169	0.74990232195494	0.151898790328625	0.437477233597934	0.719277953281888	0.0414667759000027	0.542331002319677	0.55992443988726	0.0585880136236687
O15397	Importin-8	IPO8	ENSG00000133704	-1.12478650866723	-0.475865186914134	-0.601601782236063	0.160559956435804	-0.470209920764606	-1.04497700410837	-0.269062926954724	-0.66271970369008	-0.57164376724258	-0.826488086025612	-0.700194497418685	-0.802263177557488	-0.380486534713861	-0.974970189671004	-0.72573484030175	0.00192362710159166	-0.708015768260814	-0.60151933226283	-0.918415954287453	-0.648339140307094	0.232683104203086	-0.645477333926034	-0.953585561130061	-0.575706828305007	-0.750162854479066	-1.55084701929574	-1.13059269460782	-0.247672075814247	-0.13607961742451	-0.0830449752148024	-0.0373035628593668	-0.129619959062073	-1.33339336922971	-0.251918504270244	-1.93948216372908	-0.442587338403132	-0.407326508344451	-0.826153582514633	-1.03749499943275	-0.125005301686352	-0.787591266085317	-0.455983600326956	-0.330518944329818	-0.956963024445145	-0.707888178691618	-0.622011377707575
O15400	Syntaxin-7	STX7	ENSG00000079950	-0.907333671052309	-0.0607505669326498	-0.283705046123176	-0.032006187845476	-0.301288584410398	-0.357559323421525	0.135323396044283	0.138641777429965	-0.153871231396345	-0.668445014022572	-0.194946303678709	0.140015608763756	-0.362492445774618	-0.264052932354366	-0.572716640383467	-0.0507380630419565	-1.11399813418129	-1.38028886626412	-0.913352568312725	-0.599082912210173	0.663166420763218	-0.267239050299123	-1.11889143952217	-0.972545019497081	-0.23353401237097	-0.360730406667132	-0.346589976344992	-0.545026406053555	0.851761483256062	0.730700948340712	0.231219375671695	0.0877184356553053	-0.167805106018422	0.0704745980341324	-1.53636964929606	-0.340247676217269	0.501368475207855	-0.315279500850522	0.0312536358594464	0.195543256243255	-0.353199756039103	-0.868068724043734	-0.424912426363043	-0.209618375888383	-1.06203897052917	0.0894234699136263
O15427	Monocarboxylate transporter 4	SLC16A3	ENSG00000141526	-1.23953225447188	-1.52393987970868	0.462125767391796	-2.64407099733647	-0.227074266981598	-1.46299119320663	-0.141438464439728	-0.416040487161253	-0.362610440751774	0.812282266453008	-0.731469637381839	-1.5791737568357	0.580952047024112	-0.040419913539762	0.236217413701239	-0.235282853409427	-0.757051107365311	0.730931781304593	0.336513289788765	-0.09726307743865	-0.84026601286264	0.125534206966704	0.184712068278354	0.741161447894306	-0.568593170938759	-1.04808497431922	0.143746726124456	-0.907686971100143	0.905291690305856	-0.854662699283163	-0.132632653323648	0.0153599870527623	-2.29565439062192	-0.315344627031858	0.234986120650718	-1.70915731141767	-1.55373818079619	0.193359329829475	0.389510237280454	0.306736453689735	-0.52900151677115	0.645484992379054	0.0367917018877781	0.577347171798324	-0.176259910313592	-0.309837922892257
O15439	Multidrug resistance-associated protein 4	ABCC4	ENSG00000125257	-1.2787460643285	-0.696397380887489	-1.11842016900079	-0.228608821430488	0.148132166315305	-0.343590461866539	0.208327510313704	-0.632607125815372	-0.26186041616566	-0.80223270430185	-0.27157286454086	-1.05010092809317	0.0446936864517564	-0.864942053986274	-1.48257364057989	-0.290842754387546	-1.32068137370668	-1.32847875130394	-0.775652372528493	-0.598126584712002	0.0628868611875033	-1.00553017128583	-0.801332267983745	-0.572528678647839	-0.554948998474117	-0.543956238456805	-1.34035648368799	-0.256673529906976	0.620142062388134	0.199075073578479	0.213325893329335	0.0821270015844693	-0.744753593589558	-0.28008812826296	-1.9648846782074	0.0185039408855907	-0.291276802091974	-0.933357645211847	-1.04514376478831	-0.297504064092933	-0.54259331743331	-1.006665454722	0.307460523552177	-0.80222624750596	-0.632742832339662	-0.723100995737544
O15498	Synaptobrevin homolog YKT6	YKT6	ENSG00000106636	0.13711675026567	0.337670886876006	-0.472290231608014	0.326456193267969	-0.0573950696762431	0.11808563503072	-0.0863347538276695	-0.0450789642995861	-0.307353416090958	-0.203937049182167	0.0410552169169955	0.241710799835276	0.0106634531681884	-0.365610808729391	0.174171836345174	0.110915275016128	0.272287668176686	-0.0714240503021371	-0.562414905234382	-0.10651595565612	-0.0865473621193402	-0.0175515589194379	-0.153195037871696	0.357597108087727	0.191188750043277	0.217123123060168	-0.0475272828783302	0.389928574794237	0.0757079159364205	0.0574959614907664	0.0221171420405355	-0.109942743228549	0.328761851247433	0.165831919022728	-0.576357641368777	0.132720530088875	-0.00938826531831349	-0.217101147740503	-0.497404796085324	-0.344023580979414	-0.138031379616532	-0.0433118804054828	-0.149262045469006	-0.302537328850183	0.477739815371533	-0.316584076022615
O15504	Nucleoporin-like protein 2	NUPL2	ENSG00000136243	0.371456860380861	0.0689435418901692	0.110343347941664	0.177049371519298	-0.0128308258364269	0.295037231140862	-0.015236735014664	0.0836218718783943	-0.274944013318589	-0.416525489468492	0.0832118417792698	-0.101078626672519	-0.193084453984325	-0.138135574383172	-0.319191780803241	-0.0171376259589655	-0.281349369338106	-0.614144744961431	-0.511953892470314	-0.337599995538238	0.193208088123917	0.131241520544082	-0.523204691054659	-0.457874222376938	0.158195197316079	0.534515494220081	-0.356761462876216	0.552686422896485	-0.321134086367244	-0.127340345827577	-0.22852480887315	-0.0723343749217698	0.700231182081275	0.0295160716470919	-0.606777479657473	0.0201557698450037	0.718110827935083	0.00704872082083963	-0.166472132199603	0.0606711820586048	-0.154873854948792	-0.57918287917677	-0.432642444895013	-0.192419881740476	-0.250723402299817	-0.450074235951339
O15511	Actin-related protein 2/3 complex subunit 5	ARPC5	ENSG00000162704	-0.120453722040214	0.283958405356133	-0.992994384025145	-0.18190122816174	-0.292364985239715	-0.562337961105056	-0.352263631620755	-0.711571010165953	-0.664589485659896	-0.539861631167629	-0.599520579976501	-0.343705452538572	-0.121805633951686	-1.34355781721256	-0.318261362662231	0.381632246063583	-0.080836391356403	-0.192056977229386	-1.36291254171769	-0.375430247213862	-0.326295870686504	-0.157239209481741	-0.687676423918884	-0.331683788868654	-0.674158477814832	-0.423906669046488	-0.850141991627302	-0.268366689535137	0.0245769597029035	-0.607864497145785	-0.516903073079794	-0.440050369950198	-0.673921884702507	-0.449834930955403	-1.11957438820469	-0.230765852725813	-0.960568733087053	-0.31847621639867	-0.087782592257561	0.478968596772502	-0.863154590606435	-0.166309812950134	-0.52762356841642	-0.217244177157214	-0.990661997884315	-1.08537612516542
O15514	DNA-directed RNA polymerase II subunit RPB4	POLR2D	ENSG00000144231	0.023125511187148	0.103736245076949	-0.0370120331563291	0.361876304459082	-0.0699442161111028	-0.269014892016343	-0.275599884706345	0.0837747278375662	0.233455216463349	0.0233937536364692	0.17961341338092	-0.29008521261022	-0.159304832362333	-0.0909512597110353	0.153787410475417	0.167419584125448	-0.050052990323123	0.118346877124488	-0.132647215366601	-0.0253042673951063	0.302275020711811	-0.336514076918798	-0.0255824167582723	-0.035973948113992	0.152928530441512	-0.4724523377106	-0.0526061242268092	-0.0105443716738645	-0.322773979421206	0.176520682348113	0.344236249775022	0.100166072494434	-0.320131814390747	0.191523126299107	-0.383968073341704	-0.0263346894891354	-0.856467015169961	-0.119129197071632	-0.214512403500291	0.108753368054598	0.122588707784969	0.11851595585708	-0.408470957619008	0.125748840874312	0.251140503679739	0.0595863296246906
O15533	Tapasin	TAPBP	ENSG00000112493	0.56650712760338	0.297819058706635	-0.150246066445675	0.196052462665172	0.0455683804178797	0.475454174293375	-0.135924959081786	0.0738150785317071	0.119802940434772	0.0836425958279747	0.30933335085434	0.282286945692794	-0.146058994001658	-0.143603325088733	0.716398977628728	0.284055973682779	0.714653912912125	0.452233630928509	0.959376149540462	0.451410107682845	-0.176331843788725	0.293218571919127	0.782787747789113	0.732126536076043	0.0629803881620852	0.336220451220314	0.49533846015334	-0.11650665642237	0.0687216895704044	0.0952842665229259	0.207290149589207	0.170923741287883	0.2193844776746	0.274478187673115	0.702655607450565	-0.155558609191434	-0.110943292684588	0.129588894634457	0.230632433686951	-0.529211954210048	0.357205421652253	0.337579711196456	0.336214431180718	0.274480583493828	0.676104143274769	0.608623130981142
O43143	Putative pre-mRNA-splicing factor ATP-dependent RNA helicase DHX15	DHX15	ENSG00000109606	-0.81564346258345	-0.09590712088918	-0.367027066629576	0.305989964401467	-0.352874911503593	-0.929792058133433	-0.179283025242627	-0.343104411149315	-0.28298976382125	-0.518548302843499	-0.414759599420238	-0.642026103946488	-0.33125754780394	-0.713999306508019	-0.606074810066655	-0.121634235240249	-0.650667023930571	-0.756520772249678	-0.849558654401021	-0.526016451602779	0.463384898417814	-0.666893527135038	-0.731816376448625	-0.600936213341877	-0.560140350584157	-1.06599672059521	-1.16517760335319	-0.179626925973758	-0.408958065339551	-0.0602434621237986	-0.0231738627980462	-0.151433206456547	-1.05863924438564	-0.232981342455394	-1.29520016637934	-0.312094549414996	-0.694820678414671	-0.891606981951063	-0.774228721885015	0.184150119344999	-0.450276561550572	-0.256773461029807	-0.556128862584353	-0.461273400923462	-0.671026399612511	-0.507483479896187
O43148	mRNA cap guanine-N7 methyltransferase	RNMT	ENSG00000101654	-1.03032241205551	-0.864496599916352	0.0596467589218275	-0.486632267440712	-0.233209797258203	-0.543480156097611	-0.316433321679211	-0.460802892111832	-0.226108602194587	-0.220635328598141	-0.302082115163653	-0.97981020245156	-0.384222671862367	-0.123936120628098	-0.733549938817359	-0.463293486598658	-1.01882121253165	-0.609792161845272	-0.145863453448943	-0.459396977421169	0.31229946746394	-0.382766251422662	-0.507395991319584	-0.165792391206794	-0.672794057013805	-0.992032681709078	-0.526038878383408	-0.0608177780564301	0.455558927121104	0.164242007240485	-0.00353233866245173	0.219433685478479	-0.535032942005283	-0.152888241287205	-0.761065299177634	-0.324008622086978	-0.253646579467653	-0.568351463781544	-0.882113221052248	-0.0527020437133903	-0.152555648663372	-0.586026919505163	0.225307478962999	-0.439201395658513	-0.571065522898552	-0.157299976959402
O43149	Zinc finger ZZ-type and EF-hand domain-containing protein 1	ZZEF1	ENSG00000074755	0.211728748862102	0.0527975550671353	0.0207326577395595	0.690316057539408	0.172489235763154	0.323844731151261	0.087378206393967	-0.198120726995233	-0.167881466335997	0.0636799980999756	-0.118642476736618	0.18933174734183	0.326841521927058	0.016224993690682	0.295432314557478	0.0196343314243226	0.16066696444153	0.0891000662540975	-0.141410332670684	0.0782091059914567	0.131026708865968	0.185196957656136	0.0302715813998171	0.277785128990316	0.0597223802020235	-0.227780381327785	-0.074485784525085	0.185799708424614	0.188010808822339	0.221885298938953	0.15735521978146	0.135289821420078	-0.617870540626511	-0.0635688656393443	-0.947042470655342	0.383193534471998	0.0609904762394589	-0.658071274676889	-0.59581811845846	-0.14449759646473	0.0295579325845532	0.177680613892222	0.559423632902815	-0.549680521053451	0.449593391030468	0.109559858942829
O43156	TELO2-interacting protein 1 homolog	TTI1	ENSG00000101407	0.22977801918259	0.360703831727806	-0.00545716554083953	0.640407548785529	0.142536985296775	-0.0624517275175407	0.30275201889281	0.130575952770605	0.272127625654096	-0.143947935396855	-0.0316434348385091	-0.215778972282397	0.110759189755446	-0.251030538519649	-0.0723189733267224	0.199895391127413	-0.179974219664172	-0.111858632854797	-0.158489083573401	-0.188266921440784	0.701810936529837	-0.182357940004669	-0.0742522801959682	-0.160793518536502	-0.0641293363284667	-0.462272794276351	0.0627449986850896	0.0844262435089504	-0.171565228580247	0.519684642761414	0.296459710210504	0.204124778260653	-0.317996653596289	0.0626874645562889	-0.0908492947594324	0.0819033060232526	-0.171497619941701	-0.127748874246288	0.185575285968721	0.373516146957239	0.184534223491269	0.349040243952238	-0.0909125897505838	0.181190865893206	-0.138393721149817	0.177431364811228
O43159	Ribosomal RNA-processing protein 8	RRP8	ENSG00000132275	-0.0688380972667222	0.239045312403036	0.0967269057883771	0.236246922196514	0.189812644964261	0.0920018725140528	0.185758380023329	0.317475212417794	0.336936899874104	0.21824269970837	0.0574711888542341	-0.0686146835505301	0.00211683397899431	0.415424688258868	0.070273616669942	-0.23190869288892	-0.0669320220904455	0.177597257883714	0.259848384933475	-0.00558413131715341	0.0139054282258693	-0.125003193615038	0.0759335214397199	-0.34885608509655	0.343039566353579	0.250944978483242	0.192428527713026	-0.0130243223510318	0.0499868452199346	0.256986781978079	0.036254837183999	0.117121419702947	0.249704333851488	0.177614004520409	0.49693489439082	0.0816264610565369	-0.238353844445693	0.0905713363270504	-0.225948695341593	-0.129131454434356	0.299307112783953	-0.0273651496653065	0.0821776819858258	-0.110427550340397	0.370480686507872	0.10646519084152
O43166	Signal-induced proliferation-associated 1-like protein 1	SIPA1L1	ENSG00000197555	-0.18892774005781	-0.0919362948239062	0.22830484918331	0.804063388359012	-0.0658930124931008	0.0173648135281557	0.110879909685703	0.181154222737572	0.106082916062276	-0.0102199127187603	0.00222316516738097	0.107095084391483	0.212279420660588	0.516424466252186	0.100245626972809	0.0528147840706783	-0.293956635706158	-0.0123946833571509	0.0821463348854312	0.0966730320542393	0.613749348617267	-0.208614290912976	0.161026620548839	-0.440537289433989	-0.0730615677520525	-0.455798422498075	0.0351562501354064	0.181051138274139	0.0344230580883895	0.524256319950108	0.325655246603915	0.137448407756878	-0.254318329861672	0.150961861632412	-0.289145652122629	0.156085593419117	-0.0111287326080358	-0.348685290822695	-0.281293913971323	0.0268876288418607	0.306432882231329	0.204705896647853	0.460774397104627	-0.196654674608016	0.190708592860647	0.607856974114489
O43169	Cytochrome b5 type B	CYB5B	ENSG00000103018	-0.626177569977632	-0.012599375813954	-0.831131105952965	0.0618807273793029	-0.428776271129339	-1.07701796932656	-0.11467583697977	-0.392697001057847	-0.31435079894823	-0.819160269217956	-0.424826349102975	-0.356004644728352	-0.271576562066924	-0.896221116439767	-0.525055044250667	-0.11000922486669	-0.730711178111219	-0.698267361396065	-1.22204266716321	-0.3400631686438	-0.123059969174391	-0.457225122892991	-0.829173133098578	-0.875680853476897	-0.509963735565989	-0.348436923566494	-0.892573477749838	-0.490904482841914	-0.420478105902037	-0.0862000979680282	-0.279765487733026	-0.342139206560924	-0.371207023989904	-0.420295394046414	-1.41992741396467	-0.641375826389656	-0.292950581465999	-0.15631386170137	-0.0666176513502288	0.113086846721694	-0.662959146089048	-0.425791418583479	-0.83776200594305	-0.0753517601941258	-0.931831529090406	-0.483340231646997
O43172	U4/U6 small nuclear ribonucleoprotein Prp4	PRPF4	ENSG00000136875	0.643182356830726	0.61379756374304	0.396729893518001	0.364844302010702	0.303565573977541	0.348960029029487	0.286577147064945	0.419352657455947	0.135681233097878	-0.0511034744736731	0.470265267669084	-0.225682204783943	0.136025410076972	0.42818871471678	0.155980598549586	0.111129534990148	0.0681448246598757	-0.38301177406532	0.138960462665207	0.0904557448481969	0.660297213470655	-0.22841753444157	-0.191692911521006	-0.0451238290547344	0.436825094366884	-0.0207551286540282	-0.0590904288866758	0.281268416483694	0.0392047354779406	0.487138553814931	0.443825998844579	0.323661869676156	0.217192680851581	0.573871105318905	0.210025182283664	0.387343691207527	-0.0923867933679663	-0.372324570306575	-0.38743561490779	0.143326448333528	0.536134196923671	-0.0302848334275216	0.0852913905390471	-0.0328742777756235	0.320948715160852	0.500980734935182
O43175	D-3-phosphoglycerate dehydrogenase	PHGDH	ENSG00000092621	-1.55485277117511	-0.796228263550389	1.27390608346004	0.404914445153359	0.80276093154003	-1.11292006296144	-0.0079686597162949	1.06880262241154	1.08385063353389	0.0382457345259493	1.27826021655311	0.345732787924388	-0.0738750330900979	1.12845000352748	-0.613927621306288	0.706287705376211	-0.615708919955997	0.0107628260784267	0.36069674909493	0.456088479101751	1.36767614204752	-1.92980203043548	1.16387582433475	0.608277053468582	0.584869558829069	-1.67436639333638	0.309887380093469	1.03663732447749	0.141743064581445	1.61953796131687	1.55855243177119	0.475740569810895	1.11334500371733	0.442599864370069	0.483321539775326	0.205903314780534	1.90919134973857	0.628154840560732	1.00835959821207	0.368855209355411	1.25961520620887	1.498164255514	-0.692065639816613	1.08661810993915	0.542915433562523	1.8995884473541
O43181	NADH dehydrogenase [ubiquinone] iron-sulfur protein 4, mitochondrial	NDUFS4	ENSG00000164258	-2.19641331124906	-0.602085345690266	-0.429826721468614	-0.428786937958334	-0.675673929850594	-1.20752574022025	-0.491142721210657	0.0233068105041596	-0.219055777668386	-0.376361307286777	-0.239770092257782	-0.284503622542349	-0.86038812863391	-0.395077305138549	-0.358422517108997	-0.241343040920071	-0.908985351589915	-0.515758682215161	-1.15059411043198	-0.584740390611713	-0.140694779979595	-0.323638039087017	-0.343010096151534	-0.32147926415952	0.00217895038584448	0.120629515638999	-0.703503002041655	-0.50094833020507	-0.102199416387525	-0.134511596784884	-0.12241066589006	-0.147554169429463	-0.0582014027450395	0.0215855017464559	-0.857142109778561	-0.774816959378604	0.263624305549681	0.136014061940017	-0.0479668558341837	-0.0142670828401599	-0.284226611421095	-0.771588913801861	-0.501182707999055	-0.228175889473855	-0.245345277445106	-1.32844072231089
O43237	Cytoplasmic dynein 1 light intermediate chain 2	DYNC1LI2	ENSG00000135720	-0.875409347000385	-0.270184336351575	-0.432143931827002	0.145452069985462	-0.51763760321	-0.650566064704956	-0.440230020201364	-0.502097041373607	-0.892457035513564	-0.779470279172388	-0.291827662999275	-0.240799889560135	-0.674977912924048	-0.568684062975557	-0.809280981483584	-0.485487109446419	-0.353347987899367	-0.55084169711239	-1.43400220585101	-0.881579599054252	0.151762011129084	0.152008643549076	-0.906972162662431	-0.261626716006625	-0.705242849994388	-0.224106801817736	-1.2542422872448	-0.156689719924487	-0.45944424321143	-0.138076596939809	-0.166031266114541	-0.137287474349085	-0.101987032319045	-0.124788104912516	-1.52405086433624	-0.280465635027089	0.00728629866125541	-0.444529036297216	-0.663065694182293	-0.292355233133965	-0.759369019293686	-0.699753796966934	-0.73350441130958	-0.92551708956773	-0.344505493205011	-0.916199454732901
O43242	26S proteasome non-ATPase regulatory subunit 3	PSMD3	ENSG00000108344	0.809374179872998	0.641599074427994	-0.12877349652829	0.547922107845599	0.305968014179427	0.344469362569647	0.282025689424893	0.324920148902187	0.251204030835966	0.175532156366284	0.224743288341713	0.166528074653282	0.266080193007134	-0.0969752667255044	0.408622165458381	0.194518235620407	0.482632802616669	0.0831075358070112	-0.0399346808070655	0.352539344782091	-0.133968906636229	0.0637196607925414	0.268787085758579	0.196893074243256	0.340233561831786	0.0919327673942378	0.202696136054204	0.179771204412573	-0.0233671249769394	0.0821881576860282	0.0928777152401485	0.0369794498846021	0.116414357706763	0.108672467923595	-0.0533794097840001	0.0682428878514161	-0.337136481171382	0.0749681442555312	0.0744182914801064	0.0287890613253881	0.1864131128262	0.554333005550129	-0.162506299612657	0.208522012148464	0.680196575069766	-0.0673193930394405
O43252	Bifunctional 3-phosphoadenosine 5-phosphosulfate synthase 1;Sulfate adenylyltransferase;Adenylyl-sulfate kinase	PAPSS1	ENSG00000138801	-0.527534643185594	-0.392828391698325	-0.855115562012839	0.00217726700224929	-1.06244320318596	-1.92881234253488	-0.775588708465917	-0.758218082277424	-0.524501454044407	-0.838656671840682	-1.14764191350683	-0.613668131530473	-0.385554322468449	-1.2997747196776	-0.454269760790091	0.156194391757332	-0.705025914359911	-0.989309772097136	-0.744099135312438	-0.975659415286991	0.0882222702735378	-0.516890895307136	-0.502493050944979	-0.330417861099272	-0.865842165921277	-1.37525079890936	-0.611501034348744	-0.42065648288094	-0.604199522548985	-0.358290451992131	-0.479037211331306	-0.333716718894672	-1.12241802099348	-0.617519054030423	-1.40729111366137	-0.651694027846884	-0.198880526715956	-0.622815002334021	-0.570869702212176	-0.0385373183225086	-0.455869127533352	-0.451172985658044	-0.740502288396794	-0.525116648820376	-0.963324490812241	-0.563730476635303
O43264	Centromere/kinetochore protein zw10 homolog	ZW10	ENSG00000086827	-1.05264063929888	0.0723111162854027	-0.601869976698473	0.469153456293274	-0.220633503123858	-0.67801692726878	-0.117675167250257	-0.249848969120934	-0.406567406564193	-1.16835758509061	-0.229025342306955	-0.219019720451991	-0.564544981256344	-0.761606356306022	-0.705709198124028	0.32687108892837	-0.698681220590474	-0.846424027956445	-1.56135679312292	-0.648747213698045	0.42489639277007	-0.533796885171292	-1.05208998537761	-0.798992495715728	-0.64633682043191	-0.585543768193094	-1.31965437660358	-0.230089708695014	-0.343216394331864	-0.118379093625339	0.0269145576639716	0.0353584964525826	-0.747177103072943	-0.0988438709440382	-1.57558759175776	-0.0591192901241477	-0.143058878516594	-0.771842029433777	-0.601828941460522	0.192713942510744	-0.37877826981012	-0.467476924775355	-0.782217554146046	-0.468418198210853	-0.532588815249806	-0.566985301416421
O43290	U4/U6.U5 tri-snRNP-associated protein 1	SART1	ENSG00000175467	0.976566420742667	0.596423113096525	0.398786613076744	0.501650260912526	0.494865577497001	0.970974867967145	0.420568997774819	0.576484888632955	0.47204778774686	0.623214147707129	0.473242248760125	0.805634023093458	0.422916335182406	0.685250943609422	0.749729283813042	0.592893895808102	0.686026213093832	0.550499842610138	0.533319885652284	0.665724914352785	0.0606657597814184	0.475161701179165	0.571940085078687	0.402917393161395	0.552573472349415	0.520050034667108	0.605978092719803	0.22608584680078	0.38000154480321	0.299455939304205	0.242740281265845	0.260864695218627	0.544365014272895	0.376953221681917	0.710652883483727	0.291656244162993	0.38122923230454	0.51131403732643	0.544457568319793	0.0823459450748123	0.486246441256185	0.71475709681058	0.379087269732642	0.419443597835632	0.943145560957902	0.593569777335388
O43314	Inositol hexakisphosphate and diphosphoinositol-pentakisphosphate kinase 2	PPIP5K2	ENSG00000145725	-1.06665269932651	-0.563988789389546	-1.13335912330731	0.0916838925158556	-0.784065452191599	-1.22236571381351	-0.570950758894032	-1.35092666213437	-0.49587388325732	-1.31137404848714	-1.24962858944254	-1.23426394848114	-0.78215017363622	-1.55824040733984	-1.26675477334973	-0.331728400974265	-1.55302893081599	-1.04922076293769	-1.68479485155911	-1.34032718113125	-0.0721434756848982	-0.836927844981957	-1.61795323427962	-0.751118548079422	-1.60638687650988	-1.69371776613773	-1.98415975473085	-0.746871194987162	-0.441951711371252	-0.286240905855307	-0.300473121768986	-0.446792306521288	-1.55287851271334	-0.993621292890643	-2.96082390590975	-1.07532387088651	-0.229547046865282	-0.993894297765957	-1.26827011773567	-0.0817353385662898	-1.26713997837088	-0.761174076458623	-0.895167611430129	-1.09921970851719	-1.76233158986054	-0.796278485297504
O43324	Eukaryotic translation elongation factor 1 epsilon-1	EEF1E1	ENSG00000124802	-0.707554752476598	0.370113472135446	-0.694647922509331	-0.0168993716286128	-0.233808439873409	-0.946132806479141	-0.156759794400332	-0.273098501622528	-0.209122711916587	-0.605774790660417	-0.305283535070564	-0.643502838736307	-0.631834029242726	-0.888396110347781	-0.439176166916547	0.205405858683792	-0.887872187299616	-1.47888195743854	-1.42387157537927	-0.774203314757919	-0.414009213033858	-0.578181912404174	-0.999640533878474	-1.01901959906285	-0.293938256899242	-0.377365641474669	-1.10027482966966	-0.392121267541254	-0.522941324982839	-0.0672757106205273	-0.0848185389903815	-0.23765103982024	0.220284348331702	-0.0694953694477958	-0.991879680391334	-0.353963657261458	-0.00559959798105147	-0.037824738731473	0.0836935143712374	0.59614206333428	-0.520764160349574	-0.250681581969677	-1.33283161202269	-0.134585535386717	-0.896374151814019	-1.04214520362025
O43353	Receptor-interacting serine/threonine-protein kinase 2	RIPK2	ENSG00000104312	-0.749957456384498	-0.730024879784658	0.48664404436751	-1.18080147308151	-0.327387440701054	-0.108075102572766	-0.32192648081891	0.796371016073716	0.449507138346393	-0.0689058429245604	0.241520569096439	-0.675293476667689	-0.893858684105777	0.321703808737019	-0.802055170387686	-0.714662676186891	-1.41476652038005	-0.325415391628287	0.126175488025508	-0.569676917287873	0.685796719969209	-0.673758152305141	-0.109672742190305	-0.618056222008803	0.75081912347295	-0.539088886674339	-0.0891970292311974	0.325109909112951	0.406970315961274	0.434196601350585	0.972207365774326	0.89576434608738	-0.0682346312974946	0.795678484745831	0.2945667592872	-0.537260480261397	-0.579950417628519	-0.109388406874055	-0.4072166592395	-0.200649787101574	0.709165588781651	-0.726388716019259	-0.205380755673298	-0.211378031288324	0.387779796634151	0.0972636361074413
O43390	Heterogeneous nuclear ribonucleoprotein R	HNRNPR	ENSG00000125944	0.0845866022565191	0.171959873130209	-0.212944065817429	0.394838839056928	0.111926832423987	0.268208376279595	0.180347737806055	0.134890378310359	0.0208220620440915	-0.353209834803576	-0.143939139570579	0.049200317125063	-0.0941604270146401	-0.235115952414191	-0.178252862825716	0.47724538316563	-0.229033936586691	-0.413204193889456	-0.527040457176196	-0.221389876180642	0.156422270540751	-0.0695229388060374	-0.554739296933972	-0.338547440517994	-0.258146219258658	-0.307716166579417	-0.638807724767533	-0.0282530799294349	-0.149478768726557	0.223992869768309	0.165982804305257	-0.0393921611053729	-0.283487970952922	-0.148523439529283	-0.245823390507412	0.0433392500650909	-0.140950553179226	-0.121086292688645	-0.325551223659293	0.0849230370577212	-0.139584148332239	-0.0120066347297021	-0.364205717414231	-0.0108635424166215	-0.527117328794952	0.162276663441093
O43395	U4/U6 small nuclear ribonucleoprotein Prp3	PRPF3	ENSG00000117360	0.303129184202989	0.323031214348513	0.224191520725318	0.646230104822054	0.160454813045463	0.414578530684221	0.399727302710923	0.201132314005047	-0.00484859333817411	-0.0513146817605517	0.272843467604348	0.341655215765785	-0.114831392776209	0.587005969825871	0.184439515522032	-0.127531305732973	0.000214798755724388	-0.482908663035829	-0.0563076897593948	0.142720095741714	0.39723523630917	0.315029794200733	-0.156426628470442	-0.0148691399862262	0.260238044895086	0.414173719784225	-0.0243320500307505	0.177261418692741	-0.275427282369657	0.362384611240133	0.259542501314021	0.145124703696432	0.818526047829774	0.283675342923976	-0.0547711211799218	0.454912044994593	0.790670103719453	0.0306305297644016	-0.0193670087406534	-0.0052124556330515	0.174229194744285	-0.214812214385724	-0.269412033139448	0.171848527774584	0.329038489702434	0.44697488652
O43396	Thioredoxin-like protein 1	TXNL1	ENSG00000091164	-0.849216534439036	-0.274332954973711	-0.241442245644074	-0.418104963482684	-0.342643374159492	-0.876047515844984	-0.300552438216807	-0.247605103609323	-0.0557814271733887	-0.580295594747221	0.122917137535985	-0.324701720653072	-0.525050578290542	0.223297498292276	-0.54847283557576	-0.278416997233021	-0.513787003660702	-0.65168286232368	-0.467486045779626	-0.370452233319185	0.224086905545334	-0.00413788496920287	-0.52904914313496	-0.628602235040549	-0.0334996572058959	0.0979861719404775	-0.657831649632559	-0.489956263683329	-0.184439122175358	0.130137485662428	-0.186560619625991	-0.0678564138929296	0.469013582262082	0.223168609116063	-0.344817510240025	-0.443663386721656	0.363944148652812	0.00264489227134046	-0.146770296860256	-0.112669347482227	-0.474525179014953	-0.843081403093501	-0.463353937297799	-0.0281572204389944	-0.767921313019446	-0.400078397174447
O43399	Tumor protein D54	TPD52L2	ENSG00000101150	-0.0371050404440609	0.228850913920072	-0.0473559987291203	0.345665191505592	-0.0142165274733834	0.102729371309147	0.0247496462519381	0.357124526939313	0.0941173562050546	0.078530897832275	0.438798807921801	0.535846649413156	-0.0341937634433434	0.298887635234292	0.035919063712134	0.670493992376278	0.0114152158631518	0.186915800029253	-0.279096327789786	0.0220704757242576	0.41858948541236	0.0914150382937393	0.180165535610536	0.383182746247677	0.55491504465963	0.438208237563484	0.0915194288087617	0.391150906405407	0.35474877462752	0.539563648662978	0.418881568662607	0.222850414655311	0.378811549617772	0.433558155576196	-0.26811039195425	0.224064125508038	0.372474559948795	-0.129254509478916	-0.0890294313111335	0.0830167609461432	0.183155013529672	0.291269622437271	0.0592855877741849	0.114645785939841	0.320319609132297	-0.0530048808700645
O43402	ER membrane protein complex subunit 8	EMC8	ENSG00000131148	0.183293826686707	0.475133147174878	-0.152553930802778	0.368084398996057	0.0420818991984628	0.132469611520687	0.0117952031798421	0.539714899059128	-0.122541813530146	0.00839852457153789	0.0724343771345684	0.329315613499453	-0.0364369880906992	-0.197518335790722	0.0685050940436938	0.30170733001907	0.0888446215799981	0.0164871653297709	-0.38368399020922	0.0405363674158981	0.189438921524857	-0.219074981963072	0.137170671645842	-0.303499446240976	0.60682054923195	0.283666512644661	-0.0471464055176636	0.216648885590141	-0.142880570958484	0.163166330393778	0.235271978889235	0.190749866372716	0.249337844761612	0.241856344628546	-0.0647375482281483	0.0873757276852789	-0.380525305611775	-0.231946430631037	0.00901845835415394	0.178837817876087	0.31451295887455	0.437093522500993	-0.308084904560863	-0.0664061683394088	0.638989665103946	-0.278186617326088
O43427	Acidic fibroblast growth factor intracellular-binding protein	FIBP	ENSG00000172500	-0.0450448731311024	0.0789923487115765	-0.305641249719068	-0.131434049270606	-0.189919360535345	-0.283972279196199	0.0400124239811515	-0.0740167935880276	-0.197784805860122	-0.241688598223121	-0.202984937481242	0.429217971058319	0.124607934673481	-0.135596389497021	0.0962286813682436	0.141551507103943	0.0720442712029357	-0.00838461225210096	-0.292056669852883	0.152247210773849	-0.787231929544353	-0.23242814236408	-0.235623899284993	-0.3687787468299	-0.249136035607648	0.170964846577474	-0.172938883733343	-0.29816545945117	-0.285449896810052	-0.179523069595996	-0.628875940858617	-0.494376378297179	0.199178667389502	-0.148852017400339	0.0344493970905635	0.022253554888211	-0.0247515529481319	-0.0383761271328211	0.427474427691406	0.363141315394353	0.0218698073283097	-0.0215401221740503	-0.376400219872986	0.342676374724906	-0.497075901952506	-0.18116049400809
O43432	Eukaryotic translation initiation factor 4 gamma 3	EIF4G3	ENSG00000075151	0.376775812778082	0.0819516738096215	-0.323087452909468	0.315225920912097	0.221924203325843	0.364673313042687	0.225719446306941	-0.456091590278649	-0.570310910288419	-0.356940241386246	-0.525608666141853	-0.537479202268591	0.0678369735907651	-0.880422583332158	0.0382021561243899	-0.322926804212921	0.198015237132877	-0.376923564486489	-0.152393999932869	-0.121536518395082	-0.374702451395399	-0.0184792056582186	-0.362384485202735	-0.184900707094427	-0.681479914632591	-0.486375600516984	-0.374639234586472	-0.11004594703397	-0.038166003887067	-0.150652161638427	-0.280011411044405	-0.296910047253458	-0.801598385209205	-0.570592873918099	-0.585565246428586	0.0110330725937828	-0.000502953345371537	-0.318788177683319	-0.529278149552469	-0.0794043445150088	-0.355044749676919	-0.420620705650423	0.26390905837289	-0.499067701442582	-0.175165961343512	-0.281842444442663
O43447	Peptidyl-prolyl cis-trans isomerase H	PPIH	ENSG00000171960	-0.258440544801918	-0.0408427715398734	-0.601813249199048	0.0493656060226018	-0.17643736878352	-0.760124461174478	-0.020994475558906	0.205415852763526	-0.227075790269584	-0.488893461343717	-0.419162509267678	-0.514744353511282	-0.420367552105903	-0.666348269847099	-0.713244353043912	0.171021155410739	-1.06685727117884	-0.758062256330639	-1.27120337637846	-0.597588496754247	0.105831098561005	0.0560463422994486	-0.30596244366869	-0.778298601049745	-0.238216599241326	-0.512230450965419	-0.821798755148604	-0.216122432678619	-0.67912145219098	-0.253163187574356	-0.176158709887297	-0.126872004796813	-0.0628898516357541	-0.0738002709317715	-0.313322100941758	-0.685207810555705	0.0304907490388349	0.620206721351162	0.501999709259737	0.372952306303682	-0.44311371242369	-0.0148402326773969	-1.12790642418653	0.445518765351252	-0.478108514641401	-0.302043362957936
O43464	Serine protease HTRA2, mitochondrial	HTRA2	ENSG00000115317	0.11329938020727	0.182833960967993	0.018989206569449	0.0604312454241009	0.106482073453059	0.0887409684258218	0.148887098922473	0.192996818090781	-0.0206407276439098	0.117059348731616	0.249264179573415	-0.0293289775267578	-0.101318647536254	-0.133374847356142	-0.155714467255597	-0.0225305434899115	0.151512115741387	0.517433896606519	-0.121105967688067	-0.0944967272240689	-0.125829669901592	0.111614175289283	0.536570547980203	0.16641704204665	0.475795196099603	0.631298813601341	0.107570354236484	0.333840495658359	0.0445572924883946	0.0149010036194488	0.1911427415356	0.206523203920154	0.638915152830463	0.334981601323832	0.38816269008721	0.22029038934561	0.620624672378081	-0.00684312421882094	-0.0695055036436889	-0.0286032243485899	0.20604115905258	0.310249975638583	-0.0206169601996882	0.0587721488183179	0.576670160438912	-0.433208249124457
O43488	Aflatoxin B1 aldehyde reductase member 2	AKR7A2	ENSG00000053371	-0.489608483939137	0.165111001570629	-0.246439762549207	0.095883363996804	0.0627562413757365	0.19870000961464	0.121049628726606	0.0471057370867456	0.20596702342623	1.08552838535002	0.0876180799188235	0.241666221155119	0.557369960581297	0.0669343876016697	0.0558046156065588	0.599833765338777	-0.0503883938501	0.460758199735296	0.0998284009311785	0.090425113626031	-1.25703843460484	-0.0715233356346907	0.232500651506608	-0.756540367675509	0.202066608467236	-0.103064060282338	0.0762056731458545	0.149879739063587	0.158541934706519	-0.237945784121554	-0.108707830623292	-0.108820756568529	0.0188264381139289	-0.126685031420273	-0.155238372531082	0.0875487606158858	0.183703566363199	-0.851156320844542	0.256293080935311	0.253835137340654	-0.500361745077893	0.298208154844021	0.0684333655678255	0.263810231012633	0.0463635154672808	-0.248793782840736
O43491	Band 4.1-like protein 2	EPB41L2	ENSG00000079819	-0.389916397825514	-0.367170977069852	-1.08486998282007	0.220076194749822	-0.656934516463355	-1.12030825576934	-0.488942935193103	-0.390084966940142	-0.443483837244125	-0.517656395163355	-1.35778299154916	-0.263941050860213	-0.122937469779389	-0.829870860977017	-0.695924004858842	0.597860959699039	-1.52650056685059	-1.19320338700402	-1.03657910183321	-0.698597050031495	0.11739442092828	-0.849302407095484	-1.04852264663261	-1.71246875041163	-1.69858740340078	-1.39983873697073	-0.772765251553102	-1.06673293297479	-0.226374848894011	0.101113005164821	-0.333987314645464	-0.797345959321927	-2.14553780163844	-0.868974959049952	-1.27647985706064	-0.13634361693974	-1.61076651287128	-0.623189363204656	-0.575100622764364	-0.144641078733516	-0.159730766863859	-0.68042725731125	-0.649361129293192	-0.550564995889125	-0.506266131226058	0.124620231142641
O43493	Trans-Golgi network integral membrane protein 2	TGOLN2	ENSG00000152291	-0.353984617015703	-0.367834665786271	-0.107636612915446	0.094807679540132	-0.0561750914367742	-0.118608601564794	-0.068357894699119	-0.254523471504443	-0.100503946672976	-0.156173007170429	0.0599363775827317	0.175873437919993	0.085977139083294	-0.00892380286541439	0.0723469161429389	0.246839243915579	-0.24489025346681	-0.143129944804794	-0.03165734522055	-0.0933027476566703	0.362101003543124	0.193652074213883	-0.371770471030645	0.202321851690023	-0.388844688977825	-0.300550454359261	-0.243745851595641	0.158039308921616	0.173195217375664	0.56908940042543	0.11560785492172	0.203011412692067	0.140025489644474	0.0340520496694836	-0.808797812130386	0.194097743504775	0.187005997994893	-0.44683490786651	-0.688549772324768	-0.151862861791749	-0.170796945312212	-0.601124389882612	0.444822193610106	-0.385366681113222	-0.0358876713854634	0.225394362273843
O43504	Ragulator complex protein LAMTOR5	LAMTOR5	ENSG00000134248	-1.61265916291146	-0.311398846972676	-0.345128164282914	-0.498475073687655	-0.418436150526218	-1.23442354051877	-0.324730677915877	0.124140388258398	-0.395436339492699	-0.450004657362537	-0.119978157059673	-0.240779078823985	-0.634983734865778	-0.109341622553814	-0.30254659608248	-0.297950208508412	-0.363435659340559	-0.372542662405008	-0.753211843444228	-0.443455849448201	-0.179552639866101	-0.317102928286624	-0.157170614922635	-0.133739785241898	0.294730166038939	0.488235634449089	-0.479682902350441	-0.274967541100367	0.0460234993321773	-0.259662041240369	0.0317139730062266	-0.0581963759803159	0.52711935683515	0.252554286159869	-0.531775821904096	-0.663447011754302	0.0844675328999456	0.439852747497948	0.158699272163162	0.105781176743259	-0.361108698816165	-0.393704509150528	-0.573401048381029	0.0915782527690707	0.41877867789732	-1.10229099434271
O43516	WAS/WASL-interacting protein family member 1	WIPF1	ENSG00000115935	0.822375101335838	0.0169681922708822	-0.0106771217484631	0.420162913225642	0.317052057653134	0.311630354203549	0.0803129127125306	-0.16528194856137	0.431980813007907	0.399584226743947	-0.382358274159287	0.339932244484125	0.396853635369071	-0.0479692805950549	0.476986503215624	0.0277744081681988	-0.00740781160337001	-0.0268729553974829	0.66156626465194	0.360142387261435	-0.176226319655203	-0.0555584118096828	-0.135358034990647	-0.0541498949265264	-0.469471083152207	-0.765565701419552	0.102807859639432	-0.823197107009694	-0.0277374530779824	-0.037307786853825	-0.138662784092292	0.0586623344594521	-0.994106458114294	-0.254750645014784	-0.202781691329248	-0.0643858714673211	-0.40927850157237	-0.320509208688362	-0.179550849686306	0.070297301637849	-0.0518898704713102	0.0913005867219621	0.210319433388085	0.176526739627635	0.321472994037817	0.768827343298929
O43566	Regulator of G-protein signaling 14	RGS14	ENSG00000169220	0.536367852101472	0.555912865072372	-0.214158482693589	0.344377777190139	0.181003384872623	0.868130644492222	0.336248092715421	0.262031130033349	-0.0957601127267242	0.221281777621792	-0.660385381830907	0.733174704253378	0.211318634837641	-0.293829331315149	0.478198643127902	0.19076162982073	0.308509235607916	0.562489208458997	0.75475281358641	0.0767957469876688	-0.038113295292054	-0.0454320732483593	0.515630878534384	0.161659001189344	0.209887463507805	0.647462277688705	0.297884416697197	-0.343373601863753	0.355692106062436	-0.135326303664209	-0.0693435369688098	-0.180875589153363	-0.0850048043809455	-0.249752223048734	0.84704669179202	0.0671999063564277	0.168700739542396	0.264988058835844	0.357883423396076	-0.49042759140217	0.52128662898247	0.572718742988199	0.58094145126425	0.0978850940906764	0.398974369642137	0.13525185776302
O43583	Density-regulated protein	DENR	ENSG00000139726	-1.72472373111265	-0.458257459943097	-1.07044028694614	-0.540284813659838	-0.577939260974791	-0.980183020462598	-0.503645180617779	-0.57163230761989	-0.751375337986591	-1.26503846685689	-0.219461034185517	-0.609815428245316	-0.896318893069356	-0.890935162016989	-1.28046678890602	0.0203179898221286	-1.10109070025422	-1.45156833363589	-1.8106177111879	-1.11031667358791	-0.212130028093764	-0.380023153807421	-1.11396352648861	-0.985888009736183	-0.273389518980387	-0.316859415363332	-1.5911671493341	-0.107191324849612	-0.00184923250317048	-0.166587727814232	-0.504573769714431	-0.318844448922009	0.361655061110948	-0.136764523387891	-1.48998481364921	-0.668459057826184	0.58996374259123	-0.297656090991312	-0.281030028199364	-0.061964104811425	-0.985351263727315	-1.34079135359315	-1.20271731129855	-0.620880452593857	-1.52500125322339	-1.32329969375179
O43592	Exportin-T	XPOT	ENSG00000184575	-0.688814271444353	-0.43003591992313	0.312206181267466	-0.0287687692835759	-0.157158192987348	-0.0569283223587629	-0.11406279832879	0.209683303300511	0.0400190334600437	-0.215125672196861	0.348642593462663	-0.561587380855855	-0.335298597706694	0.341591096169444	-0.770871225059443	0.299913558507314	-0.743784310523528	-0.451570887259839	-0.285841257010961	-0.657733674747274	1.09816199503118	-0.26845602628016	-0.2475743330535	-0.164364191909634	0.190312628709453	-0.45715157353103	-0.56985271449801	0.742551691023274	0.480728478547396	0.890905481511491	0.660164192899239	0.445955324533699	0.205939699888081	0.505017316433223	-0.620330632582155	0.131589698026716	1.13519393837229	-0.337482130670678	-0.301652675860733	-0.00644807491589283	-0.059040547540099	-0.561649211100335	-0.384025990777339	-0.355438871523856	-0.415417308729475	0.292136532711508
O43598	2-deoxynucleoside 5-phosphate N-hydrolase 1	DNPH1	ENSG00000112667	-0.492941210924397	0.208007743584017	0.00844966002577863	-0.208969516439147	0.066614149510948	-0.213359576306329	-0.0201858412694769	0.769097748005323	-0.0164993641623381	0.505161891713744	0.344704808914779	0.498329228497917	0.421329405145668	-0.372826648621232	0.192758475247523	0.532890658372862	0.00690675919319972	0.509354790745606	0.160218494171966	-0.00898454819617545	-0.00997918129088937	-0.359417909841035	0.587605897270039	0.0457237680684024	0.571865468417161	0.0790265194837581	-0.011737549224148	0.371641926205644	0.56999933022241	0.0343124958187717	0.232716128178551	0.536058356524199	-0.114883485824772	0.0391356788205819	0.941865648167849	0.00551404447871384	0.418856487157193	0.35411417209075	0.693188843613795	0.29756672513933	0.602533227361581	0.856459317633417	-0.299454443835007	0.423750113733331	0.438961105798596	-0.369124484364396
O43615	Mitochondrial import inner membrane translocase subunit TIM44	TIMM44	ENSG00000104980	0.314238359872964	0.283666059810766	0.319204730557667	0.375116111144984	0.344706840861127	0.531075558673762	0.174214002246046	0.808658478414299	0.662862611182462	0.529525053847971	1.02234905228546	0.344651819354446	0.188672587025818	0.635663067169282	0.264777669020568	0.392314277170722	0.374539490608563	-0.029383112349568	0.0878185941034326	0.473016631675566	0.368127270759361	0.245085853520005	0.959613293443577	0.120696544024275	1.10039386560902	0.697897023203235	0.389232084692548	0.837015576884714	0.51280158915615	0.702717561783057	0.573380748524567	0.352201881912546	0.963583511830448	0.660849881012656	0.181582536352156	0.58482003124925	0.352262094763506	0.738056699434058	0.360831831662558	-0.138033094357493	0.586428992762233	0.447610511240465	-0.0864952612266299	0.393093237705008	0.892064448725465	0.208872422726087
O43617	Trafficking protein particle complex subunit 3	TRAPPC3	ENSG00000054116	-1.51920348568952	-0.260234046280633	-0.806675561266289	-0.319992718194961	-0.594709738894125	-0.920216129204378	-0.53153317935807	-0.393333956759086	-0.890846457661894	-0.78274306062953	-0.268943856793144	-0.207522728903627	-0.787587903934448	-0.998776776554634	-0.836845290925823	-0.127519654034904	-0.571172955768614	-0.508978891076207	-1.31181096582762	-0.606535042305982	-0.354337397494952	-0.353835330518375	-0.5283467474056	-0.629895952004388	-0.322068306761667	-0.127199302307314	-1.09373467704468	-0.297789563585537	-0.232557689890487	-0.610332812208356	-0.470066723375972	-0.34334189539544	-0.267349093906939	-0.200861822191655	-0.978161268278065	-0.62739811699327	0.243637709555125	-0.479773151248777	-0.389529649199032	-0.291318338085613	-0.615919723374521	-0.475537833932209	-0.846216778390962	-0.575999218145697	-0.0996845912340012	-1.48652402793115
O43633	Charged multivesicular body protein 2a	CHMP2A	ENSG00000130724	-0.428568563735547	0.0949816192303432	-0.286277179683448	-0.180838869050077	-0.068542089593425	-0.149518896433079	0.217331680330337	0.314520065589766	0.00127015437755862	0.136888181037368	0.118374123090649	0.211226615840836	-0.22909786300641	0.226750185506297	0.125206586450245	0.0921440226573358	0.126256079235529	0.135730806022955	-0.0945069144267086	0.184827225839701	-0.485013844296335	0.285925343096921	0.197829451348914	-0.0656713917233729	0.471800253667432	0.281225843240231	-0.0645770747340695	-0.116714797936782	-0.160160251161881	-0.258878330668585	-0.131192646933998	-0.00897048800784805	0.637522486322212	0.128693922898037	0.3659852037064	-0.229793598878474	-0.0502079404648859	0.519720637586389	0.658863409571281	0.0145215647310373	0.0226433082737509	0.116889680179757	-0.00378274113893262	0.371668975341394	0.449695912931436	-0.337849653941619
O43660	Pleiotropic regulator 1	PLRG1	ENSG00000171566	-1.02972341549481	0.103934748253311	-0.282717948280101	0.302588455759659	-0.251459703460547	-0.746891140582009	-0.281758146641657	-0.0985336559448893	-0.169391614344871	-0.683468232003603	0.181903643492149	-0.190086427582285	-0.352648403547497	-0.296262102774754	-0.557431363797256	0.192406841241265	-0.684146963741977	-0.735000973621742	-1.45373664473034	-0.429586172240159	0.461077696932716	-0.383532494178973	-0.495102778906774	-0.475242429997556	0.125276466948113	-0.511402364759339	-0.610696827984327	0.209865485131405	-0.190163462519536	0.364498849689008	0.0196815590389301	-0.0247194926611547	-0.0439246316043151	0.196567917948715	-1.10116084669069	-0.26920773633442	0.0971396365006525	-0.417739926885167	-0.0555585158111205	0.0868679422888281	-0.519325283713955	-0.508808232357274	-0.685458772857137	-0.114487845105541	-0.320568177996123	-0.452558177473391
O43665	Regulator of G-protein signaling 10	RGS10	ENSG00000148908	-0.958227331910028	-0.609965820615047	0.247898601834463	-0.706775862090138	-0.00820598074714596	-0.21674635575412	-0.218225123339087	-0.0537331912937038	0.0523191772401121	-0.366851767422475	0.265735699260786	-0.910768876955168	-0.933599525785449	0.369453791761365	-0.831993744796103	-0.627973929206828	-0.702053827555705	-0.605757385972413	0.400068098316878	-0.523115227011841	0.249472028594335	-0.0370174239453469	0.171257959854064	-0.781134112445824	0.690073080071619	0.816237306114072	0.0770589320298871	-0.12320192465382	0.0553508288501812	-0.033530938232369	-0.428260612225577	-0.181438911642413	0.786423729980708	0.26020310551797	0.759926018492524	-0.251654786871324	0.242951550961266	0.305076247691686	0.439411748418887	-0.0276750830513075	0.187546242569578	-0.670851353569922	0.155400736779885	0.257180552889716	0.284719448163781	-0.0516305598338196
O43670	BUB3-interacting and GLEBS motif-containing protein ZNF207	ZNF207	ENSG00000010244	-0.397453052334884	-0.0247646756120083	0.0427444600547027	0.0279337214141808	-0.260966416623828	-0.404203866564236	-0.115902612615838	-0.175822535434128	-0.063083318571941	-0.548703803464075	-0.190735336670445	-0.221983916615801	-0.410365133520207	-0.262533572513624	-0.293777086294174	-0.211279499632776	-0.575804687526328	-0.636528233794473	-0.61856234435148	-0.296742530282662	0.0893287881484124	-0.140968141319834	-0.536361682083967	-0.515218915244971	-0.401324686908695	-0.202819394807893	-0.514870939316212	-0.219149075469935	-0.470326404611941	-0.119471308774615	-0.155168825301404	-0.0808568953339837	-0.211844803860567	-0.277391229874763	-0.596971931345323	-0.0628821429599968	-0.278885447839544	-0.354649907111312	-0.264196123100699	0.0991697134750087	-0.227219215462746	-0.52102880688252	-0.447035990680468	-0.294929474072473	-0.153638751198107	-0.226117932930193
O43674	NADH dehydrogenase [ubiquinone] 1 beta subcomplex subunit 5, mitochondrial	NDUFB5	ENSG00000136521	-2.05338213915659	-0.773152675890364	-1.10195557612371	-0.683062396859115	-0.743094667608076	-1.28954286700229	-0.506074005405845	-0.541931732630929	-0.375450304471309	-0.792340947183909	-0.525861256342863	-0.703190651275646	-0.927572734024713	-0.781615260953852	-1.55487525036428	-0.388138067592102	-0.923161047739914	-0.593003925720613	-1.34503409028119	-0.701848839017313	-0.192748028564725	-0.726311845113818	-0.906291287537594	-0.734236285083111	-0.349752725431387	-0.468971027490296	-1.4364214475314	-0.368105049952931	-0.401207626388934	-0.496794465815467	-0.414360033254502	-0.176825435073445	-0.180326967912547	-0.322595779447512	-1.44250452706166	-1.00080072258133	-0.0639984353379255	-0.5592469810343	-0.632837261571213	0.145375702097931	-1.23751549686459	-1.00808318356532	-0.572555764919631	-0.351814670608674	-0.931485984055197	-1.41060495601129
O43676	NADH dehydrogenase [ubiquinone] 1 beta subcomplex subunit 3	NDUFB3	ENSG00000119013	-1.2055764933346	0.0165968590691863	-1.05635960310825	-0.464805549219884	-0.892331517903919	-0.878735780379832	-0.525990380573911	-0.487057227772333	-0.64256345763263	-0.6985256660273	-0.574029117832402	-0.528939808447405	-0.70188590122781	-1.24571617106886	-0.496767883374543	-0.332773921439374	-0.463255598143211	-0.984996486539551	-1.39037737952126	-0.708521270847899	-0.511476908653957	-0.22793672082413	-0.88898408750955	-0.810628444729011	-0.352690638090424	-0.085874755920301	-0.835319874207952	-0.812426297924856	-0.657715882832691	-0.684671630120848	-0.807135824036542	-0.386709858575292	0.0555676544606341	-0.237034210302216	-0.574955266472027	-0.557505255566414	-0.476764549769721	0.437390287927728	0.161775130357047	0.125802609384635	-0.614164390767125	-0.814757591215932	-1.03246851751557	0.187324307789789	-0.592489669637083	-1.4728983560894
O43678	NADH dehydrogenase [ubiquinone] 1 alpha subcomplex subunit 2	NDUFA2	ENSG00000131495	-1.48226856227294	0.0402105437247267	-0.560665916545069	-0.188085253297734	-0.188396189517067	-0.87612251330836	-0.0374096714984784	0.358706109274063	-0.0593694581595354	-0.00533316062750711	0.187022795452838	0.0914193136196237	-0.314678544257726	-0.135860838795557	-0.172652897999407	0.0719000103591574	0.262904900231942	0.122268276031364	-0.477131501292616	-0.107785828472637	-0.280886007127127	0.139832862203343	0.393763068875244	-0.222364935309006	0.481445086403956	0.473870255791226	-0.0857814834541015	0.0137688705163335	-0.0942333154594435	-0.339533071345641	-0.140414316232	0.165023894816579	0.226721646246123	0.277195798973063	0.125420268686622	-0.432177430455732	0.194513161437491	0.854460455280856	0.994551399584174	0.288172564645907	-0.301653560975208	0.196891955466175	-0.265923017560579	0.443886376520359	0.384773567115326	-1.08689729782702
O43681	ATPase ASNA1	ASNA1	ENSG00000198356	0.355289244409808	0.478012373915921	-0.106013852749503	0.296880631169562	-0.227421889992753	0.406606799667543	-0.0212760259717824	0.0633071813554569	-0.246337291139398	-0.201336531492645	-0.0462722189268892	0.154088117193854	0.0677700515256019	-0.459385500038171	0.307545084576311	0.201576847851561	0.283048446680644	-0.163778088520122	-0.392227431826799	-0.137051724703391	-0.254516742308334	-0.412686653446986	-0.132910945061793	-0.138148696203501	0.0700534445282903	0.0610711495489973	-0.132470612697138	0.101522986621378	0.0318586945204915	-0.229199906525292	0.00542881018181607	-0.0727828648239779	-0.0697046694984724	-0.132146593658839	0.288531784318294	-0.0926547394829704	-0.175351171160727	-0.213311707618631	0.0133959015590035	-0.0346807112427907	0.180652432389615	0.173795170659304	-0.388657198419334	0.100875366824725	0.0881913921781843	-0.19719839970602
O43684	Mitotic checkpoint protein BUB3	BUB3	ENSG00000154473	-0.648233482285632	-0.0539814024215213	-0.127413068474394	-0.0691516338022149	-0.110273713562935	-0.0208212471315807	-0.116144641539415	-0.217956153211525	-0.202254319930398	-0.406303245172341	-0.191294827882407	-0.498604439302153	-0.104372621633226	-0.0547951218862206	-0.584186738920762	0.0415691027162728	-0.507686510089171	-0.538540342842724	-0.729494132257294	-0.260607591126919	0.051994646299006	-0.24852967861487	-0.909778348894219	-0.831478442640167	-0.277399282506702	0.0469044250740822	-0.493783625385149	-0.0617270315079521	-0.413942743228013	-0.0163814084436629	-0.198343137299394	-0.125138766812658	0.251555826259994	-0.23998110860718	-0.775296801417393	-0.212567479730677	0.0398717563552484	-0.360812226082285	-0.0329512277427453	0.383776277051436	-0.45213940292859	-0.292828448759015	-0.647456987827603	-0.0673186901942975	-0.878380335493492	-0.269788290917924
O43707	Alpha-actinin-4	ACTN4	ENSG00000130402	1.16781643853182	0.788436390657402	0.254531933067115	0.430777643810927	0.554677905873081	0.613276422748006	0.55875779314464	0.17937000629397	0.26379702192509	0.562407303795355	-0.0131831653807097	0.140748030099896	0.685739274679172	0.0314495727253536	0.785866604710106	0.244722925139682	0.887891231248235	0.593132598432065	0.546798352437108	0.667833237012927	-0.191244251579498	0.152469415615593	0.514191838745433	0.410544731889637	-0.171894901020872	-0.334166572129972	0.561754688261859	-0.0528829686552985	0.0844308395394986	-0.189990825018972	0.103948886755012	-0.00914922407858576	-0.691016018034345	-0.226491849670721	0.291978397348107	0.191776932615351	-0.811860732700339	0.233197242439068	0.233381376696951	0.216084450982757	0.346629938087922	0.904769486204618	0.481182972047874	0.423187032792935	0.167751870009059	0.649649355362483
O43708	Maleylacetoacetate isomerase	GSTZ1	ENSG00000100577	-0.891497622151281	-0.402549519176649	-0.117469400786582	-0.204126326931678	0.0730870344276733	-1.30559870578737	0.0445601111026601	-0.345161515203315	0.288401442719206	0.246767955950671	-0.444369728706338	-0.214966342727954	-0.132670053800344	0.0726934345817627	-0.679865102116522	-0.18673425237965	-0.339381689217114	-0.167653422885617	0.0206630854668033	0.203152139333834	-1.05307016267229	-0.275065218600528	0.26370457969327	-0.73433755242808	-0.311238320075243	0.152134378833222	0.206950718255606	-0.320596995734074	-0.222849510095796	-0.731446327233963	-0.56392505118284	-0.572693120639319	-0.147309651336287	-0.532858151834682	-0.233833266651822	-0.213826905144137	-0.697236089836102	0.00774050764716439	0.171312288718344	-0.187609958548923	-0.311429147960701	-0.212814148762191	-0.283646483924394	0.187191408893035	-0.216040973056396	-0.353698093168854
O43709	Probable 18S rRNA (guanine-N(7))-methyltransferase	WBSCR22	ENSG00000071462	0.517886945904499	0.486435704983974	0.019811832975118	0.248483369353876	0.173206669390566	0.396534191010849	-0.0482656528304171	0.567637466328564	0.370342939914696	0.0420800006719242	0.300148844318458	0.329776932462854	0.278505239058327	0.0381981721321836	0.410771809929819	0.428994172828799	0.455777872671479	-0.118545466590015	0.127494052566846	0.0813025980870457	0.0726068434294787	-0.0888328945335228	0.234454274550068	-0.254785543348532	0.497000749338217	0.593452402543855	0.0373281553899876	0.208693053791667	0.257368255181474	0.218531354864457	0.337868175889471	0.33817826349806	0.882918821122321	0.424327896000871	0.582320267628868	0.261850379573192	0.580569008643143	0.511976567537013	0.461119345192426	0.246167224752035	0.423200162199699	0.230946548959038	-0.169532153826165	0.316478451483541	0.875455586930808	0.17707265065193
O43719	HIV Tat-specific factor 1	HTATSF1	ENSG00000102241	-0.293269505850068	0.303511160000017	-0.840931839305118	0.334236361088401	-0.153593742618072	-0.339043951138951	-0.100396816547438	-0.388540445394833	-0.691507110852093	-0.723232583728422	-0.52272993527519	-0.108214249830192	-0.315531258984992	-0.67792789019181	-0.357567621410574	0.338814037811227	-0.308114646286379	-0.678774646631593	-0.891813164337115	-0.56420130686747	0.013369597187733	-0.117261439788146	-0.725305133205763	-0.573750530933856	-0.390568517300261	-0.268625070863365	-1.14716344397566	-0.30833240500792	-0.428972574243335	-0.0669975488929522	-0.434211922069411	-0.429496129504638	0.228197213802552	-0.116201669730555	-0.863390506218178	-0.469044933617107	0.48057895030778	0.0157760511279985	-0.304717415371721	0.160688477963975	-0.711050500705384	-0.34439791603424	-1.05647224717391	-0.232182766903128	-0.311669666710749	-0.281594101496033
O43747	AP-1 complex subunit gamma-1	AP1G1	ENSG00000166747	-0.664012376044587	-0.187627032628148	-0.311202241775746	0.392602760491286	-0.285090947020908	-0.466423481195625	-0.197614182892238	-0.610462101831102	-0.344370790516829	-0.49117967856378	-0.237456628985523	-0.269148143793949	-0.298154991932533	-0.553468400766501	-0.331429130000613	-0.190819445812132	-0.590550458484401	-0.376591096251946	-0.702942927041303	-0.482886574068772	0.350731865497909	-0.0131750272237774	-0.659161297207945	-0.168968327518449	-0.447991369569296	-0.71185350906421	-0.646247025874931	-0.00403683442763381	-0.131394698089059	-0.025064907096084	-0.00305184280756166	0.0921572613732149	-0.862440111928377	0.07057512875231	-1.46800581809789	0.0162251431024014	-0.188140587442303	-0.802212813749613	-0.876766267069021	-0.0196265755324578	-0.431630721064455	-0.669792488458849	-0.127267653361876	-0.774018630430983	-0.686713968266301	-0.220420232840171
O43752	Syntaxin-6	STX6	ENSG00000135823	-0.819569512410978	-0.437837753566283	-0.0679606743984351	-0.200892801774939	-0.512382921327059	-0.210658564242034	-0.360510067067068	-0.0331067831288756	-0.565096142968127	-0.310471952567516	-0.173986654252063	-0.218842522697916	-0.352831426572682	-0.29486036804055	-0.649557266091691	0.0787873570808824	-0.357245969527454	-0.21530033350668	-0.361361953124065	-0.322220936537124	0.338858840437601	-0.44116858786971	-0.20147342679923	-0.849500820830999	-0.20457235562268	-0.602021885518264	-0.338815854362774	-0.188982567797408	0.357856627289585	0.383869682049487	0.14638849174353	0.133602469260763	-0.301217860134416	-0.142787599054445	-0.648494778341827	-0.114550003839479	-0.0161722584465007	-0.748135768475485	-0.674240527803749	-0.154154064506584	0.00451091862335584	-0.364688056023885	-0.18675508551995	-0.540444090241047	-0.0427471585343842	-0.189927350952853
O43760	Synaptogyrin-2	SYNGR2	ENSG00000108639	0.183715044800371	0.853487657819532	1.00390800849659	0.545145608439681	0.498870381442634	0.827513415299084	0.614664652856261	1.27556561926022	0.76855441255597	0.882881725191583	1.25135918385985	0.477497972733007	0.397792524554522	1.01297847621851	0.248470487214577	0.297118021428973	0.562835132908512	0.600533520951585	1.01554045643508	0.61129923263106	0.565444979992536	0.505647789801831	1.35790115364629	0.802476811761528	0.97428670919537	0.708722081264245	1.34484383928597	1.15318233681338	0.962930064727294	0.504744847851294	0.864751858482242	0.865135301739404	0.636116001420667	0.960042676545854	1.0868866275332	0.830417400893715	0.586220109383584	0.558660465866694	0.0623725090098084	-0.165615639509372	1.27778654555851	0.35543908416115	0.907929616337224	0.619050501985074	1.44003180635086	0.331672207313524
O43765	Small glutamine-rich tetratricopeptide repeat-containing protein alpha	SGTA	ENSG00000104969	1.52984750288267	0.474964444715114	0.478274869076992	0.326401642285931	0.614987534054997	1.17192921070072	0.393683832203996	0.671434970632694	0.476608841894604	0.44734037715407	0.574481571847931	0.15220176586825	0.513805447234938	0.792982112090051	0.495971037726425	0.237907273612082	0.762297229670451	0.28338745067293	0.723369392692684	0.595626792567733	0.00353033689759563	0.146546261232888	0.640994916380961	0.223806059734581	0.784434724840093	0.541049794009368	0.950656119563289	0.364219257881491	0.186478596830866	0.157470427678124	0.461637563420373	0.17612576355894	0.567540645682746	0.502963420340135	0.947188100884579	0.469324429265732	-0.426970119153988	0.220356684320489	0.0131835322157894	-0.0638515012361269	0.492959961783421	0.545846676319603	0.506434054389596	0.278871965142222	0.867268760998367	0.668492765324857
O43768	Alpha-endosulfine	ENSA	ENSG00000143420	-0.0791410659002887	0.190556599516073	-0.524207510160934	-0.112095377196037	0.164841789443246	0.276695826770551	0.27886051585396	-0.171666390393176	-0.0936904395959033	-0.292707617566053	-0.121756794992554	-0.0732614349091234	-0.115307631105486	-0.301554765558539	-0.335461201672103	0.0772958322989705	-0.0548185570980824	-0.082363758400561	-0.251222106620621	0.064390134467704	-0.357737051204363	0.50091280005382	-0.385152656346284	-0.287736169117691	-0.262465817810599	0.407871174630413	-0.553526960582947	0.419887959883999	0.24372433907291	-0.254172225567203	-0.437802557655345	-0.116881653171069	0.485526904971334	-0.000978251475460823	0.117426651047064	-0.00222441723118472	0.383067557018428	0.437363790704897	0.02523423002354	0.215551661662018	-0.41753949800677	-0.472236022854574	-0.248180319097189	0.239767989003973	-0.287746270247624	-0.620065435993684
O43772	Mitochondrial carnitine/acylcarnitine carrier protein	SLC25A20	ENSG00000178537	-0.909200090452156	-0.354897137501421	-1.05653806446528	-0.491659080006247	-1.00052992150888	-1.05811832703339	-0.840331910996403	-0.994024708872717	-0.74709312691448	-0.790503612033327	-0.945175593873471	-0.54281308311753	-0.899059024138424	-1.08085937556829	-0.198453437036569	-0.698271191096702	-0.0126794264935501	-0.28802772922575	-1.37355471173615	-1.1746610919307	-0.231045691343076	-0.347525485949124	-0.749600533479289	-0.375636140318599	-0.598884666663925	-0.617352744806681	-1.01307469174587	-0.429987091603563	-0.704759968816732	-0.872205644586769	-1.1977437119765	-0.765615395467664	-1.06330822263823	-0.652009084163608	-1.23916914629547	-0.746433427491141	-0.414284783220578	-0.404427738467649	-0.73262893649584	-0.499596100699166	-0.505093161469048	-0.695996163437087	-0.762873746584245	-0.977209282223824	-0.531448741817356	-1.18513938862893
O43776	Asparagine--tRNA ligase, cytoplasmic	NARS	ENSG00000134440	-0.537098525953141	0.107935360501824	-0.0626400649777423	0.364640712083065	-0.230965408072688	-0.163351501034604	-0.147454597609913	0.340415781942582	0.0101508281872276	-0.308074652029013	0.507756667034957	0.117088827060874	-0.404650957977155	-0.134162301792294	-0.389281705431618	0.461200411787246	-0.357026852630375	-0.365696514597876	-0.748687786655907	-0.395280784193432	0.734668445114036	-0.156627676867665	0.118537140944434	-0.297780403189746	0.430175886745721	-0.0346864815768839	-0.346532087326828	0.670294425657222	0.154303487645461	0.927225586060082	0.420661337233353	0.438166086109951	0.570876616532897	0.493123261892105	-0.791929518002912	0.109964781456466	0.964811822409721	-0.0183186062995127	-0.0982854907799142	0.0809326783211777	-0.068692739044856	-0.430833801631998	-0.487207332712752	-0.203782722564771	0.288518037817264	0.0382804758343687
O43805	Sjoegren syndrome nuclear autoantigen 1	SSNA1	ENSG00000176101	0.372613834852222	0.473847286146611	0.15555034484823	0.406987554440035	0.160856563386923	0.23801025379354	0.210645521990658	0.700773965080204	0.237106792656908	0.561730606111362	0.489380765454977	0.738747689255555	0.0577065894240993	0.373425897076493	0.374844276456122	0.454827654854366	0.688328435377904	0.323871097085643	0.411950735635195	0.579997805060967	-0.0180454087142499	0.127909885785054	0.762407116515859	0.441865320386443	0.782801009267653	0.609131085210184	0.427963413271734	0.325042528554295	0.0355501187248146	0.199868571314312	0.29202816633078	0.394492517630901	0.567931001041426	0.372415068883354	0.721074221353199	0.194235480624262	0.13768627203991	0.702899035387503	0.704037472907829	-0.0475702111432375	0.518522407352244	0.624850239413612	0.293614636611599	0.570788691620672	0.800794885302731	-0.110998445175531
O43808	Peroxisomal membrane protein PMP34	SLC25A17	ENSG00000100372	-1.67125563317283	0.03076152844893	0.0468050127345343	-0.304248748846109	-0.186042033125905	-1.15513613546053	0.147085216684014	-0.299540429739072	-0.217513219952403	0.0613967034711616	-0.379640710988085	-0.152438320966022	-0.497608131213938	-1.26538774592763	-0.126983936255434	-0.152094686026267	-0.198885403919808	-0.449038828958769	-1.77676215620074	-0.84671846744053	-0.211671413411021	0.159331792841295	-1.054073881489	-0.347343559265638	-0.380712981977304	0.306727782405502	-1.56491742744952	-0.151287629412024	-0.909952126686295	-0.79487951939678	-0.213381630322985	0.0531649567825054	0.0561094923184529	-0.449175153253912	-1.81748865120053	-0.640417553606291	0.157940883856687	0.035935818031068	0.448615356132644	0.487557559905284	-0.708410298988188	-0.485832537528798	-0.503432875501595	-0.410916628454494	-0.555470793339731	-1.6333450418536
O43809	Cleavage and polyadenylation specificity factor subunit 5	NUDT21	ENSG00000167005	-0.748450736441173	-0.271944498763846	-0.493890960631381	0.0440007491001673	-0.403736736322598	-0.461345553220761	-0.440660215700545	-0.409079866324024	-0.259359027186566	-0.553311125985116	-0.210270572254233	-0.630320178713678	-0.373875153969266	-0.655348688819714	-0.69309274349863	0.209221599022396	-0.879397979068365	-0.619630416860662	-0.74588930405235	-0.785262980975098	0.497072990454051	-0.608619751573002	-0.866366148889846	-0.852928824488274	-0.270814010098052	-0.72012850184691	-1.05631226338369	-0.26061366529175	-0.448986407483265	0.152829868651368	-0.00927431605008522	-0.0410993382801319	-0.64232204007995	0.0364233394600824	-0.637897096397609	-0.379890580109294	-0.311164580005471	-0.454479641568248	-0.184662548583027	0.302330089085624	-0.564857922022741	-0.617944321981446	-0.505250308332259	-0.172851336167119	-0.764566163645847	-0.464982600075849
O43813	LanC-like protein 1	LANCL1	ENSG00000115365	-1.33369403154303	-0.429628879851861	-0.874459113973368	0.442305042024149	-0.85265034708037	-1.47631116564817	-0.34990232935372	-0.746612083488868	-0.430049662000684	-0.886490614729382	-0.792449544455163	-0.819627767988612	-0.543608326097266	-0.781795148269866	-0.996677639892505	0.339970636097783	-1.14168713133705	-0.847964884578864	-1.32900317194116	-1.11399307404632	0.432235743523379	-1.08100585030495	-0.755440357943447	-0.785716348035188	-0.671450538110757	-1.03809228477794	-1.28563982086752	-0.439325279034909	-0.440561632810049	0.254102393032408	0.229547357594073	0.177187958447944	-0.831948036946885	-0.516525124818886	-2.34760962150149	-0.485096488024384	0.0661307085904612	-0.698480458824761	-0.564774971133968	0.549516958698459	-0.799045840568191	-0.372124148220706	-0.607741594492352	-0.656405545070853	-1.12714217938256	-0.611707964948945
O43815	Striatin	STRN	ENSG00000115808	-0.534249313619322	0.0250827685201651	-0.114000685581556	0.328760229199388	0.0160398006253022	-0.504265219310434	0.118548840636282	-0.597239654545797	-0.193984197717262	-0.332111510055943	-0.247204404093032	-0.512821847684947	0.103261953565514	-0.53417728636999	-0.111948288742582	-0.052404440935363	-0.0642870604269179	-0.416152084425349	-0.512926018044706	-0.249948519952591	0.937001010503776	-0.586511411017844	-0.707092559579741	-0.14451127658118	-0.711703463131911	-1.21417753403945	-0.104746463955464	-0.00583688160687057	0.464431655311264	0.584480670058891	0.261136174498921	0.225799658049438	-1.93735823129143	-0.00239075284567747	-1.76141785283053	0.449606564426888	-0.762200553566894	-1.15260914087779	-0.777302144241243	0.112568247576535	0.0522213980710404	-0.205365290316584	0.577538969756911	-0.570676040372813	-0.229977988209041	0.292169207857978
O43818	U3 small nucleolar RNA-interacting protein 2	RRP9	ENSG00000114767	0.626573982349387	0.757053230419161	0.196722296031509	0.550065289284771	0.335624910359036	0.537482731034167	0.197492858255259	0.864997395789518	0.478444794950583	0.323609244106178	0.681707003949101	0.477090705359458	0.176215809536829	0.133863017933785	0.00986918632579581	0.586332235327776	0.460681403464419	0.0765312333890975	-0.251804024941065	0.334666148954176	0.31749562315835	0.124420594659488	0.454848315834471	-0.11710025937143	1.00631915154858	0.460888159492987	0.364698501528094	0.693772668289619	0.429273734211871	0.672913076867989	0.823488583639354	0.280954923628557	0.804399983201335	0.879640973671763	0.533234837901929	0.407831995173046	0.750496981761873	0.352321232694326	0.0891979728403012	-0.125059803564195	0.679925353268954	0.538870517738632	-0.601649217379584	0.111224212956327	0.530226070448916	-0.00759051513911846
O43819	Protein SCO2 homolog, mitochondrial	SCO2	ENSG00000130489	0.369548757066663	0.672369872161808	0.279555340358048	0.584102608916679	0.239588117363174	0.0660542825821819	0.0763945570671964	0.981595465421815	0.398680866848914	0.266014974860653	0.886774427480455	0.91116290531626	0.334868504566272	0.620558450489467	0.459997150715024	0.559050643178054	0.784913666976846	0.548255544578586	-0.0982343604039171	0.358715440362608	0.00989584994442172	0.289288634659759	0.803783773808572	0.596097305695896	1.11481766548635	1.25053572138554	0.524553306132574	0.913949453528295	0.239325356635717	0.509198202426321	0.618630589459042	0.281418703355484	0.892560492519082	0.732497499931456	0.145032569383365	0.448774655452651	0.620814486413465	0.549446858741963	0.585996496481141	0.267739730263256	0.307842572973423	0.781156841907134	0.00740870016409545	0.269087653544366	0.444279797879886	-0.280187445752992
O43837	Isocitrate dehydrogenase [NAD] subunit beta, mitochondrial	IDH3B	ENSG00000101365	-0.0158037181299377	0.108011043312824	0.0350640099497292	0.0453866632279096	0.00558481603342464	-0.0709302536288803	-0.0376163995145014	0.102974161931769	0.0741274414865236	0.0337184810839215	0.059750848771472	0.0852659476444622	-0.106304494349468	-0.0298283904809455	0.178963977970325	0.236672080024868	0.134905980714083	-0.0423639434008596	0.116381337958632	-0.144822129678587	-0.026654810255236	-0.398678707131834	0.0536534947199456	-0.411918172474787	0.194828878490872	0.0447013162509506	0.0897126515251729	0.0436355110350215	-0.295644886097674	0.0168567775920163	0.0587268920452235	0.158068711696891	0.240804253215507	-0.0388308024133988	0.15544234901962	-0.0131204620187555	0.00367536930422929	-0.458545334024596	-0.329299654192989	-0.00515345330219308	0.284298810552535	-0.0167760891272577	-0.357033544940442	-0.0257628042225342	0.391626069537818	0.158479284650801
O43847	Nardilysin	NRD1	ENSG00000078618	-1.31053634415859	-0.368576960009793	-0.998430312415009	-0.333654953111129	-0.800144320732062	-1.64829871561002	-0.662167281357432	-0.789454201749799	-0.694216185969528	-0.684514390646394	-0.665825315580366	-0.737552591549285	-0.445283377986562	-1.39954685134313	-0.534984972516728	-0.496439933559284	-0.527866482357751	-0.614072248956803	-1.15216848798512	-0.664934373097103	-0.146047434235372	-0.511874020485275	-0.809862248403165	-0.198861696598426	-0.800993457772568	-1.15502658781794	-0.92299813652715	-0.821578489882795	-0.731169592667208	-0.404927843488312	-0.410167349174515	-0.224263974289533	-1.55048719197009	-0.523157743513064	-1.63011346122097	-0.827046606884461	-0.509987769072185	-0.45610432185506	-0.439296850671971	-0.245716599323567	-0.567277211668296	-0.536121274748019	-0.90985185307028	-0.575130045215429	-0.519456050591865	-0.710119431271282
O43852	Calumenin	CALU	ENSG00000128595	-0.702465237054164	-0.388146701784279	-0.492494948575318	-0.371134191767456	-0.555959416528683	-0.455501133395076	-0.611107062930163	-0.662760009697164	-0.67722275856587	-0.687160090429363	-0.578018000846049	-0.986861671734532	-0.55326483978521	-0.568069034703163	-0.538217820361342	-0.55602409619243	-0.689596268489565	-0.360267003597859	-0.2619679686379	-0.78752953829725	0.0889408545865944	0.0988853205938485	-0.971364288459942	0.245715137469535	-0.672437979566068	-0.58152567410618	-0.753128375241192	-0.325081106976162	-0.282298403691182	-0.240373079995717	-0.327128472447253	-0.0679834558003494	-0.536826524123406	-0.166087874806751	-0.429300492529868	-0.419496664787807	-0.0976685370818506	-0.492858740956732	-0.73192903298377	-0.123008236441269	-0.290699296861723	-0.959739723036522	-0.168593427633918	-0.58384114382969	-0.409262894506885	-0.172664050791516
O43865	Putative adenosylhomocysteinase 2	AHCYL1	ENSG00000168710	-0.0168485369733702	-0.389965045120647	-0.224881021695975	-0.277238462692887	0.0661590379259156	0.0789976633044773	-0.0744710617065696	-0.600015943817036	-0.257623210089104	-0.149322110559435	-0.480487078559158	-1.05310860438322	-0.029404366200632	-0.430746286370377	-0.386878343810032	0.096946174705085	-0.59125657039613	-0.0191696115548226	0.121897191189362	-0.107106243796428	0.10709408079269	-0.63411629205593	-0.126954829002948	-0.274881149808154	-0.602550776225726	-1.4948817082053	-0.192988269936263	0.13679562433134	-0.169338749051652	-0.119778083128852	-0.138392201084784	-0.188513003925845	-1.66263597123574	-0.552163349632309	-0.416091933714906	-0.39005911323097	-0.74610306568057	-1.20935830058592	-1.30293870798043	-0.128858118015559	-0.215146878137434	0.214318611351493	0.268756535867494	-0.742300677852031	-0.197769364243419	0.138246869619971
O43896	Kinesin-like protein KIF1C	KIF1C	ENSG00000129250	1.1722748796925	0.66951845864107	-0.125172832473563	0.474751929804819	0.301786093851325	0.63634897618453	0.250275777060381	0.304652133232125	0.154839699088265	0.344973494826815	0.362818444232671	0.0465015712214765	0.187042868270687	0.0229431357912766	0.511973191851547	0.315832961536168	0.937742461609449	0.733245841276876	0.788111843040321	0.338429340384796	0.398551690100517	0.174882272350388	0.719071365696509	0.816511661938513	0.392249517576634	-0.0689331719339332	0.397167940665536	0.379250864190137	-0.156810603072014	0.0242380495767307	0.510359852974954	0.456208898413063	-0.303854769841218	0.403456078196664	0.331907396102467	0.291519693799767	-0.216742526983531	-0.532905215676005	-0.791917321592523	-0.325301782832407	0.756454472194378	0.381649711932241	0.808417055540922	-0.340825950272173	1.32726709751943	0.0163272478808754
O43903	Growth arrest-specific protein 2	GAS2	ENSG00000148935	-2.2481974883569	-1.39127102054203	-2.01911944437014	0.279952856981327	-6.29310526098591	-4.2935640594262	-1.07850437591555	-0.864739270749972	-1.75254260527334	-2.93991366505541	-1.19587370789316	-1.01730675461758	-1.01402204164332	-1.67367057380818	-2.93395811125034	0.160862697028437	-4.26452420413702	-2.70391337364398	-2.34422293683899	-3.68795685246781	-0.429663935840054	-1.7927805858058	-1.92124019608529	-1.19627455549702	-0.837203516641877	-2.96916271559598	-3.19839397401316	-1.0446650075357	0.272696743168039	-0.0735520842814319	-2.32539579683542	-0.888751724638446	-4.1580558737129	-1.50207136237957	-4.20680961198213	-1.33183357403789	0.337527558101455	-0.692118627805268	-1.8076998585593	0.248246051065315	-0.611162914452345	-0.168451892117989	-1.41980159834383	-0.456584458310882	-1.99165518233219	-0.864757738918292
O43913	Origin recognition complex subunit 5	ORC5	ENSG00000164815	-0.294252972404987	0.266026768239553	-0.586825828523232	0.446283808583085	-0.14703975943867	-0.341236767504312	-0.256837643855035	0.0357307023941491	-0.35404147790677	-0.693914117409764	-0.159456639590289	-0.215619142955836	-0.205522622061076	-0.497638561487307	-0.485500019180767	0.326514066435013	-0.234453614104861	-0.763976699804814	-1.15475323568191	-0.929551153341756	0.155152151429079	-0.210492982901734	-0.772337560206675	-0.611023280179631	-0.247034481219259	0.0890034221566172	-0.757043696023069	0.0555405990794196	-0.279319755679296	0.383578108768583	-0.2955412812969	0.0629130929736759	0.384156417033288	0.193985784552659	-0.237645538764447	-0.219522093079013	0.0926628869275481	-0.320617641865452	-0.135944378508271	0.26586709422463	-0.403802632209311	-0.271292524277809	-0.487416765937166	-0.456915572864468	-0.659132330307579	-0.369951287823509
O43920	NADH dehydrogenase [ubiquinone] iron-sulfur protein 5	NDUFS5	ENSG00000168653	-1.37804438104801	-0.0244957937681169	-0.397383147239559	-0.451268364371631	-0.184001223002234	-0.765135080449548	-0.0719449965021033	-0.176735706433602	-0.412091465997178	-0.751249066645136	-0.494207206600544	-0.11420778237975	-0.645171106623956	-0.740506116074407	-0.379785469279219	-0.125440025113815	-0.593433796711591	-0.533035699532562	-1.29308454388252	-0.359200845071009	-0.732283682215325	0.179675466393043	-0.537556495556056	-0.719994789975518	-0.218166062928493	0.180211727667636	-0.722574440374924	-0.187140049969464	-0.905370025398715	-0.441307644961665	-0.497554118067491	-0.147925909358643	0.729595059700436	-0.135376544631475	-0.539930175651944	-0.400725284170643	-0.0977360447408673	0.66482824892579	0.989852813191773	0.346855220494065	-0.381863937074749	-0.545157817229928	-0.783623565602228	0.177011919549244	0.312549353217495	-0.856150529789798
O43924	Retinal rod rhodopsin-sensitive cGMP 3,5-cyclic phosphodiesterase subunit delta	PDE6D	ENSG00000156973	-0.187026142047051	0.133108432280833	-0.177915667746435	-0.172502175022262	-0.0869328778676826	-0.460274440326812	-0.00794932096898737	0.29016093507084	0.129686913851086	-0.20442698381495	-0.192917194318801	-0.192296728281548	-0.100404120947137	0.0307460841536553	0.104672836637299	-0.161443268522452	-0.297723521076915	-0.110060532227198	-0.106629104217777	-0.147053695113827	-0.00229595733734289	0.352087992765525	0.164073151974393	-0.174449724552399	0.437196137778687	0.0195359859483366	-0.187496274823783	-0.484216119108775	-0.505235306938094	-0.359706946570402	-0.0214022992010872	-0.177535583524731	0.230321747381138	0.3166311972655	0.25136489367088	-0.193680001008115	0.189156153136631	0.508846511556816	0.760573817187471	-0.0262284463958284	-0.00845198967817851	-0.182931299820107	-0.264000986681794	0.572869073101557	0.129502864440616	-0.189168252495268
O43933	Peroxisome biogenesis factor 1	PEX1	ENSG00000127980	-0.850712852725775	-0.443957989028488	-0.699638505606861	0.105303843510577	-0.31023286191939	-0.501451682103252	-0.182290825061711	-0.655830218058782	-0.404447762413026	-0.669370657487015	-0.277958180298288	-0.402720636355349	-0.701600095877762	-0.639420178268711	-0.947086924262896	-0.047178630067207	-0.795070914773046	-0.57788954877667	-1.07338621698295	-0.826559551973367	-0.169359131976361	-0.156333701926728	-0.357834329039454	-0.576698829681578	-0.514164277760646	-0.398846791655177	-1.09089481862941	0.308438060788711	-0.834302807390802	-0.0745742678842616	-0.181361672505152	-0.0914715130465655	-0.656723971869392	-0.19848613667228	-1.30248422991303	-0.20904994428798	0.526122183854262	-0.566203002080055	-0.662028642974715	-0.185271034479803	-0.804426507835131	-0.698088657587354	-0.594941480882583	-0.652604653978196	-0.887483655150888	-0.82649788491241
O60216	Double-strand-break repair protein rad21 homolog	RAD21	ENSG00000164754	-1.50347033468177	-0.437143262976404	0.166335541380532	0.0183956299890031	0.000577801872092998	-0.355322367503954	-0.134643013560594	-0.0587238153041341	0.0974878934751464	-0.392406585015151	-0.257110583622697	-0.571012302017795	-0.286352364552183	-0.206194936157783	-0.676468246434728	0.182352571566797	-1.02831942948345	-0.370412661936117	-0.492238656606702	-0.460561923522404	0.693934102872483	-0.360156206827662	-0.439766423330051	-0.516121901284023	-0.460644292784433	-0.792372886034825	-1.13630301996176	-0.227681590120307	-0.23903756545813	0.358440730550029	0.385667402189991	0.102680928607014	-0.839429761833371	-0.00613803160800597	-1.19300704917072	-0.108384168294132	-0.073048962630792	-0.488298696673008	-0.221872610110246	0.580537931526806	-0.31583233921667	-0.433772147448082	-0.415787962386445	-0.181809914925432	-0.382004950172279	-0.00947255817731385
O60220	Mitochondrial import inner membrane translocase subunit Tim8 A	TIMM8A	ENSG00000126953	-0.802427064029743	0.219999147967589	-0.219650836383348	-0.115500917755029	0.0283022928326302	-1.09367376048998	-0.291042934543835	0.40729049370249	-0.207028600609794	-0.383472439576856	0.299696736476681	-0.323823078581588	-0.271776952933152	-0.200825709781233	-0.665082457136414	-0.226253975163765	-0.477468575085745	-1.13064111852235	-1.38095277110332	-0.572834209489693	0.110721533511243	-0.907179303382511	-0.0256364021748694	-0.504493340264869	0.222067911220653	0.150091512883562	-0.500146133366269	0.474941229669491	0.183980730948849	0.180462266850088	0.25714115094924	-0.0191055114212766	-0.423110275171996	0.377187489856403	-0.797977834057114	-0.0022585244304727	0.103121573575667	0.365279430959757	0.303049431151267	0.281849921525208	-0.898809369432952	-0.100162078876884	-0.489324431598504	0.113716759543451	-0.449419178735019	-0.878397946522523
O60231	Putative pre-mRNA-splicing factor ATP-dependent RNA helicase DHX16	DHX16	ENSG00000204560	0.303960028623516	0.457187973355724	-0.0187943980942098	0.73782826301726	0.258540784328842	0.00712568064917285	0.132958680058868	0.0887174486634024	-0.155841856370762	0.133398649455474	0.0998672149663307	0.387413839478821	0.182715862183793	-0.0817154674040488	0.290089820243638	0.449298992862198	0.530936248700939	0.0589137891690186	-0.273911918842225	0.0186298262986657	0.245988929764287	-0.144378052839091	-0.119401866431028	0.218932526565631	0.0023150740951916	-0.216037128139911	0.0620466214750355	0.426033569915369	0.179101286167279	0.192149729390872	0.385219231771035	0.322272992876769	-0.429591840150971	-0.0236815256283283	-0.445503551354787	0.209135397427113	-0.0846500507190235	-0.455826717229603	-0.51676641830443	-0.0104574220656968	0.265557683517901	0.518356184258453	0.148398688615231	-0.230931937491821	0.251377267854867	0.168091000156751
O60232	Sjoegren syndrome/scleroderma autoantigen 1	SSSCA1	ENSG00000173465	0.115715268378271	0.616934396370691	0.0669371445874765	0.445145600544801	0.119432502513228	0.266557370290223	0.262815527597182	0.582239725036915	0.315818366185355	0.428457614162234	0.588049976771602	0.607216626131525	0.172373502277834	0.0338635741935658	0.285259258237263	0.579129053324944	0.688963901724126	0.312131801910893	0.205304386795449	0.306311341614339	-0.152971210554244	0.17830632284591	0.629552181768587	0.398162436651132	0.75132785228879	0.532704927547574	0.413365981056941	0.0453487964050145	-0.0301047663944853	-0.131543164516398	0.0976515635422155	0.103852773629945	0.86253858826993	0.355165236642187	0.51620380654763	0.261239819048671	-0.900612744508874	0.943615867686699	0.979498811517371	0.191066176699452	0.280975738512088	0.912653862254352	0.120900726634336	0.437819278927089	0.889781630801111	-0.263837428765031
O60234	Glia maturation factor gamma	GMFG	ENSG00000130755	-1.05315243722163	-1.0216263840545	-0.295807883697722	-1.43570796622711	-0.373190852861622	-0.696966970899471	-0.738005620358893	-0.547800385381776	-0.292712231600793	-0.434216983548478	-0.876725538897135	-0.147304813613542	-0.956963865494605	-0.391790760592046	-0.686659789907722	-0.286600301641474	-1.35746327062512	-0.277127830480814	-0.713867067584243	-0.460068223633495	-1.08728264016842	0.0573120309833799	-0.968939370719471	-1.10619763290275	-0.751174243490126	-0.0925552878594695	-0.672696579305279	-1.03679704628052	-0.814339051198876	-0.948385454601045	-1.57192920159701	-0.295949841775872	0.000348288674940633	-0.651702457801862	-0.194047356699231	-0.438557072803134	-0.119579387690111	0.00885028145856559	0.293447974461136	0.169506842170041	-0.866079871626718	-0.917898355008417	-0.777311012528298	-0.157587204644341	-0.539190789666185	-0.461474779000286
O60244	Mediator of RNA polymerase II transcription subunit 14	MED14	ENSG00000180182	-0.33207308844231	-0.0349688108783273	-0.581042444269838	0.344612691946674	-0.298632471014101	-0.700795642379886	0.21066943898914	-0.538233763145735	-0.315616884680727	-0.852582506650448	-0.418744554648414	-0.630194544358146	0.0167560050123052	-0.722281541353817	-0.519400539891463	-0.508276600572729	-0.486025827335667	-0.777041497640361	-0.541704100076787	-0.343496238297979	0.475511715465853	-0.619297352669437	-0.553202660858798	-0.840432946052279	-0.735527782455384	-0.570184608867604	-0.770465437726552	-0.440625804823846	-0.323509340625997	0.0338403286796343	0.0435640313270058	-0.308080926828881	-0.698915748929946	-0.325664880795811	-1.12530058185221	0.0772268950877191	-0.697608480923313	-0.719590096732762	-0.672636437530165	-0.217999347343903	-0.178978205844837	-0.357981664641274	-0.324933272317013	-0.484197685444187	-0.806339443523557	-0.2050111765153
O60256	Phosphoribosyl pyrophosphate synthase-associated protein 2	PRPSAP2	ENSG00000141127	-1.55215042432235	-0.453375790178125	-0.472143606636987	-0.251292544839151	-0.0880207256100789	-0.777857982782892	-0.118937852254316	-0.241980817770919	-0.286878373831495	-0.576184363242112	-0.303552361344396	-0.306460138543056	-0.332352309473535	-0.474102230937033	-0.591300265802253	-0.0190838769662971	-0.7992984450739	-0.310181296958991	-1.12409277703526	-0.369674989563709	-0.113995136608036	-0.563205830914738	-0.519131810927236	-0.445780806730269	-0.294552892844218	-0.540899724945088	-0.634177070471221	-0.603822367759225	0.0805459973069151	-0.0704409820692931	-0.360803066958908	-0.10318439150628	-0.30443905906685	-0.28242287744675	-1.29050236079117	-0.548530863338554	0.03873294766586	-0.544880202013065	-0.488086153954663	0.215105328186459	-0.366991521810533	-0.396414471171868	-0.378447083978607	-0.122741949532399	-0.607002948103217	-0.799395215906964
O60262	Guanine nucleotide-binding protein G(I)/G(S)/G(O) subunit gamma-7	GNG7	ENSG00000176533	-1.13227592406864	-1.13706371485751	0.688200625175007	-1.54625365873557	0.88443232054589	-0.924425070086583	0.449188272974166	0.070039328246394	0.483591694851513	1.06059616161527	0.134206090330235	0.788266830921015	-0.0367995467840148	1.24498446183109	-0.475116995971067	-0.752653365134732	-0.462369148340738	0.201362443431018	1.29003766903019	0.693226391510426	-0.967765782513937	1.03263654703473	0.457427185431537	0.430259252503702	0.273939320285533	0.10990565128542	0.670976773570727	-0.755280622366973	-1.27607378577949	-0.197103576144897	-0.366839275935457	0.515977496636512	0.0369501517358888	0.436539525661537	0.715081002722629	0.09549924429058	1.00889171603276	0.241206859523114	-0.0365566928038605	-0.378516258474852	-0.227806798568662	-0.0949642534911552	0.668260024089101	0.22648196058013	0.320019817426467	0.535109559743755
O60264	SWI/SNF-related matrix-associated actin-dependent regulator of chromatin subfamily A member 5	SMARCA5	ENSG00000153147	-0.0302531503539694	-0.0309354396612305	-0.45849787833334	0.269266126897334	-0.345324316093355	-0.459862304732712	-0.274912500847089	-0.238602166225252	-0.392870619421911	-0.446911544261241	-0.146365847890204	-0.651436979778106	-0.206622145743584	-0.547100484590067	-0.224067968235407	0.158851426243527	-0.316254891137048	-0.388075049276677	-0.323404684615269	-0.748313768988924	0.671415030001029	-0.37836743323303	-0.611439437388933	-0.0978530434726723	-0.262933573086736	-0.94560950183685	-0.757368949788937	0.0771876725617533	0.0916874297235237	0.166943706113214	0.184299677006635	0.148053211296904	-1.03269900102409	0.0168621578102721	-0.928564024189994	-0.245212849715826	-0.343233481166127	-0.636172793498638	-0.771456081259444	0.259462155465487	-0.260710796587324	-0.182470254163806	0.0422822549816333	-0.438840800377959	-0.192210036169596	-0.0200616351112464
O60271	C-Jun-amino-terminal kinase-interacting protein 4	SPAG9	ENSG00000008294	-0.784227430698199	-0.569227441137509	0.374794126086157	-0.222349881765381	-0.0720338460287806	-0.363207584078978	-0.159725059900673	-0.00381573156167114	-0.0576808855181481	-0.155223015568483	-0.112475770339955	-0.866142593577501	-0.503570754295034	0.113533340950298	-0.757833756512934	-0.341836501728489	-0.883119820569057	-0.00155975292813615	-0.185557139865313	-0.478058495510561	0.935353028358415	-0.0660512195437564	-0.341711046542745	0.217817452409951	-0.115724761491721	-0.715791891335392	-0.303541094243464	0.667070875544191	0.577571823345756	0.492345008019536	0.57349755030477	0.465097462909739	-0.890175041166826	0.177781875508508	-1.14227830584468	0.247595811827448	-0.329286128618785	-0.517185479761372	-1.15396583457028	-0.194173107679981	-0.0833956393908739	-0.463984943531737	0.426579543458637	-0.491541948169135	0.286088710708635	-0.354171245655635
O60281	Zinc finger protein 292	ZNF292	ENSG00000188994	-1.40497737215053	-1.10192532014915	0.0024796199318855	-0.548726875602859	-0.470892530518414	-1.25799778351166	-0.144004771642952	-0.869450939471714	-0.201303955327304	-0.635371634425022	-0.917119648987757	-1.37590418675834	-0.421338189931799	-0.587811255432454	-0.968480136584502	-0.724877239213836	-1.1135579721238	-0.750433102288422	-0.582000655650948	-0.437319182529036	0.338753794630641	0.0978485143229815	-0.864023209600115	-0.380509795667382	-1.5841079131886	-0.632831351500672	-0.998456278380918	-0.775737469955916	0.163855057225587	-0.274433979072651	-0.241143857087938	0.214206834784999	-0.424529369996015	-0.925111814566454	-1.52372118730308	-0.477968452777437	0.386757148769558	0.246049712708423	0.0660013886010393	0.346803467174964	-0.622230322642258	-1.13231314734128	0.0803589217510963	-0.225807425643484	-0.677226874277371	-0.178247645037659
O60287	Nucleolar pre-ribosomal-associated protein 1	URB1	ENSG00000142207	0.539642580143934	0.399253767860814	0.209273681195873	1.06216716492304	0.711382565562542	0.483823579045121	0.454114303954221	0.322853421623285	-0.587540278923506	0.0135449017620157	0.212021156065976	0.0762427848269578	0.33552129419555	-0.236535943508191	0.126853698195022	0.329327730586472	0.0357423467495721	0.282416442413272	-0.348130777488996	-0.0589769063828749	0.433156131186919	-0.607595727644969	0.0353061313650702	0.0147799366444197	0.134226454419365	-0.14346092522861	-0.0710676579968466	0.61975879678098	0.0113017273538771	0.700027017347195	0.690002842182158	0.486225022461709	-0.872526810639062	0.228832717898456	-1.00966802792589	0.443203255646264	-0.34129160587724	-1.07499437522354	-0.966476564397518	-0.0586511772266016	0.505013541002914	0.425883967077094	0.208230792650354	-0.755316623808864	0.298516678572572	0.260711578094053
O60293	Zinc finger C3H1 domain-containing protein	ZFC3H1	ENSG00000133858	-1.16792892477655	-0.903097192207367	-0.720516525295287	-0.107406147190231	-0.390695211662054	-0.841915472710851	-0.403200882826805	-0.795095298348711	-0.608614534818626	-0.552580055296671	-0.635128541242482	-0.865596512890138	-0.601376736145974	-0.484454805440033	-0.90547197334532	-0.935906106765328	-0.728018848852748	-0.582638735451665	-0.661721450258706	-0.770507454383763	0.0124829692219635	0.255005616911419	-0.6180144078265	-0.516810168499132	-0.702096163823388	-0.314353274381896	-1.09667627126552	-0.109927582564685	-0.858419148495773	-0.243647047022086	-0.523731252777417	-0.307751073574011	-0.660426456551916	-0.401683240724551	-1.94647306677527	-0.20525180751264	-0.256287536110954	-0.45689761071385	-0.533288809567668	-0.0653299610336884	-0.806357920249316	-0.732410660463714	-0.384095495797701	-0.813255015647155	-0.67028294840806	-0.714339318078792
O60306	Intron-binding protein aquarius	AQR	ENSG00000021776	-0.166888401967242	0.196123907721749	-0.438037782540816	0.586215773305416	0.154720992756636	-0.0735870234490079	-0.0973552095432968	-0.348996993289601	-0.0683706005781852	-0.43168716675469	-0.194120135443242	-0.3435663139195	-0.123309819290397	-0.353186188596642	-0.354470466245727	0.0294121021256624	-0.477112163530676	-0.647022883615334	-0.688659600671031	-0.227010327828598	0.405434570748476	-0.402623402434034	-0.6674494868593	-0.396296068156483	-0.435736303463747	-0.710395886583557	-0.54968899927114	-0.220528782579251	-0.467315159945537	0.29077762990857	0.120167332154781	-0.152689547822646	-0.503398787364499	0.109286393688939	-0.728260288326243	0.0246530337445394	-0.56766497139541	-0.422417100879571	-0.21083528752543	0.167584074625299	-0.17350963284843	-0.274224474767102	-0.222174819180478	-0.243734498901018	-0.432258568263467	-0.0863483538271606
O60313	Dynamin-like 120 kDa protein, mitochondrial;Dynamin-like 120 kDa protein, form S1	OPA1	ENSG00000198836	-1.0092384107304	-0.393677888404768	-0.505441453383126	0.0768098370301828	-0.313934618928931	-0.796955382577494	-0.451738028345122	-0.41573252339383	-0.483674171536395	-0.724249703338182	-0.290641128638589	-0.773970693662314	-0.457910818361125	-0.750253961028254	-0.961606704373128	-0.0638868899706146	-0.885466510547887	-0.657117404180664	-0.871152426894245	-0.64953114392551	0.523495519771044	-0.317864492797634	-0.778146342381742	-0.692711599857833	-0.554201414303674	-0.6227526950908	-1.24653524369842	-0.110202168849624	-0.108619896758746	0.0613498147125853	0.0877378033211693	-0.102489866660918	-0.832902936985977	-0.00287489552610243	-1.57748094947251	-0.419706593511493	-0.326450347488807	-0.644862090918743	-0.538872780922866	0.165303979279978	-0.550959426997954	-0.660808942377055	-0.38096408917268	-0.560382016887433	-0.24915884158211	-0.801812963943045
O60318	Germinal-center associated nuclear protein	MCM3AP	ENSG00000160294	0.402751116516887	-0.0109302209771176	-0.197564267296009	0.581987453000234	0.0237161092213007	0.365629958033635	0.0824830505804233	-0.030836727534755	-0.206089018359805	-0.169393210633265	0.0553069379319293	0.0855099269007287	0.272792911527615	-0.0605865078799503	-0.0969512734153444	0.13446262486775	0.0363014529942873	0.111945957388338	-0.15716133715544	-0.076845144781041	0.296355096777006	-0.139595587790559	-0.105775189230851	0.112411624757778	0.0641560336183176	0.103587015665397	0.0381980931891857	0.42099664725542	-0.0274736550346706	0.484632329545104	0.074482281403867	0.0751001687459354	-0.0751705825850681	-0.0327550470600517	-0.687029247762931	0.165863645007292	0.0667126672673106	-0.467829422375747	-0.578892779289228	-0.286750676555735	-0.0503443284017902	0.0824189980816712	0.416367193018845	-0.417062651841739	0.0643665927541992	-0.0890867521719851
O60341	Lysine-specific histone demethylase 1A	KDM1A	ENSG00000004487	-0.276655072021498	-0.215709673706299	-0.19300125102008	-0.233410122083849	-0.0192783460533139	-0.0763118398015576	0.502557422867256	-0.215185246273191	-0.138047255613901	-0.0666327607466402	-0.475415642258333	-0.38920607284959	0.190954080150455	-0.0854444057435693	-0.117992273901551	-0.176254886017449	-0.372377779771182	-0.206000409691207	-0.460540294094383	0.12853041534661	0.176636938435722	-0.297988306208766	-0.303083063937906	-0.336082882281711	-0.278466980877445	-0.295710308767058	-0.581223624458245	-0.187158212079889	-0.212202429517294	0.442471100963498	0.092585532960598	-0.215503083557225	-0.734237131310215	0.00183556896915071	-0.671042647872772	-0.403733281507602	-0.281343258215614	-0.0325863721052508	-0.149288690968063	0.36856748606612	-0.386571437546796	0.388146119050875	-0.346819710155106	-0.502199134662056	0.00194356792018002	-0.22095227752152
O60343	TBC1 domain family member 4	TBC1D4	ENSG00000136111	-0.644062622309034	0.391289362970091	-0.503543774111562	-0.3048286352986	0.0383635175140142	-0.156387947799419	0.160986137195331	-0.853188805067146	-0.0474407248351465	-0.85294330995097	0.0082111338133668	-0.98717779215464	-1.2240343328267	-1.21173789247567	-1.54968784820476	-0.656557784381142	-0.245219849259539	0.305555541938569	0.240674539906356	-0.635560368617699	-0.0714171063934765	-0.0204051200473083	-1.63948136897462	-0.44642224835487	0.174330795783596	0.313677777914005	-0.861118191658035	0.386883432224561	-0.0124600576131257	-0.623728844756503	-0.845560556192868	-1.26794617463556	-0.670089405457183	-1.45848741550941	-1.64709790249042	-0.0304679773848333	-0.850702387413951	-0.988336468606424	-1.39934723011284	0.097120122240911	-1.07220398642413	-0.519800534248573	0.377667399105532	-0.916282630316765	-4.05269391227551	-1.37157540889389
O60443	Non-syndromic hearing impairment protein 5	DFNA5	ENSG00000105928	-1.27661956723805	-1.3323507308073	-1.41438116914632	-1.23706097428682	0.0740333874019399	-0.775201392201702	-1.43758424321464	-0.338566903376338	-0.760229979697217	-1.49200010633247	-0.225945463332127	-1.14641073837901	-0.63876368618275	-0.719899305461856	-2.77592924257605	0.689981468988835	-1.59250044984021	-1.06415862241675	-1.43169823897612	-0.821991036274456	-0.380919579490355	-1.52051668835637	-0.761597788972513	-4.19402585074769	-0.33627629709362	-0.27614027224497	-1.16050197875148	-0.995810662749141	0.737637400455306	-0.178251554360196	-0.393199550737655	-0.632575324286298	-0.820613180947745	-0.778371584489677	-1.13248327807912	-0.494394996868301	0.584089358936364	-1.39530445247481	-0.245281251817835	-0.719905646663304	-0.6675151164701	-1.12963770532147	-0.414213680187868	-0.648864169041918	-1.50582876679984	-0.461946175353802
O60488	Long-chain-fatty-acid--CoA ligase 4	ACSL4	ENSG00000068366	-0.926348740023635	-0.642770970503363	-0.708292947121148	-0.440800310537162	-1.52855035356123	-0.87479732685817	-0.871350765953395	-0.922090856001762	-0.98880063765621	-1.23478093868565	-0.372314083233714	-1.07793534958156	-0.674163270388207	-1.58289504460964	-0.638449885599955	-0.626295675403592	-0.860356223523007	-0.959274781192722	-1.36106246594305	-1.09476338861117	0.187325211977845	-0.857211898388409	-1.27171834279004	0.177878766223302	-0.743439389401394	-2.22594290037547	-1.08041173998828	0.154435364664823	0.713820352877419	-0.621477935646142	0.0484887245538381	0.420737409177241	-1.9110759820369	-0.064053365765143	-1.7959518064746	-0.655871756782584	-1.70347172352974	-0.917321205954601	-1.3554320199754	-0.122388254742011	-0.508318913746639	-1.24009863807392	-0.503223224192853	-0.556862324868683	-0.831801523492559	-0.736815242855565
O60493	Sorting nexin-3	SNX3	ENSG00000112335	-0.188750484904276	0.198707635321537	-0.494640861145987	-0.459470259471355	-0.0997991693283682	-0.612091019707346	-0.0126568350079852	-0.0448920683312473	-0.490017616761609	0.0376370568627475	-0.269235505028135	-0.0687841923183514	0.0677047356020948	0.0309498627387379	-0.254112407193843	0.014257456729915	-0.430768220292753	-0.5887224397617	0.0933142530386277	-0.0432536581085028	0.188387379118535	0.0244383457427544	-0.321150771682924	-0.437357338563352	-0.0255374513231308	-0.212875335688127	-0.212471322122173	-0.739253114494754	-0.0555936940556165	-0.381361033496399	-0.189867102829222	0.0232970489825224	0.0469650038194684	0.0580137934403178	0.146037642357442	-0.46799507680941	-0.0451303436223132	0.21068253893904	0.0565065813945882	0.206800212152424	-0.504323538423314	-0.351270676157736	-0.50116435793933	0.285246359119276	-0.0273939381775277	-0.134595244210734
O60499	Syntaxin-10	STX10	ENSG00000104915	0.103450721437444	-0.0595441468667062	0.488113440489522	0.111280249068619	0.130256511109894	0.145255176900823	0.402638329015978	0.407424018905636	0.455894790871499	0.58641415194184	0.0390026165781743	0.444239449673535	0.457460942925375	0.498362097618723	0.191507508621371	0.465878870639501	-0.105921113322338	0.241233602506908	0.467305183926316	0.586341534742819	-0.304824905419112	0.259875343904836	0.485943956500002	-0.200284559785261	0.145638333558589	0.160345859513622	0.334103303587398	0.145097976950193	-0.330309891809909	0.240226414092706	-0.0356291603715677	0.117168384363487	-0.0763742159778671	-0.116428126075848	0.163643498115602	0.148178378904283	0.318650042602364	0.640603753607756	0.446919199476427	0.265902628911377	0.0794322422753266	0.769428075911389	0.266604225290658	0.50601158831326	0.434586968767516	0.20521472862985
O60502	Bifunctional protein NCOAT;Protein O-GlcNAcase;Histone acetyltransferase	MGEA5	ENSG00000198408	-0.881267234945942	-0.718958763700586	-0.651836284797243	-0.385422695582444	-0.41385008023846	-0.331026081555851	-0.332269601726834	-0.582922652450726	-0.537318761982662	-0.544012847778825	-0.432484917077995	-0.500287803010819	-0.64004971712437	-0.441715118570237	-1.09444553974081	-0.342488430822595	-0.980855941036562	-0.468159182598088	-0.59751861687144	-0.642600327303804	0.0814474065083832	0.0665899046137959	-0.607149515473878	-0.424592526929195	-0.787912718615123	-0.498938045057332	-0.819939560134025	-0.00263116418103237	-0.228195989657379	-0.349746036659219	-0.376820435161114	-0.208344872992132	-0.195315294166449	-0.368568208421125	-1.51630214990378	-0.0651006962767333	-0.254397827181385	-0.471138270911997	-0.668183228301682	-0.31549693832193	-0.590213070494785	-0.929502975544557	-0.108336356366001	-0.749239362054533	-0.254361877381809	-0.614381492406821
O60506	Heterogeneous nuclear ribonucleoprotein Q	SYNCRIP	ENSG00000135316	-0.222455561751852	0.260113015846004	-0.520869243797643	0.365479258321413	-0.212243075238426	-0.495602029947342	-0.214517631899422	-0.166253979393462	-0.346328622376168	-0.609182146413746	-0.0466220515693418	-0.0342696957239497	-0.095352730234147	-0.641987023081384	-0.295951306096864	0.497765992292187	-0.268524192544271	-0.56830288425363	-0.919661272570323	-0.345641502996235	0.0241755624885531	-0.129892551142758	-0.821032941312966	-0.420160321433794	-0.368804774265829	-0.509506979171464	-1.02619328715193	0.0582175758644432	-0.0633076712588689	0.0506317821044959	0.0740235886354359	0.00813999425912826	-0.632523335076193	0.0275652584042767	-0.812112684433593	0.00639980567639142	-0.982920357594832	-0.271396768768897	-0.480530031325943	0.097774643779557	-0.364555090960371	-0.221844809943635	-0.475325840015588	-0.266250722388749	-0.360097200024292	-0.29531092774479
O60508	Pre-mRNA-processing factor 17	CDC40	ENSG00000168438	-2.16506198202604	-0.592127700786481	-0.342335162312733	-0.0316334987736875	-0.473306090624479	-1.43312077262332	-0.314121118407461	-0.475034096585401	-0.580981422031979	-0.80613513641684	-0.369274008100272	-0.784556720063398	-0.568624564109361	-0.504013026338603	-1.04893569532058	0.091922583318361	-1.00743358064557	-0.594442832064497	-1.52009258922674	-0.777712168732745	0.347915359208493	-0.461581040705343	-0.66569966251298	-0.907253993914333	-0.487430669758613	-0.878359117329197	-1.0876508979801	-0.151376852612524	0.160849413834129	0.0520114836255523	-0.0791015839612221	0.0254232607352352	-0.533654554281462	-0.0416329806547635	-1.31554008197685	-0.449399710849865	-0.288571887594556	-0.737606810077114	-0.482698272172728	0.0240401109903736	-0.710656536587511	-0.67030724426748	-0.323647100362463	-0.785875150539157	-0.778048454293656	-1.16238295661563
O60524	Nuclear export mediator factor NEMF	NEMF	ENSG00000165525	-1.01782119179569	-0.0528890384933938	-0.737840026415037	-0.286906128444446	-0.603672311692843	-0.47116834030925	-0.232210508591484	-0.551497608300968	-0.422479400420571	-0.88199174838869	-0.716805959030801	-0.241767636552144	-0.839361936373443	-0.579730917846255	-0.53822118125993	-0.092439506214447	-0.421660736711153	-0.972518582700644	-1.12569320144512	-0.618662791886468	-0.0149744994540537	0.350549886199804	-0.800371059879669	-0.646350992363458	-0.893329042152971	0.294764709709007	-0.918795893909258	-0.633776368768195	-0.396705488257766	-0.346955258654196	-0.563471612901985	-0.23551422051616	0.513848990382902	-0.597720249107587	-0.448685092173074	-0.214601717103312	1.09947505814698	0.732567932590658	0.408999961499465	-0.082381362413825	-0.260321372861716	-0.988785558296904	-1.02087773956806	-0.109722595716674	-0.503025882805371	-0.64698830393852
O60547	GDP-mannose 4,6 dehydratase	GMDS	ENSG00000112699	-0.260196774429986	0.202029338151107	-0.265518687565786	-0.461777582119144	-0.120244366897369	-0.63460625956618	-0.356409506655057	-0.6174896857855	-0.310982497478248	0.180023930691002	-0.612028145948481	-0.304952252272509	0.135423895506412	-0.26891575198426	0.0210013602712156	-0.198263377406343	-0.237424340689632	-0.096869142725355	0.270720887482316	-0.127044187442966	-0.629468859616611	0.0829349295788102	-0.15253753736676	-0.202261910211837	-0.683211831746996	-0.36227734196644	-0.0308234651268489	-0.558796641997751	0.00270769219429923	-0.387039598269715	-0.82565855723506	-0.554899493151187	-0.107270475989445	-0.37137988994052	-0.343549402441781	-0.163173315566175	-0.530340825303487	-0.316936150768365	0.0611365038986378	-0.187006744335152	-0.204199182810015	-0.0656716052942699	-0.0173464243275099	0.0126089470445407	-0.392205666130814	-0.0893594639510287
O60563	Cyclin-T1	CCNT1	ENSG00000129315	0.3610002538494	-0.505642869823476	0.714353979993186	0.867967771510872	0.190745477331228	0.274790914783347	0.00949234098709395	-0.312621526389303	-0.227001290865409	-0.310302655131327	0.0541100868043602	-0.627640721330169	-0.0256432612350159	0.105574170519817	-0.67889980119296	0.144787765333152	-0.240759098101285	-0.129054724666807	0.039454776028117	-0.455774158489203	1.51400844252508	-0.346167463992414	-0.746325870891808	0.161921919848578	-0.575819740741854	-1.05018527265651	-0.29884785203765	0.584836880618147	0.162061742879978	0.729598289101125	0.991204369676649	0.630347784892561	-1.40077008376802	0.124229187044532	-1.32219332502194	0.45431879398425	-1.82856069514616	-1.5330117283403	-1.22079645785099	-0.251990976781229	0.357375885256367	-0.563194239604752	1.03107342649585	-1.11335055816665	-0.081327503045856	0.684978580727589
O60568	Procollagen-lysine,2-oxoglutarate 5-dioxygenase 3	PLOD3	ENSG00000106397	0.347885362117513	0.000541140842923227	-0.340066766441528	-0.447137716082968	-0.206873498067649	-0.157225562528808	-0.112601617041689	0.22572319312995	-0.381061063610772	0.0768471195088658	-0.211519889449763	-0.243903683508218	-0.0509927658275	-0.199406341136408	0.34718516055856	-0.472239738466182	0.33556145160817	-0.0371547739212748	0.173270916532374	-0.244972706428788	-0.545483580690424	0.0767892964486023	0.0592589935478642	0.425169901121542	-0.178017194462496	-0.207450915818281	0.0879500011489771	-0.330447143397402	0.123279382203876	-0.339779304080043	-0.0652718797420775	-0.0602798945722238	-0.548290539366686	-0.0838699463670185	-0.125245823707756	-0.359068659172496	0.0612649362862996	-0.257707056649391	-0.0657266247165893	-0.307420318739159	0.198637094619116	0.142088766079974	-0.0421876179146761	-0.310721152828503	0.736558995158303	-0.0786056702926725
O60573	Eukaryotic translation initiation factor 4E type 2	EIF4E2	ENSG00000135930	-0.335625658468535	0.225283461979851	-0.302927345084424	0.0467531562771848	-0.205703085817097	-0.087549872508256	-0.21622516652737	-0.0671012745428854	-0.0776149183410126	-0.359929934091046	-0.0327957727627899	0.0327791297029227	-0.204862972038717	-0.200319237890356	-0.12211631883167	0.180484086513288	-0.166020001572801	-0.488404151115819	-0.45476054379326	-0.407562926018151	0.00858484809429605	-0.0654874942843664	-0.440296565320033	-0.272107669192335	0.165827281106505	0.202868985333446	-0.178930455614909	-0.147645891853673	-0.364568685581131	-0.0150979299416107	-0.227905780071005	-0.052688428140903	0.251380517357326	0.265536819339875	0.0219644780265442	0.0346075522158866	-0.293235713123817	-0.152541734083366	0.0694261840597905	0.0656296629965221	-0.15809694198967	-0.338220965482687	-0.149003995035155	-0.289807261642986	0.165654524122979	-0.406171861466275
O60610	Protein diaphanous homolog 1	DIAPH1	ENSG00000131504	0.479893639888639	0.146332851711445	-0.194228241852521	0.401928249192217	0.461662052399559	0.379735650502132	0.236590020830919	-0.422218006759048	-0.203598373553611	-0.11060826713336	-0.523306510947018	-0.216263604096875	0.267768432131966	-0.592949970198166	0.160679577251864	0.258983898503098	-0.000961913612558263	-0.0475098565557808	-0.205425548134636	0.227471409151967	0.0349656534562985	-0.0741574747059346	-0.336023621652084	0.0908533080692226	-0.631028455994411	-0.642982566916345	-0.35223439912046	-0.0176458743632413	-0.273370311886065	-0.0351394836344827	-0.0598156557176583	0.00439649032310641	-0.777741255886527	-0.295545415585035	-0.827846317589593	0.0388240904084824	-0.519533360636764	-0.557971503512071	-0.518513357545817	0.184103773867868	-0.172858869107868	0.00261379700921438	0.310074589776454	-0.457542905242464	-0.101815881172332	0.0894076864385287
O60645	Exocyst complex component 3	EXOC3	ENSG00000180104	0.0772264986431193	0.222281074004751	0.0345896114263189	0.351489054603228	0.0135137784550814	0.338484717525473	-0.147785984920434	0.125970947037054	-0.0653888564959875	-0.0935577362745965	0.286481943039344	0.545495926788271	0.0368094306554783	0.128309854186355	0.114844251486022	0.407691161975735	0.346621183627288	0.0843371411348572	-0.242873050206823	0.0703680421769457	-0.0702767815925158	-0.176758912520234	0.0748444720288264	-0.0351006289235807	0.195591121671476	-0.0303201303438145	0.0330050797078432	0.221738228574124	0.120284643232912	0.194457485166629	-0.0334620178275564	0.161155588886412	-0.502547653530683	0.0519049401110845	-0.361489658528624	0.234229933905449	0.250946348370929	-0.380926774954938	-0.32774446430051	-0.0433440254148296	0.134950007357348	0.238174011918428	-0.0275309558265153	-0.180515719066137	0.0085121250706246	-0.103821342569423
O60664	Perilipin-3	PLIN3	ENSG00000105355	-0.400577242716897	0.0272428082135932	0.0431142981865413	0.00493177248135623	0.543166259247872	0.213738933544088	0.470103946423764	0.211640010233943	0.372605520750708	0.68653493944317	0.00992510417436421	0.875774983079593	0.508975165443816	0.673212423587003	0.195983293362813	0.638540926427565	-0.0466747892478914	0.667397512975374	0.327532881895255	0.507470926605187	-0.522457123660775	0.134129468067041	0.269160075907667	-0.000687021004241117	-0.126871477810338	0.410745701052051	0.539150102605216	-0.15106160750357	0.41137355336579	-0.641384823484623	-0.24879974812923	0.132409309821368	-0.268323062882638	-0.151998882712734	-0.100954006853975	0.348417486456267	-0.124363558059466	0.285969493627338	0.381192862907826	0.461354911966913	-0.0851840929731207	0.683330293090515	0.233884883693634	0.564629765391704	0.227642615879272	-0.0847697184780039
O60678	Protein arginine N-methyltransferase 3	PRMT3	ENSG00000185238	-0.431104351231472	-0.140176003559606	-0.446494074261926	0.0955330767470013	-0.463159336468814	-0.279062461161452	-0.0991321201679503	-0.0236910499607328	-0.292513941446135	-0.760699475573394	-0.32284785272588	-0.808118550969819	-0.587558085141466	-0.66235584344959	-0.903167859978657	-0.182013298880769	-1.05921975479298	-0.862172679370954	-1.02113658115748	-0.733313284753873	0.315569169503697	-0.852844128680996	-0.802445353979016	-1.35997977716429	-0.302016604371343	-0.413874557132092	-1.09017984294348	-0.181814389253603	-0.340318084453049	-0.0415944637949792	0.313054683458245	0.046301954952698	-0.103299095624227	-0.124470618258475	-0.821253366165601	-0.366735253308567	0.255498667957576	-0.626011600656303	-0.85122230748375	-0.0240791725877081	-0.196023409856762	-0.301929051607371	-0.386898624296466	-0.581392381751135	-0.620685827185161	-0.774715375682287
O60684	Importin subunit alpha-7	KPNA6	ENSG00000025800	-0.127522093640277	0.16175317934132	-0.373329110462233	0.158262113550919	-0.0826098396099102	-0.00895355837264944	0.00334030053328682	-0.182970782376444	-0.302792710871853	-0.403144471638524	-0.151995619810618	-0.2155594985985	-0.102432775204781	-0.310024892807987	-0.316677233769818	0.135277110733863	-0.104917568744996	-0.37098797501765	-0.400826901212504	-0.147554752286529	0.323217510010391	-0.0620259656389095	-0.195050777845809	-0.19609203102298	-0.158356880017118	0.0827027835265319	-0.341566882106613	-0.146597010663596	-0.0374323426923535	0.0451555637351415	0.10266834660322	0.0679328527640486	-0.0766587441243587	0.0982703159125151	-0.326424356392098	0.131789221157163	0.0194847788454116	0.183053819873889	-0.229252184910186	-0.0337081529358052	-0.0864251508706371	-0.272880715317325	0.121579313309404	-0.267108714782777	0.238383853975524	-0.130912972281957
O60701	UDP-glucose 6-dehydrogenase	UGDH	ENSG00000109814	-0.785378392598146	-0.260593684178922	-1.00544174197763	-0.549154156326706	-0.868081296927659	-0.76467960752805	-0.395030452599228	-0.953230242544056	-0.909438939280969	-1.19823626203513	-0.423966381132938	-1.11860265643644	-0.837982746863768	-0.736569505029717	-0.720712892879315	-0.369289094511512	-1.01353015888814	-1.29805390392662	-1.26348421322623	-1.1364565022443	-0.333466476183677	-0.751127480444134	-1.30380794951685	-0.83885272325405	-0.712638731319217	-1.33202433452719	-1.38520534514302	-0.440712877249192	-0.189732965070917	-0.388946542373856	-0.775485037768064	-0.470836349334307	-1.4247162782596	-0.291413930128656	-1.69429175420153	-0.903462201268971	-0.680801766961802	-1.70539263168479	-1.70254773280713	-0.341352418879469	-0.502183109920467	-0.92494247077797	-0.722765292873701	-0.980232932934157	-0.985124135786369	-0.652306778923712
O60711	Leupaxin	LPXN	ENSG00000110031	0.356811660844444	0.442794132003904	-0.355331901968143	0.572172022561542	-0.813885760249582	0.0160924884712328	-0.286839761779851	-0.166243155967656	-0.698296220656987	-0.721458899243331	-0.191212468674414	0.0690915550869695	-0.37087488007791	-0.834187323225047	0.67995391834048	-0.103693754717504	0.134865494703108	0.0691509768066103	-0.383250888811295	-0.374943124541054	-0.0953470328948693	-0.0560371962956561	-0.640165593407846	-0.0223757835857601	-0.460738508614796	-0.714838346143003	0.105615922746447	-0.230745024494404	0.102472615270312	-0.101148575070374	-0.686275509552793	-0.151028046534212	-0.703184561658873	-0.317109770870161	-0.462307604783886	-0.627300888556158	0.273471149652693	-0.0812502628533514	-0.12096175044488	0.265008976907133	-0.162153297366562	-0.848672825745857	-0.484676185338045	0.046486538457569	-0.470848037504997	-0.453657135893046
O60716	Catenin delta-1	CTNND1	ENSG00000198561	-0.479808013560341	-0.234762211662819	-0.309192972300746	0.418119829167013	-0.128463998189178	-1.32611808145087	-0.340339519685267	-1.98750120488346	-0.402954638856258	-0.710302440744621	-0.738845389535689	-0.459813108405237	-0.43577225099007	-0.400393643000802	-1.58141727893713	-0.78399615460072	-1.70907487020019	-1.03515401117881	-0.688766808610797	-1.22996879600252	0.318063003378665	-1.25110399570147	0.0187094036781437	-2.49240777287951	-0.465047894709945	-0.360488525081918	-0.713797806505344	-0.203278431305066	-0.257633144695805	0.0499809929955948	-0.537400921095328	-0.732789399731154	-1.53892233893584	-0.374997578720507	-1.67151332349968	-0.019134039479856	-0.623850984550049	-0.766196297652586	-0.890099073567405	-0.488247008927039	-0.121958885990945	-0.659051535412809	-0.15444566280442	-0.608649014138051	-0.301281160090388	-0.104940559700497
O60749	Sorting nexin-2	SNX2	ENSG00000205302	-1.80254280177603	-0.695315856900448	-0.928530342799629	-0.29792752068203	-0.589362240297154	-1.50069506049227	-0.347235229559022	-0.850950523640151	-0.66352790070199	-1.02072816694483	-0.561872835278178	-0.739997206366805	-0.637205977694938	-0.942100509673692	-1.49484380135003	-0.29834377461435	-1.24821090968319	-1.5048452104337	-1.45196098101619	-1.11043548476403	0.133233095334823	-0.907147197768776	-1.1417084014826	-1.63903647269165	-0.386328777842971	-0.630427959069921	-1.1401859969509	-0.921432058406319	-0.32473729150253	-0.120733115613726	-0.367318321436979	-0.589016217096949	-0.774026353315948	-0.233108275089478	-1.61063019190703	-0.851493224417098	-0.325004585700702	-0.797216774302239	-0.773780533574293	-0.359126081865695	-0.854528676842682	-1.10862125441401	-0.952629027792199	-0.400853477294683	-0.784214860794572	-1.39810434008434
O60762	Dolichol-phosphate mannosyltransferase subunit 1	DPM1	ENSG00000000419	-1.89387536797469	-0.228419045286465	-0.950387602992611	-0.141483416125102	-0.637862483376342	-1.28394018871083	-0.440929081078174	-0.0271901049086853	-0.346861441059085	-0.858240373267934	-0.14216208376068	-0.496365413931053	-0.728474378657473	-0.565376782320143	-0.749545747264543	-0.0333979581392319	-0.769308578672983	-0.937681852281619	-1.20417282501221	-0.783184349262222	0.196456474447034	-0.468652954469545	-0.928707693273112	-0.634653431696889	-0.145201274320429	-0.10124840230581	-1.03529926200868	-0.220924052628352	-0.554363330082698	-0.216737996955583	-0.368669801505697	-0.272136682561899	-0.0936027368137662	-0.113258099186546	-0.920539476466962	-0.650212848930575	0.153261989188145	-0.0889085971449015	-0.154668794483009	0.233097636264764	-0.76871243061883	-0.661453433813691	-0.691612018361301	-0.119786182327705	-0.646559172501121	-1.23194933635221
O60763	General vesicular transport factor p115	USO1	ENSG00000138768	-0.864737572608693	-0.517400882813043	-1.01177694241652	-0.500717444304236	-0.787893832978869	-0.925964179796124	-0.70496918216968	-1.18110365289133	-0.619759115357265	-1.03635511172343	-0.751209072449689	-1.21136732510272	-0.634458637600977	-0.897317018875881	-0.859421316434104	-0.733880787913397	-1.0056289835535	-0.830363333469934	-1.01008867017814	-1.0244589787988	-0.269469802700161	-0.350199406898344	-1.34368991295936	-0.380408416533898	-1.19458041902223	-0.848947923866257	-1.28383547762665	-0.66611405358378	-0.486224300730027	-0.617758063347269	-0.773828157261333	-0.332753843601198	-1.54882921367124	-0.525413641418294	-1.68517288790639	-0.63637350825584	-0.534999944290613	-0.728467706333245	-0.755714412526614	0.061510011197158	-1.06175602750081	-1.10058741235182	-0.541255705801469	-0.623499594136447	-1.28904831956525	-0.729007005600369
O60783	28S ribosomal protein S14, mitochondrial	MRPS14	ENSG00000120333	-0.506023364680877	0.0580257797033976	-0.448373448940647	0.179421063752929	-0.369598017701627	-0.299859979348534	-0.0336663517779918	0.173695114421592	-0.188263569214724	-0.100848189791869	-0.0614098028282708	-0.0287327050819011	-0.232012895072817	-0.716650222432304	-0.339965008725032	0.287102968247935	-0.344082447628416	0.15027421429972	-1.17708477066136	-0.298118882649684	0.0855707145369387	-0.110862706674392	-0.234144777323475	-0.0104759195855149	0.146628334357075	0.137891309256625	-0.471831092963502	-0.213845851945185	0.0360401818234442	0.0496910608979455	-0.0608572040838711	0.153418338501499	0.0792006771567584	-0.0252428422941406	-0.29475698666214	-0.229913259689143	0.210053801078616	0.487556294497278	0.245006681015368	0.51431053154405	-0.263930724737172	-0.137018276100047	-0.668672590313869	0.479695638432256	0.0991981804884228	-0.59573401228877
O60784	Target of Myb protein 1	TOM1	ENSG00000100284	0.732480262362734	0.356940146579436	2.03363654114288	-0.799660022410564	1.15139322808485	2.35967861207251	0.786446553914764	1.05565585686663	0.873087889115536	0.85706228636504	1.23268542155722	0.982983484588143	0.182757624955209	2.07372201559295	0.180221074524999	0.768897829026947	0.764187706428383	1.75462082055418	1.43498145094451	0.353946353530096	0.235582614038868	0.593553662611132	0.897249544101245	0.587429983202099	1.10798726270771	1.71128668492327	1.49018247896449	1.71799948062061	1.33740073504849	0.628889778192759	0.359266836694752	0.828800506684228	1.23933293697707	0.79145450499872	1.72507421124219	1.45013310724853	1.09027609221351	-0.221803634371607	-0.330399366224408	0.452373707596305	0.7014738297343	0.455276984857491	1.44727263644536	0.0108090871192861	0.806552224342489	0.24451839693928
O60814	Histone H2B type 1-K	HIST1H2BK	ENSG00000197903	0.136961865907129	0.528541904872037	-0.843437791364751	1.9574447751208	-0.997935743438514	-0.929340145649244	-0.181577741807235	0.155113867699503	0.146448451018214	-0.824514154862425	-0.537325692904091	1.2300693957599	0.757828948834683	-2.08461675123032	1.49591783170709	-0.720514708964695	-0.120824393438647	-0.953606550685259	-0.709750101475751	1.4595168601253	-0.758197323306225	-0.206660062097787	-0.927201396108429	-0.220650768402207	-0.452765555809613	-0.052247946601681	-0.915369318483074	-1.0268824220226	-0.587073421522815	-0.320549829952581	0.256458437859431	-1.25975645336747	0.52639397813224	-0.461454557195714	-1.37845057524674	0.173917373826654	-0.279892184203615	1.45118435521602	0.315330535766185	-0.523389571958446	-0.855148298516007	-0.138701130692686	-1.18283356269334	1.27942503690778	-2.47356104718162	-0.129474219315727
O60826	Coiled-coil domain-containing protein 22	CCDC22	ENSG00000101997	-0.06487118940169	0.0501665178203536	0.336753320048402	0.331452614555545	-0.00644226634168277	-0.0384134035180894	0.170106546555194	0.335400950514551	0.289214229425982	0.548287342865414	0.544698988338986	0.653051540990013	0.194332546940175	0.498155942590142	0.324660998077463	0.635330028944381	0.554140137120477	0.53190113134555	0.24050723272603	0.198658941408454	-0.229949164234137	0.0735646305741593	0.570994551631364	0.492500973218461	0.312754176266479	0.217364869755328	0.535777047801474	0.165455117013767	0.348868902776091	0.151688010634602	0.121324116692725	0.308039174737222	-0.0519596877987594	0.311441615962697	0.228165917126921	0.0469532300718107	0.0110489787207459	-0.231290449577623	-0.226647197424557	0.00512590707502358	0.413635877412244	0.514587724648966	0.352859636271697	0.166990117757368	0.454025752981043	0.128871413803013
O60828	Polyglutamine-binding protein 1	PQBP1	ENSG00000102103	0.223453803225271	0.329200161295793	0.70167318385178	-0.0659512838295457	0.170460135179569	0.573402905912873	0.119639793067106	0.358562924005984	0.315828437470807	0.276098013721836	0.443063681574945	0.545028208205314	-0.0155519767273828	0.591330492777127	0.396748203839449	0.144594733502331	0.407615615194368	0.0791841687196904	0.416222907778479	0.357655611033064	-0.237410471711103	0.588225865500511	0.357567378435865	0.102425192230496	0.530751037800198	0.741091663309152	0.543213379420555	0.0404965543855651	0.207512382814427	0.0456367079870637	0.204905490651044	0.131902655844232	0.985841491135589	0.279570092676668	0.828993634041059	0.0614885223429074	0.759062352246502	0.553378296799858	0.345441345598402	-0.149658743153314	0.278130390832581	0.0711505368176049	0.0468618998468937	0.141089538847662	0.632057840789983	0.283609743539387
O60832	H/ACA ribonucleoprotein complex subunit 4	DKC1	ENSG00000130826	-0.322833795244588	0.136620765084396	-0.327624157506749	0.322387544500526	0.0289861858153291	-0.254281924505779	0.135970519008835	0.25284598478072	0.204992778781964	-0.496232611697195	0.0724002541856539	-0.207226964997604	-0.347949281924446	-0.199316998860134	-0.499193667799522	0.441676032848415	-0.255163359593396	-0.686592073761004	-0.874130191547065	-0.333377880205878	0.307345611880713	-0.166207431032815	-0.416485037530098	-0.835095762817971	-0.0063734476165962	0.113725597244295	-0.552630971257543	0.305837569884574	-0.216318589282157	0.40030963484887	0.0754164433115729	-0.0768582730248752	0.526911769680099	0.121053573764097	-0.65612326135321	0.0461643219667547	0.541860676423878	0.157400301769712	-0.204610134810917	0.00631531079984704	0.0185996881205472	-0.127285120246322	-0.665135624635111	-0.318430327809043	-0.0782665868065902	-0.305662181478214
O60841	Eukaryotic translation initiation factor 5B	EIF5B	ENSG00000158417	-0.919038648235863	0.0466147201568159	-0.863608719531732	-0.257530349801174	-0.420605731956382	-0.392344095491625	-0.11996821141139	-0.205473589897622	-0.23741432932801	-0.829883646096703	-0.458269474176005	-0.397889634041961	-0.405756970433661	-0.806128768745237	-0.590525254254192	-0.122911486703515	-0.632519653453938	-1.14645045575145	-0.92898383605748	-0.557001225264278	-0.409781190801695	0.492556565992388	-0.866060916983313	-0.922843776299582	-0.46822301073426	0.358575344295105	-0.929749293401015	-0.615977974609457	-0.526422398237592	-0.399833085849471	-0.649734075170326	-0.452372564674247	0.412441840462551	-0.110833029294071	-0.139771279135102	-0.223860648993552	0.17576962970934	0.83561825944324	0.643134544467809	0.0293305165347633	-0.455375123093599	-0.892629711520759	-0.793791298401966	0.177094610335415	-0.070896696988612	-0.791287249525196
O60861	Growth arrest-specific protein 7	GAS7	ENSG00000007237	0.536956645295661	0.452035393727707	0.567756510167503	0.00193579182053227	-0.177766449390353	0.930416718628426	0.361764805795659	0.656154536824661	-0.167704511109634	-0.617009538652772	0.99566854619712	0.827482955503744	0.966353492988541	-0.126195791821639	1.34612373140641	-1.48377300839583	0.802222171384406	0.283180563430142	0.759543806827845	1.25995613745838	0.874266971813143	-1.01870985668373	0.782688440324332	0.000874094105314249	0.668022059989618	-0.719194994356707	0.38587711538126	-0.0470784061742844	-1.81683501356869	-0.745035816399302	0.474666848898588	0.259431915496603	-0.456081633533394	0.520038665837518	-0.126820559868447	-0.0205910525150088	0.194515434926359	-0.0503065497990338	0.0962367415353027	-0.831386544864597	-0.122286893535326	-0.726376434153946	-0.206238154186237	0.843643451291792	-0.322506881367002	0.250438890927032
O60869	Endothelial differentiation-related factor 1	EDF1	ENSG00000107223	0.592868067374756	0.48902922658784	0.19805277172909	0.0530973265578822	0.141560719168076	0.523869256009613	0.229472929660799	0.415908791373438	0.0648895767497866	0.397774976455684	0.476830351911085	0.633593528570415	0.0672110330919349	0.54313789900368	0.489301752303888	0.16845734100804	0.60308953796951	0.212935255258975	0.502593641509712	0.465793195201382	-0.371115411300051	0.483169010584241	0.437515489935773	0.305798117597028	0.576108072479425	0.937319136113086	0.741252535933167	0.197357566995191	-0.0042743943031045	0.00457892299981388	-0.0747369399279538	0.0531071013458604	1.16625516164189	0.326405187976722	1.17101344508	0.127595483256501	0.493449304919601	0.938624467296892	1.11124075785682	0.011141954045673	0.367466153892124	0.16795415081574	0.188876761386187	0.623792840106059	0.666098302891625	0.369960422426637
O60879	Protein diaphanous homolog 2	DIAPH2	ENSG00000147202	0.432615480999325	0.024771186491483	-0.295158520030855	0.165571636270455	0.00231873784490055	0.0358692300147823	0.195766235810389	0.0778648613422943	-0.210476766509593	-0.0900557819530849	-0.569515669934659	-0.451202741886148	0.0525988573102847	-0.716552003458881	-0.431450626724192	0.16576067939052	-0.962896729408242	-0.50271869176527	0.324580399435188	-0.158781421038286	0.715902818926274	-0.26793941917574	-0.549577248119063	-0.432694085971384	-0.566690852866341	-0.524991857470367	-0.195805153215241	-0.39746514412557	-0.0361108549140248	0.168089224173956	0.170582876234865	0.253735237934742	-0.916077869711332	0.0120055362316904	-0.13779410144178	-0.308351852184405	0.432938914509231	0.0185121644567552	0.285039370234666	0.322354399069546	-0.0894322614576426	-0.397189203248322	0.0568250939632398	-0.056203143773315	-0.0383190193529037	0.280686990461549
O60884	DnaJ homolog subfamily A member 2	DNAJA2	ENSG00000069345	-1.06149719242176	-0.00172456827506728	-0.0596841521377218	-0.0769717184140202	-0.0925256122963436	-0.551021587700985	-0.138287369957345	0.170387975996023	0.0530806710109584	-0.359295694483128	0.156650763938467	-0.268494619029489	-0.687153599523061	0.076993354681969	-0.703079915767974	0.00392018863592902	-0.336624991750103	-0.241946881278565	-0.503486049224843	-0.314514380526917	0.291479803539827	-0.115747964354989	-0.076470719955644	-0.397781776730676	0.341068326848978	0.190861198413085	-0.431649063720151	0.264324041917822	-0.0177517490235921	0.23676322304563	0.0746609076366447	0.216816487123127	0.219032855030802	0.415530630932786	-0.721926025639974	-0.00175428542040379	0.219256308925241	-0.271649452698725	-0.570722956600703	-0.0585657773287931	-0.23463156231832	-0.361632978587172	-0.113230457329486	-0.554789056388959	0.211100798671934	-0.688046078117635
O60885	Bromodomain-containing protein 4	BRD4	ENSG00000141867	1.39715290362092	0.484623788532233	1.09462372751024	0.219053533446364	0.759043277765342	1.82139996759989	0.643884878648755	0.64003528583918	0.860687948862595	0.949546768789003	0.637266551290373	0.665752887353137	0.842195795226272	1.36369944172747	0.806047812887797	0.508787976729194	0.713149729142455	0.593784393911203	1.33976261630164	1.05058602242585	0.238704981424063	0.733949493221004	0.883325624162501	0.49078953280651	0.489913402058126	0.518145451629954	1.07016974836643	0.45910105415119	0.726388229329387	0.574330452250362	0.582096306603442	0.522503879041335	0.471928860425122	0.477647318682801	1.50299348666536	0.914345828748085	0.28169185640603	0.793921153783891	0.554345643710294	0.059980300356191	0.859442749714289	0.677162075511972	1.11776550178427	0.715003509864716	1.21403590197852	1.36325636501472
O60888	Protein CutA	CUTA	ENSG00000112514	-0.838738884572139	-0.286783901387233	-0.0383812595825868	-0.53233292795131	-0.22680717424599	-0.834482582368603	-0.250657352268608	0.103001025687652	0.0248748039388627	0.279493098742387	0.133096073119872	0.22782269495113	-0.268258043223266	0.401176301348829	0.170473278115691	-0.186536056220741	-0.00380800831182437	0.269268640701742	0.114927777591717	0.115178904379122	-0.428046590128699	0.476999497318474	0.24696184421551	0.466569075622768	0.452681266152506	0.340231696462032	0.350225677893757	-0.347500347029878	-0.2595924381719	-0.294745318926322	-0.495475628801415	0.00362828038523588	0.714892087955366	0.0140327477855156	0.143281707381708	-0.0673600393828595	0.184556895845925	0.371171447776288	0.459961474615252	-0.369520542686218	0.185076839800293	-0.348713193443623	-0.182264468387721	0.260100674438122	0.458295074757723	-0.233446306111818
O60925	Prefoldin subunit 1	PFDN1	ENSG00000113068	-0.327601625242282	0.317289825156385	-0.139450079993338	0.208224515875319	-0.0114201061940848	-0.268719723711198	0.187203382212453	0.135255696081712	0.145101530935919	-0.0155926667653095	0.159963177884531	-0.0381450124789735	-0.0525012831764622	0.0270116347177147	0.202695897508126	0.0783564000100396	0.0711945965397485	-0.125530712696419	-0.62184147332599	0.190210332179544	-0.415333055286577	0.170505246376029	-0.186100997618145	-0.146214358421176	0.234234166499466	0.407402856910077	0.105518186615567	-0.390614077019313	-0.176098919652216	-0.0643894719481066	-0.37999406150292	-0.136119924828812	0.709702426615186	0.133741331002169	-0.292708657524771	-0.0217587824824612	-0.376451543598699	0.458934724201492	0.608248925252131	0.25796459753644	0.069067283088927	-0.128012164635301	-0.260034278571038	0.45081153945043	0.0200804961810199	-0.270499347966826
O60934	Nibrin	NBN	ENSG00000104320	-1.38856633215049	-0.490716264173746	-0.883055612393343	-0.280285702014301	-1.01467227206146	-1.06206264237129	-0.631431552225504	-0.46402317227962	-0.553073565570249	-1.21460928361414	-0.339732458519379	-0.85815117093778	-1.00083972884563	-1.16033778280909	-0.961484645067302	-0.498209793060265	-1.18021095495353	-1.13356754929433	-1.03203340881748	-1.11427177384955	0.39030486444303	-0.870076272518602	-0.830407433651589	-0.676313964844988	-0.38084867326153	-0.793274713610096	-1.31662526552593	-0.0601428814894707	0.314252367224098	0.231426656405663	0.308551490401022	0.035886396860322	-0.386757282250226	-0.0632981813571227	-1.29759675083846	-0.308474472278217	-0.161207763074461	-0.780622217971847	-0.907609720855185	-0.389570700962509	-0.194493806246087	-1.24437510125415	-0.63428370405356	-0.75950790461113	-0.969980474659774	-0.494129144740144
O60942	mRNA-capping enzyme;Polynucleotide 5-triphosphatase;mRNA guanylyltransferase	RNGTT	ENSG00000111880	-0.520518968888223	-0.290888575572147	-0.834126236345742	0.350113412116153	-0.478835763157307	-0.782198229508198	0.33123147470694	-0.389750787074401	-0.483213828947421	-0.555320854316082	-0.484323994758947	-0.541670866495132	-0.0915109245836527	-0.630554226991677	-0.631133337508274	0.134685149023532	-0.754617028718695	-0.407254878445698	0.101206490362629	-0.464426834737711	0.149812013878978	-0.988312431067838	-0.9874975315909	-0.0928895031002082	-0.696446856450908	-1.12427908764309	-0.931391535046011	0.00365003669068908	0.487796194441978	-0.0945469290660483	-0.19513709434934	-0.0502129213653077	-0.471875477868533	-0.219886062929979	-1.09163871514237	-0.0633184901889772	0.311028866220436	-0.911669219965789	-0.771069440182828	0.0575956102533333	-0.287825398873768	-0.774438700281272	0.0265112863096979	-0.517152208816684	-0.92691223264414	-0.528815516090521
O75027	ATP-binding cassette sub-family B member 7, mitochondrial	ABCB7	ENSG00000131269	-1.4703382121029	-0.853601256033858	-0.36067973806095	-0.22435636558626	-0.521210178863758	-1.25264185874467	-0.520440226405613	-0.529426224499785	-0.529041937436938	-0.787194007290823	0.0349090493593724	-0.88540464664907	-0.66318401126872	-0.528319714510749	-1.13605422757707	-0.478762746691645	-1.26493852412411	-0.599212967596735	-0.836740110254362	-0.794113060262441	0.209368745170202	-0.679029110823599	-0.601461095182634	-1.15102214853224	-0.529910921663529	-1.05695340692679	-0.866459825175327	-0.483967135981731	-0.327000552768787	-0.333443719076405	0.0164683060854056	-0.057822658649247	-0.809501836896092	-0.35561624567422	-1.10113467278498	-0.65776246761671	-0.534777037484311	-0.826904377127884	-0.886234961161585	-0.0751881520963771	-0.767581345157309	-0.605114319637032	-0.327544603647389	-0.629503209243357	-0.86548538614091	-0.64116068607404
O75064	DENN domain-containing protein 4B	DENND4B	ENSG00000198837	0.376248687391772	-0.0247302533500111	0.173973786551553	0.329600024468663	0.250779306060313	0.157143340758733	0.353624416705644	-0.00650346701605287	0.00565773906407685	0.601802747999249	-0.101704368136305	0.0673006489203924	0.424743155776284	0.291384024656841	0.364906466580392	-0.317322690995212	0.166243828062481	0.277257983029227	0.378212259669482	0.284870584663455	-0.386357949044241	0.28704928896256	0.456623732180375	0.53979371969738	-0.109819783971327	-0.543921077340999	0.452137597236415	0.189211481788343	0.126811692908221	0.100702368500162	0.116555819770536	0.150910423347172	-0.798519943597242	-0.196345220126272	-0.568262825958939	0.116029659531071	-0.170803533776366	0.021832377415512	-0.180050316779734	-0.194091596155692	0.0902483335600035	0.516400234160296	0.279150631851207	-0.173120156979664	-0.103966215782343	0.162703802906332
O75083	WD repeat-containing protein 1	WDR1	ENSG00000071127	1.09949774634354	0.735635054605845	-0.216353378029421	0.888360505554553	0.267641628992596	0.829890570421382	0.200011892156251	-0.0559559137184049	-0.111960906245374	0.105808221369392	-0.192819100046583	0.517030208184899	0.401095262016316	-0.28268320196203	0.515622309241376	0.62042689413121	0.550686274511806	0.262405942411801	-0.316607180914389	0.318981300277541	-0.0163435469615774	-0.235436259370687	-0.104274151666548	0.310521365566094	-0.197570736172453	0.103983671821492	0.00464843512728663	0.132198277389437	0.319658867990242	0.107775673329016	-0.0521040970698348	-0.115817816706686	-0.674608382072236	-0.252707357838709	-0.154477766202984	0.375420798234847	-0.457894435771196	-0.421347102883443	-0.184924907653581	0.165726973120268	0.261800879217231	0.369410708564804	0.208002898528008	-0.038928861748083	-0.638964586275186	0.307943779793243
O75116	Rho-associated protein kinase 2	ROCK2	ENSG00000134318	-0.506758152433484	-0.190451729968489	-0.306709658237742	0.744738988542712	-0.0815707826215659	-0.379471396817543	-0.0790263487268286	-0.496278974993065	-0.0971442796298154	-0.836309006628202	-0.412882995709377	-0.175626837058315	-0.254181835264109	-0.0255697664334225	-0.923980916923695	0.678246628203186	-0.520905225378113	-0.529259268887459	-0.996168838974097	-0.344821010058117	0.846143290722728	-0.183431139459944	-1.06135249532888	-0.382090310806523	-0.545838581179453	-0.28470485531717	-1.19675181076409	0.250055133674773	0.251076604343	0.243296904617527	0.318354808869641	0.0116549219664899	-0.749582458884959	0.165046463096475	-1.00817250027208	0.306874400445421	-0.0477725170789425	-0.442412173198448	-0.625208391885025	0.438585355163516	-0.285361212127657	-0.484793895539963	0.209226526225876	-0.741588692930107	-0.678830971034164	-0.0764803120284787
O75122	CLIP-associating protein 2	CLASP2	ENSG00000163539	-0.704906189600965	-0.41051781528475	-0.299134829348814	0.670946574924406	-0.295235103483746	-0.733169424210703	-0.0740629525686582	-0.617122448018214	-0.238338407694749	-0.96160081188656	-0.861621754422317	-0.453247830108078	-0.634416264628055	-0.896436423234099	-0.846451954540615	0.122987231298453	-0.869527466926447	-0.260318133368238	-1.07122301147131	-0.694128783612021	0.654085516612016	-0.564436047508023	-1.00646805697951	-0.398394334158133	-0.88690388141722	-0.985835032538643	-0.984418350337942	0.151300196525646	-0.148570205043714	0.00970457234617328	0.359771262642417	0.0158749667941134	-1.22198831347423	-0.346694161217488	-1.98435858331254	-0.321455113386828	-0.166137310309897	-0.848068832470392	-0.919130602883757	0.0801669856835616	-0.845184773849856	-0.497425289092517	0.101178283715075	-0.846338262799311	-0.630621420691506	-0.262758665918699
O75131	Copine-3	CPNE3	ENSG00000085719	-1.12302888224035	-0.313687588259311	-0.439667905664866	0.0224294986484814	-0.466676349371223	-1.02449041379252	-0.0221673032831937	-0.760314911171335	-0.246568501497549	-0.715295676959663	-0.283990208788277	-1.38199180710167	-0.113349366810528	-0.80958448634158	-0.920581554074776	-0.172287626858692	-1.21224124499648	-1.0613456358044	-1.06211522344727	-0.534826075872521	0.214049951054424	-0.903597457237231	-1.00387614068369	-0.795353849981082	-0.961012002809074	-1.28783251245683	-1.42917514401564	-0.469875495211618	-0.385255296733394	-0.144239449760565	0.00432314737608941	-0.00214415215443253	-1.13193671584834	-0.226393064187556	-1.54469852744948	-0.51457846431548	-0.622852314144478	-0.842755568671997	-0.735237236415837	0.30169899314329	-0.849973998047272	-0.816856538472861	-0.314156962965916	-0.568284839456418	-1.33351346898826	-0.87261948717698
O75146	Huntingtin-interacting protein 1-related protein	HIP1R	ENSG00000130787	-0.966808755024842	-1.18461219095065	-1.39778826972035	-0.76224590301536	-0.680529636741205	-1.19344984575069	-0.82600257904763	-3.4974677324259	-1.61282399479215	-1.02445694255436	-1.37293894223933	-0.281665923362527	-1.46222767423063	-0.674975017711946	-1.25371550626478	-1.22126596244674	-1.6856417728689	0.229668763275582	-0.364548083744257	-0.684020593068857	-1.60578636296016	-1.0068654627788	-1.92608512788764	-1.41155810769304	-1.33766616899782	-1.4673375750729	-1.17474847227602	-0.877522068523095	-1.23011836217905	-2.09164738045179	-1.14789774938592	-1.27795219354827	-2.16875870644055	-1.67843226900562	-1.56866791493599	-0.399940366283948	-1.93850847907316	-0.563255014896864	-0.853022369107389	-0.764341297773515	-1.57437057172096	0.647069475191296	-1.60002466273792	-0.673842953617107	-0.567447441046898	-1.64249386342813
O75150	E3 ubiquitin-protein ligase BRE1B	RNF40	ENSG00000103549	1.08937391635398	0.596356488117201	0.362642028135101	0.723181983212819	0.452945422289761	0.94630006071729	0.461133250207999	0.350475107523364	0.37649615050144	0.286775581568753	0.553338437270505	0.706549041365284	0.236709787295127	0.669872197448802	0.591652131366646	0.338063131965514	0.661417323082619	0.397639172824556	0.270659861138665	0.387803068651383	0.166329163568982	0.405923412038496	0.407497904722715	0.506866929656515	0.438485669784286	0.286915716527199	0.500841454439283	0.379862648522488	0.23084979517607	0.503595396914935	0.346520016621787	0.308505336239739	-0.0139047912263308	0.350571940181178	0.050665411203866	0.480749292530718	0.0820788007525968	-0.113190508334226	-0.219340327170024	0.0077807507314045	0.389802107390069	0.562473931232767	0.325887016645152	0.0898808410833176	0.642047243024453	0.559466064329373
O75152	Zinc finger CCCH domain-containing protein 11A	ZC3H11A	ENSG00000058673	-0.683186296211996	-0.511464911866957	-0.162553803779886	-0.186211033018697	-0.141477813250825	-0.253171424068482	0.0676625297963973	-0.329645100091078	-0.231257449850164	0.0727667130549037	-0.325007974126891	-0.0915952143612131	-0.252511294522535	-0.122693850392805	-0.232591402296674	-0.189151282755592	-0.463613181822829	-0.306784296576808	-0.102556972569008	-0.0535272104861466	0.165606883947046	0.264897713131823	-0.258358134461247	0.0625801732093301	-0.479209874330855	-0.496432037111141	-0.263022301196861	-0.218276180288969	-0.303640973194211	0.0203678101468459	-0.345361546682323	-0.228948214781711	-1.02301144936943	-0.19721953405497	-1.23769799109638	0.0250091429686172	-0.0265747989775456	-0.415905461399694	-0.706868570765006	-0.113871505751806	-0.299370020288713	-0.661538683782374	0.0866515739952938	-0.279487184360029	0.0499018825263011	0.077632081306314
O75153	Clustered mitochondria protein homolog	CLUH	ENSG00000132361	1.72873979106996	0.917283735195946	0.642615263133253	1.09250298738548	0.749435539650756	1.39872290991444	0.470595950944436	0.765017913457744	0.616090534501936	0.591384783704443	0.573810326220412	0.490744540427142	0.911560220986059	0.250168792638654	0.934807464694902	0.537127272924886	0.990419276101003	0.606200285595341	0.531413902945921	0.755840463151719	0.368160447901985	0.166866081654639	0.691181755742711	0.509557718604682	0.665761626624157	0.358790291612147	0.606739832633069	0.806840528255654	0.198814908385394	0.514818226906018	0.802211900813006	0.38539579704287	-0.43530833793892	0.525449983738159	0.0819466790667676	0.540834702204858	-0.352899100444292	-0.0372930691358828	-0.28409736573148	0.164339147897858	0.797661952833508	0.974741372716798	0.379564294858437	-0.0689197156185433	0.983183367861585	0.541782103306463
O75165	DnaJ homolog subfamily C member 13	DNAJC13	ENSG00000138246	-0.966271644754771	-0.212952260362149	-0.765639960787691	0.226354959054759	-0.431037704173452	-0.695492235362992	-0.262565285948154	-0.743100164303083	-0.588357589201078	-0.697597408363118	-0.781073452703961	-0.799802915467025	-0.279636622131125	-1.14235616166637	-0.422842566142571	-0.195365207713164	-0.780042015976398	-0.819919421697171	-1.06237461594104	-0.680426644576611	0.328172427806263	-0.560162074297824	-1.19905880478108	-0.612924751642118	-0.894354089640609	-1.07111850319136	-1.05906163743145	-0.387087956914876	-0.208964405142725	0.0419783226082577	-0.140113163745772	-0.257752710489132	-1.36629198007012	-0.488733569284213	-1.80993464617274	-0.430613724660823	-0.448900866810988	-0.788016927543381	-0.867496766134308	-0.165714948157308	-0.669248452144078	-0.695221924531101	-0.0534825608432579	-0.883273790030734	-0.957523110699987	-0.205011515525768
O75170	Serine/threonine-protein phosphatase 6 regulatory subunit 2	PPP6R2	ENSG00000100239	0.657863208671226	0.040500412347571	-0.63252620578768	0.283057897058951	0.162869837916179	0.320832401267253	0.115610729943184	-0.120988269797121	-0.204837359447795	0.187407067903742	-0.295285205906187	0.267879244223615	0.225392243410942	-0.356781868666951	0.305459561978138	0.265451475166129	0.698968312655257	-0.0586271193207413	-0.268887650861558	0.145368133622806	-0.596574435015853	-0.0112327426732861	0.126429354837747	0.2836706477888	-0.364779611138893	-0.247978977998757	0.0497630614138913	-0.226960884157182	-0.159401885340602	-0.275333249175356	-0.41436895429725	-0.344284211341027	-0.508003696105423	-0.438089444054565	-0.486436006518239	0.153393289060398	-0.381398081012191	-0.252192584651115	-0.24710449791479	-0.188336633222554	-0.110062495920189	0.501210240786127	-0.0316509804647067	-0.29153228547381	0.172745101020743	0.0551707218400397
O75175	CCR4-NOT transcription complex subunit 3	CNOT3	ENSG00000088038	1.39443681702719	0.55332492224874	0.65613100215835	0.340279283815544	0.558381617146981	1.29695892014116	0.395506737330834	0.331830795461867	0.542597983708138	0.655077049628149	0.199999131579384	0.402530674203277	0.569902544316063	0.730568758920416	0.911431293945629	0.0385337862836082	0.710433288457123	0.455001078969657	1.07223151733112	0.660746020310707	-0.138632376978775	0.425717988004878	0.4225854387432	0.45578974024119	0.287444502837934	0.0142326737238889	0.708039199804098	-0.033165850117042	-0.0487558357330649	0.214989721336313	0.221051700828175	0.0844583092484363	-0.0910364167079258	0.111751369826717	0.788110933051714	0.207544475624996	-0.311732479935047	0.0703076738643365	-0.0196200996880567	0.00967759589939199	0.493636187343947	0.616828028663372	0.440595258040121	0.456621023348612	0.572908846463712	0.979540838337902
O75179	Ankyrin repeat domain-containing protein 17	ANKRD17	ENSG00000132466	-0.147993732346843	0.158511462532245	-0.376020176393482	0.580340515235884	-0.0610225070563892	-0.0476291730076381	0.144200859171292	-0.321749759019403	-0.123675002899542	-0.659825977206536	-0.398683192750514	-0.139890402304389	-0.0571051631965869	-0.442701176411418	-0.307549475124794	0.104215029056422	-0.234035815989673	-0.674338026082424	-0.687665200908868	-0.165664389476174	0.307807933948139	-0.156373989988706	-0.593090048673371	-0.364231943542006	-0.75805240506675	-0.170755332281105	-0.505811868085075	-0.212341351459678	0.166538275660026	0.236877229284826	0.0714140407269621	-0.0683870536580677	-0.327707971858218	-0.400886769409703	-0.951536094778361	0.340872623949833	-0.000338281941164809	-0.0754904612015697	-0.276816508979549	0.153845085363653	-0.110694336559269	-0.372211109640539	0.169972080387634	-0.335349748930708	-0.288767561645829	0.0678843584743705
O75190	DnaJ homolog subfamily B member 6	DNAJB6	ENSG00000105993	0.336863685325132	0.471723073488294	-0.578744117827126	0.334337230775726	-0.29459285419787	-0.364654002597438	-0.254561983145751	-0.174654157363144	-0.580458851263272	-0.329690661450321	-0.0654072990253329	0.083903150319264	-0.456146788256602	-0.313477245485503	0.17046529098628	0.0588741609959493	0.462708147307866	-0.268206535913196	-0.564958283750765	0.0613987128625393	0.0664264709526359	-0.216295118561672	-0.269583498107082	-0.274591947133466	-0.10692731536938	-0.189858047418294	-0.235350515276723	0.0834050960437631	-0.569041826855465	-0.177653834222227	-0.300987518127578	-0.398084131660482	-0.0831310916112598	0.0680017775749491	-0.650802231957606	-0.100391485163777	0.357045018567389	-0.0916407699426012	-0.0880404207172445	0.0245375605531368	-0.480565936528543	-0.230183550650492	-0.200570489711859	-0.0142899001576779	-0.0239718397330737	-0.610598651655452
O75208	Ubiquinone biosynthesis protein COQ9, mitochondrial	COQ9	ENSG00000088682	0.156065082858652	0.22557341216754	0.00726091409662377	0.0459863338290312	0.107115282089458	0.403528079081237	0.22188171302764	0.0243784686344961	-0.00335417621745648	-0.0439703345534141	-0.101617682267643	-0.109766696532347	-0.00736774178700283	0.186420526378919	-0.00218254628332204	0.108291643587381	0.103013320994614	0.00585732741897349	-0.256947988733631	-0.209848877378307	0.00597562895928316	-0.0633333757735333	0.130897599472333	-0.43401302518724	0.145005921766396	0.168417056069169	0.00525986809182211	0.275581583528427	0.0338471821082953	-0.0567243601097918	-0.0306803562851821	-0.0482254853945765	0.399872021284835	-0.15067970656734	0.181636713437635	0.0368475187164954	0.132828209292145	-0.101508157447094	-0.0239935049954259	0.0662161820840899	0.31280733029361	0.0164858707651998	-0.0741883767047629	-0.0472343185352395	0.0532685371699504	-0.0247853074051392
O75223	Gamma-glutamylcyclotransferase	GGCT	ENSG00000006625	-1.70777283323819	-0.419643503393023	-0.608752485085853	-0.536984879339411	-0.666090191262007	-1.24394667172887	-0.541092502729778	-0.28164124078163	-0.370303373250482	-0.640944753384804	-0.302715288135669	-0.880284553191599	-0.360133948192098	-0.698406153942422	-1.284259564385	-0.0809664753340966	-1.12599007128536	-0.747982985651994	-1.25707587389095	-0.795667336452858	-0.0310752849116005	-0.513677692658055	-0.741509047062792	-1.34782226365294	-0.313901696973879	-0.440217135262236	-1.13671994524341	-0.0455555365661544	-0.473168178536905	-0.222320791255127	-0.420255362443294	-0.364955646895023	0.371143054199676	-0.0992143703700261	-0.676293237306305	-0.881761217417611	0.427960808848334	0.22992202602832	0.134692538345114	0.246162385781576	-0.675627592796693	-0.601426065215876	-1.24611824964723	0.121142640232348	-1.21258919677679	-1.00307331180115
O75251	NADH dehydrogenase [ubiquinone] iron-sulfur protein 7, mitochondrial	NDUFS7	ENSG00000115286	0.570446198077848	0.63420927296186	0.65394363826011	0.34368618396547	0.403391506159352	0.699682119121823	0.29614580155828	0.703760117302194	0.553992057732062	1.04083546232506	0.437854006348026	0.609216660321328	0.798810138990577	0.412218780150116	1.04283330636262	0.482117612144631	0.868936228342523	1.03018566153489	1.00389434569637	0.697393721055926	-0.238227037118529	0.198877950384807	1.30554331966336	0.640758560464427	0.932953428398132	0.447906255113642	0.926723004074951	0.28419706202701	0.419328703325975	0.0629053531725923	0.47169486164178	0.36971568275264	0.124066291061421	0.170227401592793	1.17641087153133	0.274939629652911	-0.218617455392831	0.97073671465065	0.992135256826215	0.27646937064824	0.867704278466668	1.13885459202906	0.495161958252599	0.904725189690543	1.46845554960857	0.291668419363502
O75298	Reticulon-2	RTN2	ENSG00000125744	0.222896690316639	-0.987987494325184	-0.161096576047768	-0.695114783237996	0.0593889350401939	-0.60710016979255	0.0785354843280004	-0.401285101601363	0.418265326111265	0.351657600762461	-0.495889951499387	-1.38104215160686	0.95754195725355	1.1143826777312	-1.10981678892637	-0.796684376957363	-0.315339105163548	0.220673815943529	0.677862378430618	0.712478887137538	0.0443996727369891	0.45087037070508	0.960751783923529	-1.65298711210531	-0.0937719998756146	-0.525523095893202	0.542760768625577	-0.522621797673611	0.0579012195558164	-1.62118756444609	-0.856608541873462	-0.440938641114075	-0.391069911878517	-0.486012013328523	0.565562849923764	-0.184905683082221	-0.0410638439117585	0.465978371309723	-0.118062202123105	-0.151830158969665	-0.0670008527468022	0.0250509077934371	-0.142814663300477	0.527782458127644	0.56654953861863	0.331129024355195
O75306	NADH dehydrogenase [ubiquinone] iron-sulfur protein 2, mitochondrial	NDUFS2	ENSG00000158864	0.212859595132205	0.0516160062223765	-0.393428095675592	0.0920691177222377	0.0716602351634172	0.0542563128952018	-0.133672778027346	-0.0796007363897022	-0.236181825257701	-0.0968463732473754	-0.0294837369959104	-0.0566317220434502	0.0864429940693707	-0.119793433523729	-0.111353173107435	0.0949286382727639	-0.0841098024676157	-0.146077458851646	-0.350307631110622	0.0575712311935952	-0.041439001501832	-0.290194701911442	-0.150685649967514	-0.157302311032026	-0.1713955877731	-0.0993410197949274	-0.123376391445424	-0.0438469511408623	-0.0392234574667008	-0.0480718488842662	-0.138412893945572	-0.0253887400564405	-0.48579575297209	-0.218416990423414	-0.449510282881061	-0.0710123664361397	-0.139233764263567	-0.481877388336384	-0.608764719353875	0.0103813729982569	-0.0836647192341928	-0.0379584578611727	-0.140041497903304	-0.192825875374092	-0.171087964333482	-0.234935438003534
O75312	Zinc finger protein ZPR1	ZPR1	ENSG00000109917	0.199480798811954	-0.0361275299046708	0.525026505630171	-0.346252656920174	0.0548944229950052	0.414505558884304	-0.0667938754572486	0.556933904376948	0.315063954694345	-0.00480127193287583	0.407967063533505	-0.238798383767243	-0.221172322363797	0.627444589173211	-0.345756390788747	-0.123118291427518	-0.214030669017093	-0.10707376523145	0.162502982021679	-0.29524551785102	0.338333641876939	-0.0845871859113609	0.0507595115804769	-0.165139098565763	0.528849021910998	0.492385701772106	0.193014258033018	0.314439004933639	0.218172712470368	0.331607753011186	0.276170440878389	0.269772194832044	0.605763350510128	0.553667583924461	0.493339254766353	-0.0991589040071164	0.557321410873084	-0.23263838111485	-0.727407505569545	-0.287963201058754	0.163774320765315	-0.235355058247522	-0.146544301068653	-0.0987207842273037	0.431768268688288	0.0393567548008846
O75323	Protein NipSnap homolog 2	GBAS	ENSG00000146729	-0.807602502849445	-0.129585756981809	-0.787698803384605	-0.288203309465469	-0.238432719545403	-0.727046312077394	-0.113682241192739	-0.52781126201313	-0.25100654156502	-0.531832393036645	-0.51211373503766	-0.74889426589797	-0.333507966065195	-0.439904196328732	-0.614993101338125	-0.314882453137739	-0.732166137086552	-0.738594190180461	-0.402755266767224	-0.499208856554051	0.0734130261779056	-0.401784450728282	-0.644265431677804	-0.910391645641513	-0.49185508850625	-0.301029351319844	-0.895469166613415	-0.664567053236489	-0.54980059478438	-0.127212605582576	-0.290554261741485	-0.292087467396716	0.112928679065205	-0.282858725883899	-0.624366656827934	-0.164276791765281	-0.0120967902111691	-0.545653809813165	-0.243445692676797	0.191935588084687	-0.469398787338521	-0.290756442866244	-0.403820452110357	-0.116780654826453	-0.962850068060007	-0.501740245782058
O75326	Semaphorin-7A	SEMA7A	ENSG00000138623	-0.0138526925661822	-0.169275517473674	-0.391017723346559	-0.080612328666362	-0.758950037569861	-0.414223516398442	-0.660219199179011	-0.233587340193917	-0.475687709110518	-0.0104265676248456	-0.596311135453735	0.824157072522121	-0.173531452915444	-1.00507013661762	0.765114654879707	-0.0643981709132166	0.658697955072759	1.12443414447087	0.499254606251625	0.0357488012093281	-0.316741445422469	-0.176648412366744	0.855726881187129	0.314727086627821	-0.0637424087191594	-0.969326591217365	0.0466052331185871	-0.0471843092819331	0.581554914664586	-0.727482625282816	-0.0962598312110341	0.0846599816866664	-1.82962714215703	-0.24758627918918	-0.160592373018622	0.201578370386214	-1.58467609595217	-1.05814957962598	-0.6345731238649	-0.593491992334014	0.124326443510302	-0.17055586932867	0.966138004487142	-0.631399319775683	0.599888572992679	-0.165814878657427
O75347	Tubulin-specific chaperone A	TBCA	ENSG00000171530	-0.87599396827404	-0.355766710806427	-0.230026123911859	-0.488888997453266	0.133230311592373	-0.910138294810208	0.21755683591594	0.277582241390197	0.13793984019058	0.344316301491558	-0.108667631933532	-0.0486199744869511	-0.501938815978896	0.239017762015624	-0.425095814933862	-0.00689635768081676	0.0241781735250362	-0.021716987872618	0.141226807767845	-0.291778305545579	-0.012986449655207	0.772649866583506	-0.171295912645101	-0.341455850660371	0.0291961775401459	0.648885163210612	-0.300393632083901	-0.468163637823354	-0.301595304425117	-0.161394152756533	-0.0806413018599548	-0.160838771176993	0.669112698233501	0.100076237627505	0.355598886374628	-0.307323983589328	0.493207001723498	1.14849643293351	0.477050831067896	0.221796233477662	-0.345168433724554	-0.329441530954854	-0.0243671780905554	0.449400878527773	0.183196569374149	-0.441651674161232
O75348	V-type proton ATPase subunit G 1	ATP6V1G1	ENSG00000136888	-0.263704539098549	-0.0541185867672409	0.16070131462902	-0.206411836673568	-0.0374652804092763	0.16905242863377	-0.13567973246098	0.330019668202863	0.154903754354899	-0.294096694113993	0.167509524297606	0.290125329385431	-0.53764042134185	0.600183131591845	-0.0871604726218385	0.0566168205447264	0.0758191010530957	-0.182033730989846	0.116743546163461	-0.0941395355338459	-0.0557535769166693	0.379063274427669	-0.114780894463713	0.0479556766181704	0.18471458278106	0.756551952249192	0.0489246143496134	0.1872145566948	0.106187849969567	-0.1220291608575	-0.226090599710754	0.220887171142859	0.668172931742122	0.395314759251436	0.538740406581597	0.25355581965453	0.912243590742773	0.29308085740189	0.248705046700302	0.0477043387134604	-0.041240563050331	-0.504178929020488	-0.0315753976569564	0.430856632935413	0.154706789864918	0.263817351291473
O75351	Vacuolar protein sorting-associated protein 4B	VPS4B	ENSG00000119541	-0.888254804528293	-0.170867907735547	-0.189612639112638	0.360115085895847	-0.108291779227929	-0.477224049395191	-0.0792348801001932	0.00465751975709328	-0.134809674890486	-0.122316801629175	0.123326799861072	-0.114925974639261	-0.264428033772639	-0.019642482147022	-0.325838201776955	0.359508251000812	-0.689323961507979	-0.434001208737525	-1.06066918828629	-0.46202181298841	0.617937538254374	-0.012970777258011	-0.435868879601051	-0.0368328503875954	-0.126342936872874	-0.700024459989021	-0.5293469402655	0.235870749030602	0.148904138946666	0.430434390312591	0.171664583023312	0.37858122035943	-0.586161518527343	0.268934246571915	-1.30129510033828	0.309109355489423	0.13859325007674	-0.4911828144357	-0.82887667175218	0.15487678194877	-0.293958439056401	-0.560513390088959	-0.0687948286953448	-0.521883698281704	-0.33181479965638	-0.257446566576577
O75352	Mannose-P-dolichol utilization defect 1 protein	MPDU1	ENSG00000129255	0.375939012327987	0.674225753350338	0.263328681748599	0.184497005222259	0.171998824479727	0.252147442621371	0.132412594687271	0.378321861962794	0.244779485773293	0.144453546276167	-0.125729862256077	0.412210768102706	0.260978629557383	-0.278784344499702	0.622973543096592	0.191881974873398	0.298730259191581	0.0791528547132287	-0.467551748081521	0.284634823096999	-0.107626644468179	0.797308936643365	0.0334055802416868	0.482943603166708	0.0433161518038032	0.600855193835191	0.146688436282841	-0.156575239886958	0.0863288033135419	0.0690611500582508	-0.422831786301381	0.0410686846764845	0.891319964040765	0.293571159789975	-0.240285280168668	0.0314932335251932	0.664022504692492	0.370794557494299	0.429047530478011	0.265276556657938	0.20558069908784	0.16822443269664	-0.223411281685412	0.324475384445639	0.0635637713093864	-0.0255459179021855
O75367	Core histone macro-H2A.1	H2AFY	ENSG00000113648	0.148027093219417	0.354335075884551	-0.312724546659279	0.346784859306505	-0.123823268328376	0.00870595935792373	0.234706781099789	0.104580761054297	-0.169292875967447	-0.203656156770088	-0.421475216447391	-0.0907365790916872	-0.0535627006963404	-0.741698138211538	-0.116476444389871	0.435987177448328	0.0307432628125905	-0.188480640345441	-0.476418173734094	-0.068664202708753	-0.170231816598977	-0.073691129325768	-0.353184639981886	-0.699096692402355	-0.429907395862602	-0.262655789095314	-0.562586255248974	-0.270216150346735	-0.344171238257053	-0.253579621655244	-0.155111791501274	-0.382762519827435	-0.0791265043251483	-0.226147400830408	-0.480482618437878	-0.0729366426459865	-0.154653542724806	0.230505944702358	0.326362134303843	0.412235012797331	-0.190427748883566	0.326359996090499	-0.462004508388998	0.169243369158003	-0.0921960206621133	-0.209911767490379
O75368	SH3 domain-binding glutamic acid-rich-like protein	SH3BGRL	ENSG00000131171	-1.11510376748061	-0.443965733848921	-0.839270271471008	-0.627891877803461	-0.886103696741398	-0.893339766191924	-0.528762426733221	-1.00317768994113	-0.737464975023888	-1.10755992073031	-0.858610079753169	-0.61714607378965	-0.379200328296855	-0.970704912777117	-0.91932830355552	-0.278238296703386	-1.1241925369949	-0.876315779893505	-1.0938934403708	-1.00149185622311	-0.534674991766416	-0.501046653361279	-1.151737821891	-0.978696069417046	-1.10146947657838	-0.342287223759985	-1.07061088740459	-0.681138163815553	-0.604730336555215	-0.592043183355136	-0.717821739840174	-0.254188272288668	-0.155803459825417	-0.738839989556046	-0.851809413650222	-0.736681100722726	0.118771178828348	-0.302988157037234	-0.221920678990664	0.172032720247722	-0.694958800011885	-1.71633890977597	-0.899268609245269	-0.297767874492259	-1.31756266305582	-0.506755509396567
O75369	Filamin-B	FLNB	ENSG00000136068	-0.393885212691458	-0.401856590006246	0.668864619907569	-0.520808541267766	0.695550178563979	-0.883597980594732	0.154383227412636	-0.00955025792897768	0.107871174558334	-0.0561386167453382	0.610345798873154	-1.77845782041057	-0.240840531590744	0.933382992036237	-1.11503623038552	-1.6591877232664	-0.797477915945677	-0.636747836632392	0.0219951576551631	-0.488238460375944	-0.2493978989897	-1.80862725581463	-0.151290622071063	-0.573070395772765	-0.949035790823188	-0.49425808212855	0.247050483929157	0.232869418026429	0.252747803793611	0.216558083602461	0.758988844986025	0.267168208647567	-0.685534772109044	0.130035287987161	-0.416310551275055	-0.450888085623985	-0.334212339677737	-0.825405898341439	-1.89845598378795	-1.30940316958186	-0.948518746986415	0.350316766670002	0.30541034191686	-1.50124171959468	-1.04327529362193	-0.419774032758005
O75376	Nuclear receptor corepressor 1	NCOR1	ENSG00000141027	0.073127298890272	0.145321302654729	0.0251055475452784	0.285600542353974	0.113475410580861	0.365190789038234	0.119554911527569	-0.0954957474245983	0.0826130561595999	-0.16680280540978	-0.556025817407539	-0.0695162752087732	0.268737435268745	0.0426309722775038	0.119769473620574	0.102475436403182	-0.0368503964815741	-0.41238567258954	-0.13433801013935	0.00232100113545108	0.228754054424286	0.302729389497138	-0.251683786505602	-0.144747208805521	-0.71019584438724	-0.0451152643502866	-0.0907580921865332	-0.594785291261855	0.16650318375688	0.265098218112676	-0.0604600938148501	0.0358153440355018	0.0127259308666048	-0.413816723950331	-0.248912265424945	0.214487369469927	0.343035949217315	0.430380387863687	0.144422945670479	0.120520654380648	0.106901745799265	-0.0724735303336352	0.318887225591578	0.0255165476011818	0.110324191581341	0.618506600408997
O75380	NADH dehydrogenase [ubiquinone] iron-sulfur protein 6, mitochondrial	NDUFS6	ENSG00000145494	0.571078442109973	0.643591829125406	-0.613639819904829	0.212277164458892	0.0345338778589843	0.318572293337097	0.0808587033038917	0.453866883775171	-0.101707196586365	0.025452220015711	-0.11043205986075	0.472134961136658	0.219648331208789	-0.680794409742455	0.177979630364634	0.396022689070302	0.403207516355712	-0.0667082417194074	-0.0893998385407304	0.168362237329743	-0.305984239793876	0.182779713829793	0.151745534852348	-0.40988846807205	0.197401982513436	0.342127585987377	-0.347116620750644	-0.209532545224194	-0.436802873812675	-0.366487079407016	0.0125489257950182	-0.12497218109401	0.301907349715142	0.113876798726221	0.644423098554284	-0.16206212929676	-0.214163370006824	0.683011649198886	0.659183744175285	0.185651069590548	0.0381683075180348	0.579209994158033	-0.0424418127669037	0.24280822633099	0.381941981069521	-0.287184909675497
O75381	Peroxisomal membrane protein PEX14	PEX14	ENSG00000142655	0.914461850423743	0.296097994673323	0.419492341420437	0.266773796554694	0.204776651754485	0.595395011259389	0.153054448644359	0.257164035782705	0.439073682799729	0.547571328430499	-0.0782259391345379	0.208189242895843	0.326753905476251	0.555872952865796	0.634126570593688	0.17330220011573	0.482629994506032	0.554390868757118	0.641266614657607	0.595497477338567	-0.1162003879183	0.364806160428762	0.377996535785255	0.336880832302048	0.424656214020409	0.226699616661439	0.380112332529512	-0.154336530300273	0.274684757939939	-0.286238486835831	0.248434149951412	0.270027983566431	-0.15806535207274	-0.0448456230795511	0.478348402526636	0.148970763715717	-0.0413086746254674	0.315424237932873	0.173609222751215	-0.0888778051480701	0.308683227271307	0.503014812292937	0.279203937721467	0.43821046328592	0.534487095974947	0.257299329837863
O75390	Citrate synthase, mitochondrial	CS	ENSG00000062485	-0.205311449549784	0.098331573362092	-0.109173173621061	0.131717541503349	0.0610158518601871	-0.0811465070797546	0.0933222064836396	-0.184237089144094	-0.075536298758875	-0.198581267242645	-0.306602266714593	-0.642694139422337	-0.1055464896953	-0.205463145612679	-0.187481395954961	-0.208022846485772	-0.252950271937564	-0.33777721164738	-0.088051452595618	-0.206547778920196	0.0265106081323463	-0.458981467897585	-0.480878650651459	-0.552909596875789	-0.183049775401626	-0.0949001428496601	-0.291481452136669	-0.197054775365173	-0.486114053288837	-0.0370828633065923	-0.131333889227763	-0.170901814527532	-0.541842112606584	-0.135322566239131	-0.401947060705163	-0.0527767130690595	-0.446106244632212	-0.684262756179637	-0.576906784074831	0.155989881171006	-0.0150826686133101	-0.175257094945469	-0.0845457934454323	-0.179993135852067	-0.355525898561602	-0.318176698753799
O75391	Sperm-associated antigen 7	SPAG7	ENSG00000091640	0.128868273616764	0.136225168611721	0.370763444655003	-0.190129300662871	0.077711714285229	0.255981657229136	-0.0845730998157395	0.343949600242174	0.257909222197627	0.148146973969876	0.364917947785466	0.0192287501076587	-0.0849969322412534	0.437130009692615	0.263833917697907	-0.109846287280623	0.182594162899842	-0.0201875156471747	0.0361583464145685	0.0539228969725309	-0.181476768546567	0.17112029061477	0.266007452329988	-0.000985127167069777	0.44041758992817	0.749238713903527	-0.0441716960003404	0.0413193181207205	0.19182862304134	0.200798476940733	0.276091647898026	0.0249628887735671	0.889652055394101	0.503001270052995	0.75898082984701	0.230155138198213	-0.0529819912528673	0.500182621212234	0.347596566174317	-0.230614066910542	0.414358046796213	0.114917109457916	0.0642459572039051	0.508620768171927	0.158378777326964	0.102945004127494
O75400	Pre-mRNA-processing factor 40 homolog A	PRPF40A	ENSG00000196504	-0.63454828917566	-0.0555916746596008	-0.513689497633294	0.254250629914491	-0.251216282204922	-0.426102897954304	-0.00511278807324977	-0.459897805590253	-0.158215492657556	-0.78069423493192	-0.346302382076889	-0.447616278707298	-0.387702963814459	-0.509376705612353	-0.86159139704447	0.0625449357415739	-0.653208469225012	-0.806815993886489	-0.798532045416892	-0.495996192745239	0.494734297585179	0.0230144640536825	-0.799223688091319	-0.719226021177864	-0.586815412870162	-0.0851429812192883	-0.940371374080969	-0.277870205534628	-0.313847424035925	0.0768852139763645	0.0313243419737983	0.0652845476027935	0.247192361464784	-0.170338717091871	-0.684507512542448	-0.0603178903984976	0.208591485405025	0.216421623612094	0.00326419925771226	0.226363445486475	-0.451453004780324	-0.676235514147564	-0.452259232230882	-0.337761450039331	-0.202329367270956	-0.34362522912668
O75410	Transforming acidic coiled-coil-containing protein 1	TACC1	ENSG00000147526	-1.0413485676854	-0.218971550605197	-0.691464402944476	0.367985940126454	-0.455901596502599	-0.362552302067655	-0.50086438278672	-0.805468192122444	-0.5836501249902	-1.04460802294128	-1.14487415957168	-0.539939220025717	-0.166071874506795	-0.538032293558897	-0.76923994072699	0.141353791267674	-0.734208408529287	-0.966424390060974	-1.17983693250671	-0.889203915982728	0.20864269878787	-0.222523927031178	-0.495440202150695	-0.553516421553852	-0.952100811252372	-0.290298938975692	-0.949925640666171	-0.500095639311077	0.475419939081133	0.238518977412179	-0.133043178599646	-0.381928723501725	-0.62579252461031	-0.577193548543963	-1.25497408489589	0.334613696610347	-0.453109123016684	-0.719920571652501	-0.922409935966881	-0.314934021278978	-0.330342589448742	-0.80745516989314	0.098219152041068	-1.11942376539146	-0.231186719024409	-0.496383284307369
O75414	Nucleoside diphosphate kinase 6	NME6	ENSG00000172113	0.319557491441443	0.222403465625098	0.103561408370027	0.439202740847819	0.24345624125125	0.0173131007662422	0.0551934288287113	-0.0493363833344866	0.0750988986256735	0.186091686669453	0.234882653130865	0.179842204348192	0.280661566954779	-0.0507514175528527	0.379932079985814	0.202808627131129	-0.161961044126538	0.260445293941995	-0.134295340348586	-0.0403706029307078	0.259426997535042	-0.227572792106075	0.143635235031638	0.0560972134183406	0.161560521684736	0.468446877896553	0.100497195784377	0.0030304547822535	0.0459236684378417	0.184564341184864	0.171884169213783	0.247892249511413	0.190707756855577	0.242152510927997	0.0700572112954543	0.238666016184213	0.192853667388644	-0.147839544380363	-0.262451650708509	0.239677696613558	0.61417548243165	0.40035746107738	0.104298935398091	0.489668340856367	0.44133603182374	0.0720361695550409
O75419	Cell division control protein 45 homolog	CDC45	ENSG00000093009	0.293201191882114	0.355635340017062	-0.803073234154267	0.273247738626755	-0.277563300432641	-0.515338348266327	-0.042700780567932	-0.475946067446142	-0.28678468232624	-0.21372198045866	-1.18214676157037	-0.577682677532482	-0.0309920482551318	-1.39931728624523	-0.241598113496074	0.0729547454917938	-0.187875590522737	-0.438671023818508	-0.904239235680333	-0.222153099689117	-0.672476707263487	-0.507465297803622	-0.683687334255211	-0.731156350928974	-1.21381671382374	-1.18727908724007	-0.892733507786494	-1.12070415625438	-1.08612109640548	-0.439746708246971	-0.564658851278425	-0.708467375063712	-0.941326924133715	-1.38457588737799	-0.796230839561014	-0.323269353921169	-1.45114742970181	0.0977377542149043	0.274633942330558	0.289660708068477	-0.174550093839201	0.326617111625864	-1.36063483085684	0.136356276050404	-1.26462239249544	-0.196371887527183
O75427	Leucine-rich repeat and calponin homology domain-containing protein 4	LRCH4	ENSG00000077454	1.10565480727298	0.311741656894235	-0.0366482418799396	0.375531687248245	0.518437664446807	0.644867532752709	0.345055123948918	0.298631134845718	0.110931292484329	0.813163946354491	0.151236132056674	0.868909277321074	0.657924632035167	0.288236958727125	0.719479403623501	0.2204828170109	0.808805738073177	0.737217708542925	0.683745232260423	0.6853935358249	-0.335374127728972	0.545094868938529	0.942548689223575	0.324880601050928	0.215573292717844	0.0417397568279441	0.722175996641814	-0.150658889772791	-0.0828704008987025	0.0712130616007745	-0.0566761504976938	-0.0361802501631194	-0.437326582861129	0.0732231869663851	0.331409542843119	0.301376526431833	0.151481100570248	0.0737784277756264	-0.0365210192977887	-0.255486986752454	0.504648758876882	0.975780068794359	0.321754681254989	0.231770978682277	0.7411680783642	0.472531244180475
O75431	Metaxin-2	MTX2	ENSG00000128654	-1.6248406165009	-0.159807267161341	-0.37549003003652	-0.285768168538747	-0.392300318986577	-1.26930077387868	-0.400687949464498	-0.0936457834363695	-0.303920538350635	-0.29964557528666	-0.223163037583761	-0.383168775824798	-0.721563259839693	-0.540651635253675	-0.425685047476771	-0.245151663179428	-0.659895223622351	-0.477215532911502	-0.83450554746338	-0.741556449346787	-0.0541921091520923	-0.509499371649494	-0.283037820934244	-0.366817372029169	-0.0579695872565393	-0.180676998727424	-0.636423053432339	-0.137029306999535	-0.267750326382818	-0.135568740746802	-0.0604615646297892	0.0825287187966897	0.15578173453168	-0.0729544177724142	-0.710138253833043	-0.460565531294455	0.304271501096178	0.206142652680939	0.296073359743494	0.0578230239658248	-0.257218216126033	-0.300868518370097	-0.632849724821434	-0.0311303360666075	-0.440213867404509	-1.04206261329281
O75436	Vacuolar protein sorting-associated protein 26A	VPS26A	ENSG00000122958	-1.92623316472279	-0.330408194028037	-0.484095918827831	-0.389663211954943	-0.698877577488858	-0.969992806790251	-0.621977955917259	-0.245429259341758	-0.659562235847884	-1.39268825550333	-0.233369662651313	-0.759016842426205	-0.787192172857113	-0.955794689026953	-1.19871904534461	0.0223058316372846	-1.1153661818032	-1.35957608530039	-1.39958781534888	-1.01925014166565	0.517453050411883	-0.454144187053863	-1.10146706569436	-1.0264200921684	-0.312589825424126	-0.49735776813876	-1.3779302611404	-0.018992058417628	0.317275734794062	0.122728282245156	0.146995021533611	0.179131135301833	-0.303669977751907	0.364368906761885	-1.38830390895641	-0.466218106084678	0.826145774557256	-0.89858643044665	-0.971819560038528	0.0835014334324491	-0.648437371563765	-1.21448078896848	-0.666668270493847	-0.705389665195376	-0.680236173113632	-0.889571631931331
O75438	NADH dehydrogenase [ubiquinone] 1 beta subcomplex subunit 1	NDUFB1	ENSG00000183648	-2.44322660486233	-0.632811099218318	-1.77845032645871	-0.946834770883721	-0.554835114613778	-1.39566699848926	-0.279526884011188	-0.708987143437251	-0.650595135611343	-1.16796661559715	-0.825966115884528	-0.641003598710744	-1.19661506407625	-1.37899850812393	-2.26649183408195	-0.448577683285031	-1.89128861259286	-0.633170432447899	-2.63242274164994	-1.18205333794198	-0.567234622618824	0.125121199685002	-0.777757598101736	-0.814387968751785	-1.10854149991501	-0.358541063212667	-1.55975568746291	-0.753267704348826	-0.687926454416989	-0.748185469117931	-1.39699088715845	-0.789465254808682	-0.611266655421788	-1.01695536881705	-1.66415277104675	-1.5898699785795	-0.0340069829234935	0.452577041230341	0.514485640031111	0.0945533837133716	-1.95051473115014	-0.927888396637602	-0.944154544004146	-0.618143708607844	-0.906519256373963	-2.56924554019694
O75439	Mitochondrial-processing peptidase subunit beta	PMPCB	ENSG00000105819	-1.59891779336841	-0.57460492690205	-0.4970851634912	-0.373152452970183	-0.481930160740464	-1.16369735844876	-0.41960516689285	-0.462968084293997	-0.381334751749145	-0.595758995696466	-0.199756933664224	-0.475551257925421	-0.701399496208202	-0.441926865383677	-0.801812207168878	-0.0947064953659202	-1.17935070941331	-0.628541859431023	-1.03615784642467	-0.755778238689856	0.0928248101551246	-0.662391125816707	-0.834824383716601	-0.957954310608897	-0.17469460630446	-0.342855827709401	-1.0880754880891	-0.294811073590285	-0.223898723430849	-0.0163167224680629	-0.242153177673909	-0.0959909304739623	0.0115927313566564	-0.149516804660024	-0.918337652373986	-0.475074980883853	0.20833522491505	-0.71160128799548	-0.506858107807418	0.0842183171516577	-0.438687892735588	-0.840291321511443	-0.563779229808813	-0.559206724188673	-0.837578607682898	-0.523250827154685
O75448	Mediator of RNA polymerase II transcription subunit 24	MED24	ENSG00000008838	0.863316589810227	0.411006822870098	0.118505178709333	0.566876633705258	0.381432129770365	0.638231292893439	0.34933368623385	0.11550923884916	0.169077414550417	0.290186209625855	0.0674318269686882	0.163258470961637	0.255763793253294	0.0856806376728088	0.34418460777945	0.351799362721149	0.220862385201325	0.375641148773127	0.0769007365601535	0.222153124238096	0.137788838636224	-0.186631643527118	0.311244832798277	0.192174242922729	0.191222291955905	-0.172940406024725	0.147975575347672	0.336055825449412	0.0405922056088102	0.0256589625173653	0.12475507358586	0.156883488280355	-0.383051570076704	0.0760665831387914	-0.0455503863580571	0.278989464425967	-0.269426712405117	-0.164166610750071	-0.328258557486775	0.0112355216203266	0.478747859816963	0.72448514539616	-0.0833243042040017	0.0493606710445906	0.348794967979588	0.397922021013168
O75475	PC4 and SFRS1-interacting protein	PSIP1	ENSG00000164985	-0.258862812777668	-0.0677360131763738	0.216155868297419	-0.265088808212941	0.341504670382552	0.291553623948447	0.111502820868498	0.0374859258829403	0.431451417084169	0.0205778266893688	0.446558802892962	-0.17704029689067	-0.409212710975092	0.266140756623816	-0.992192855896764	0.143474800463112	-0.564809746342872	-0.551507040361249	0.340279401721013	-0.179433728443128	0.688438323069381	0.280621414319622	-0.124144043615987	-1.21220751989435	0.129987607240116	0.448626839342074	-0.361389188923168	0.263305370799536	-0.209090715913222	0.387480489294729	0.247722979853094	0.293176918650245	0.825462270390231	0.362949696158898	0.614804501365915	0.214343969091932	1.19843403936922	0.453889560419935	0.470208004293758	0.190272595301005	-0.22044016900267	-0.177091982262453	0.0859677857904639	-0.037463503023762	-0.433347698759635	0.303849145421033
O75489	NADH dehydrogenase [ubiquinone] iron-sulfur protein 3, mitochondrial	NDUFS3	ENSG00000213619	-0.924645527105984	0.20671959864262	-0.409411552470118	0.166014000670448	0.0834779091298126	-0.696170742547221	0.0619736604794348	0.267373664686306	0.0416798560173177	0.0902954365210062	0.019661334596786	0.135524842080542	-0.218346691543263	-0.0533152499652489	-0.381848930764766	0.053391490746395	0.06869107824319	-0.148941757115883	-0.844531498391479	-0.175626749465546	-0.2362733356249	-0.111646306105889	0.15525228950936	-0.188400474319905	0.283574354815374	0.387820889555016	-0.0546625026604843	0.0813759347838339	-0.247126143811309	-0.0641017287499581	-0.132409675242171	0.0574948985809609	0.467112007118594	-0.017903441756884	-0.526009227990335	-0.278672539139369	-0.129411773027559	0.670313293759834	0.603398996972214	0.307233349013198	-0.0754732890476788	0.244497194066779	-0.628125919344993	0.337345894893807	0.191042095880515	-0.909312128971234
O75494	Serine/arginine-rich splicing factor 10	SRSF10	ENSG00000188529	-0.749678082428858	-0.105137828395085	-0.747587404744019	-0.0668875384833001	-0.46013958552434	-0.559831419074093	-0.225393514785829	-0.289265316223642	-0.479722511503231	-0.897276688468525	-0.607104970092553	-0.599121965175749	-0.455173974340194	-0.780045593637253	-0.891372322601676	-0.128289223648646	-0.760319983439506	-0.688753145514498	-1.2494885584088	-0.71708231666243	-0.0158924179873257	-0.238670248326665	-0.778614995389486	-0.836751944347474	-0.655295293987876	-0.441888222139867	-1.17028881128499	-0.190349832508235	-0.60123137870771	-0.0800238797432513	-0.273982347442655	-0.160012057558528	-0.120725879812029	-0.451235504281663	-1.29791505135054	-0.374443218411233	0.176018384240924	0.0122343041141351	-0.238165714054216	0.214130900860887	-0.622355987447502	-0.518018786576881	-1.06534483209238	-0.290974111313312	-0.809464048786211	-0.624103608406118
O75521	Enoyl-CoA delta isomerase 2, mitochondrial	ECI2	ENSG00000198721	-0.976680436614347	-0.305129143118591	-1.09309381183056	-0.422731988139264	-0.141818631844963	-1.92253611343865	-0.444791434788855	-0.850536961437338	-0.470550125518014	-0.153913524884011	-0.51428490158879	-0.744063173972372	-0.0289761039271959	-0.82588707953165	-0.378408381362315	-0.0931607180512986	-0.500168338782655	-1.06360664685664	-0.441225658883713	-0.365881529494632	-1.14540714760951	-0.512805166088484	-0.443807640813179	-0.665624026784672	-0.282581407588423	-0.048426357859972	-0.598119736823283	-0.835009166592138	-0.349604554837093	-0.67559951649214	-1.25573035242312	-0.312334356350672	-0.460395625912981	-0.490580154367563	-0.851642405725727	-0.72008178993958	-0.257903195239684	-0.66181238327011	0.35616109993416	-0.037216405362555	-0.580290505486215	-1.08307783623866	0.5032696738947	-0.298703494091307	-0.551971555616093	-0.655741850692469
O75530	Polycomb protein EED	EED	ENSG00000074266	-1.6845404199504	-0.387376126830091	-0.994116999578221	-0.158413736233409	-0.551582883906053	-1.54116902037068	-0.440465170359875	-0.670946629753391	-0.359390470916233	-0.858230313798773	-0.735805862235774	-0.897692671441629	-0.777552655195798	-0.992147865165022	-0.903442877890998	-0.375203067865032	-0.75531096738515	-0.713042084683798	-1.31509099906855	-0.712682254175816	0.00494753431565353	-0.437429574491691	-0.87800548733129	-0.860517719961367	-0.670740437008602	-1.17470890206591	-1.17369633021373	-0.547086739639674	-0.413417500481478	-0.653723106518016	-0.347490826267687	-0.35381716290243	-1.34025081976232	-0.332812036210516	-2.02232308341936	-0.820603751095746	-0.150175308192995	-0.74947975211388	-0.441935341872583	-0.00262449759699557	-0.754510071720161	-0.813587390473824	-1.05088569590722	-0.716526339921077	-0.188376564156234	-0.961107431790231
O75531	Barrier-to-autointegration factor;Barrier-to-autointegration factor, N-terminally processed	BANF1	ENSG00000175334	0.302760923076982	0.19272221252436	-0.351402971122241	-0.319728863820596	-0.148706764513483	-0.0918564947518634	0.0495219566498806	0.256681242411171	-0.121555469476364	-0.28307050179373	-0.232082033227217	-0.222178523630497	-0.124970140989046	-0.435744821052742	-0.151099131057909	-0.247610649359884	-0.346169037780165	-0.289250142573235	-0.263733269095026	-0.304236434940227	-0.418002230825855	-0.153878473148235	-0.219081860905337	-0.717393363274057	0.0106948228003576	-0.216349868230335	-0.338817289288957	-0.294806282690319	-0.628286736772578	-0.283279058036073	-0.329561077790058	-0.16299894848654	0.293988981826962	-0.28021833636949	0.520972994797646	-0.372662181717569	-0.0977884700004541	0.754712805492698	0.956181853771891	0.00656458901387502	0.108639438252029	0.139116691582181	-0.876583161476938	0.391443535134844	0.0540976047539683	-0.174728361083624
O75533	Splicing factor 3B subunit 1	SF3B1	ENSG00000115524	-1.21164355157994	-0.43334847240596	-0.0553544727112705	0.116648898626826	-0.234334618943118	-0.557050573190923	-0.115064701658785	-0.327727158178144	-0.229934438707218	-0.361815679394724	-0.204316951810695	-0.279141757477165	-0.402345667805735	-0.140076512093044	-0.529028352764204	-0.305006156251105	-0.601162751870056	-0.439152372672821	-0.774632667606092	-0.403699488236562	0.206843216330087	-0.0317751518370688	-0.501458685606586	-0.0668433547814189	-0.505831701996238	-0.128647243318143	-0.614031835970168	-0.194374522885971	-0.451642789595606	0.0549081538736846	-0.129119704567731	0.0599634119922605	-0.701434423379068	-0.167081043677866	-1.51190415217912	-0.137536453938244	0.107509483187586	-0.548510657852276	-0.390580001122341	0.000194341242872653	-0.33235869871069	-0.581744149696249	-0.377302954808975	-0.532121607073107	-0.354388045924972	-0.331356785048104
O75534	Cold shock domain-containing protein E1	CSDE1	ENSG00000009307	-1.23924528406917	-0.605560274670779	-0.192622276245164	-0.227751933916414	-0.532853701481354	-0.800295930768733	-0.519768927324442	-0.567162377655849	-0.565110024927433	-0.314669943258693	-0.147821152604527	-0.912747664928466	-0.627619977136177	-0.129099736680201	-0.521948770518881	-0.523088316636217	-0.870605459447138	-0.642681114173694	-0.557112905395055	-0.674183882452715	0.321170033691381	-0.388339933460671	-0.592391108677342	-0.0337757094095288	-0.161832584675889	-0.76866210721027	-0.503220439557897	-0.224435900530116	-0.159858928440229	0.040387554136684	-0.100861227782167	0.105996329502251	-0.679587124809471	0.0785334097811816	-1.15195888915349	-0.354870165686142	-0.486584752997423	-1.13306828565389	-1.17954525386075	-0.287258824048079	-0.372860410118458	-0.943047889637755	-0.0490408101911282	-0.708021357241304	-0.506679579969598	-0.419399470014648
O75558	Syntaxin-11	STX11	ENSG00000135604	0.84869759993581	0.621735598053684	0.690306370810397	0.589292039442809	0.23570222183089	0.469962802974309	-0.610499268481742	0.989796720277404	0.666587835302163	0.551854746547499	0.673486697532036	0.6011072149226	0.856638407037007	0.831210883347087	1.21063213349016	0.626661743496965	0.81859596847442	1.12473434080658	1.09648011206689	0.859627299482487	1.02789638628915	0.324049360604495	1.05331394914055	1.05176036900826	0.809836062150436	0.0219642822267589	0.640813291812037	0.380838826789062	0.508534156604103	0.603009384233941	1.08317611542841	0.706140774137286	0.111279079835749	0.668276609378888	0.548912331142088	0.631723364277148	-0.189949753444735	-0.201284490649107	-0.251604560655518	-0.0227404006432961	0.863972245622125	0.798088780800032	0.891814341601115	0.521623260014787	1.12900644868693	0.879312920231436
O75569	Interferon-inducible double-stranded RNA-dependent protein kinase activator A	PRKRA	ENSG00000180228	-0.906308788874232	-0.400634744244848	-0.0228869992205416	-0.39522368653625	-0.216047961820474	-0.703584611378091	-0.296446113314141	-0.0114869848526435	-0.0870111684339685	-0.282263887432507	0.05085497607684	-0.53212487007515	-0.263710556243574	-0.0316623635804332	-0.430061564891298	-0.134271386271752	-0.629659415122248	-0.176559686826461	0.408754929030206	-0.510588791704703	0.00545370980751603	-0.212648589348468	-0.336467420630056	-0.147643853756446	0.182839597930441	-0.42613850305929	-0.332308945692247	0.28665441022942	-0.445816851448583	-0.174220672711574	-0.32331980556881	0.13019676253951	-0.226362376993155	0.258351942479794	-0.180114505562737	-0.231808828516336	-0.0182537652096944	0.117900840482205	0.133560695257565	0.193904453257645	-0.149761429809073	-0.27311798074379	-0.0493732349703171	0.173655472062059	-0.186511599760003	-0.304368207011825
O75592	E3 ubiquitin-protein ligase MYCBP2	MYCBP2	ENSG00000005810	-0.444445469418971	-0.0274236536626731	-0.254971739704595	0.855385198538281	-0.0298178277562826	-0.470671352138446	0.126378177141344	-0.521393063779185	0.0453156473118099	-0.576088572722549	-0.420211723700922	-0.509077432892706	0.353671424804366	-0.704745519562023	-0.33633569120605	0.2035947065282	-0.578500559825216	-0.321560018229304	-0.62112754392835	-0.355827292478665	0.896296757753136	-0.388775472338712	-0.644275562777031	-0.299615322378448	-0.803189799068581	-0.885977862770405	-0.584292669081016	0.214708310225271	0.473792778454504	0.425709876762687	0.544389176151714	0.299194063269228	-1.03178243618828	-0.263297274044628	-1.32779792975643	0.379542363407595	-0.0670925233090234	-0.498845369358273	-0.596147836091762	0.0419109702246825	-0.234719358579869	-0.324297117680104	0.619117335239075	-0.818683301527991	-0.373031037235938	0.295585151354404
O75607	Nucleoplasmin-3	NPM3	ENSG00000107833	-1.07699474541543	-0.0109131351573257	0.422073776897469	0.0626182178428838	0.355017849923032	-0.531932581874231	-0.0548071408160462	0.380391458025647	0.462826558685031	0.206520085674355	0.229541898785466	-0.434636930836866	0.00746746945017751	0.133238521771677	-0.479373330243522	0.266108639644768	-0.298839160311982	0.0287447800445895	-0.95082121486799	-0.253157356062105	-0.0346846533299461	-0.561647381593985	0.0493423231398138	-0.800861143818627	0.493890473109526	0.11323179076371	-0.237652468107784	0.297663652500427	0.0243907103408194	0.111417338782466	0.262350494857648	0.265260424630413	0.27694030853987	0.405926802717709	-0.167865537727677	-0.110968744197147	0.446585487774036	-0.0577715675872161	0.0723906593191908	0.293802629353188	0.207250683712528	0.198926263686504	-0.0646214656245796	0.0638800267302146	0.210873330046644	-0.591855345212655
O75608	Acyl-protein thioesterase 1	LYPLA1	ENSG00000120992	-0.672751813709368	0.0837515527556034	-0.287099321781403	0.141343319978083	-0.0522297522163235	-0.89539981532474	0.17841146956474	-0.522053564630268	-0.455141332218885	-0.201591343701594	-0.219649190145111	-0.756855773440578	0.0764576649644599	-0.373631117930001	-0.499895019421476	0.483042113691924	-0.540039954207491	-0.170295809793897	-0.543599846341325	-0.811370826730676	0.849004134797473	-0.328611362211594	-0.613131299878923	-0.23810271106103	-0.167922098572471	-0.960312301517674	-0.780678388869641	0.472159045659001	0.399990332642332	0.265042421935251	0.541569075640995	0.702156140404348	-1.37744343326389	-0.0356897139019292	-2.03724599945826	-0.488639121474801	0.643819408214935	-0.939819861433735	-1.45667012441362	0.775252979211478	-0.278365230217323	-0.724552266092953	-0.182915310940022	-0.657878443617146	-1.17064291001032	-0.291294270147817
O75643	U5 small nuclear ribonucleoprotein 200 kDa helicase	SNRNP200	ENSG00000144028	0.358098460517322	0.241302129736088	0.122837200225851	0.859687697730331	0.409628071883775	0.0551793628903727	0.39053363989361	-0.10299353604044	0.0764639857145095	0.108329594381214	0.159005470429904	-0.0916164581481045	0.257461989159836	0.216116212075621	0.290332109815767	0.0864594390151439	0.00671037125507645	0.185164355401549	-0.0992777099470104	0.19363844852221	0.575967255598805	-0.458398718243732	0.012313901784113	0.246793823159697	-0.11388496882094	-0.717208229550138	-0.0491799588938786	0.458789566517968	-0.037282547150701	0.487647062948554	0.36380468196969	0.22522077385756	-1.08799778266081	0.0153426574742621	-0.786979733072853	0.125144680653365	-0.415755141873847	-0.823210363334579	-0.782386646983065	0.0947041019835808	0.0971936598921772	0.645851943670303	0.316697016074363	-0.540499381027498	0.277669959457379	0.357955711193725
O75663	TIP41-like protein	TIPRL	ENSG00000143155	-0.355794856918876	-0.302361956151035	-0.808846868681496	-0.259660917358122	-0.562835055928659	-0.912143525808974	-0.433853194167212	-0.244439116129061	-0.220550872617923	-0.477928923167655	-0.374462121871083	-0.548608854154859	-0.610233934369043	-0.487959214980831	-0.686036547142536	-0.216970784517646	-0.720922373944529	-0.850080923716013	-0.619961920220732	-0.60558152179637	0.36043804910179	-0.358026444361133	-0.377163630339831	-0.590655521787384	-0.167584477334395	-0.278102460430951	-0.809051871490854	-0.262960848578643	-0.256713270282581	0.00323104713980005	-0.0775600027520724	0.0417905592202059	-0.245086780700147	-0.0470022079809675	-0.525978984483658	-0.508412119826871	0.000871513848188066	0.00471233419960804	-0.235140344300729	0.101621143935849	-0.364177763936198	-0.644812900197423	-0.654553321911692	-0.168677360522686	-0.461568785721983	-0.486989979712109
O75683	Surfeit locus protein 6	SURF6	ENSG00000148296	0.702503755868984	0.519063382258078	0.207015396988158	0.431198558056441	0.377665390303053	0.664632330858866	0.225125209552036	0.569697285791947	0.161610175334785	0.40379142452109	0.568077140143671	0.412419057471763	0.389530113842915	0.522022875752417	-0.0236466482706534	0.645156554434931	0.476443174198651	0.332120882784068	0.0526692606586279	0.473354289482796	0.0812965821144758	0.459368555477004	0.518169678869164	0.117968234836251	0.209839181701415	0.897488445767381	0.591903630478682	0.370584043084173	0.48666444967655	0.411240520535895	0.445205752571701	0.308556932744809	0.40921166314712	0.659362709664585	0.389468206262707	0.55773960652818	0.287346002596738	0.312280816758877	-0.0109721491940338	-0.129545612265463	0.49106180334857	0.543014341930791	0.232063358854729	0.28973861402765	0.829919680238622	0.0834557697416409
O75688	Protein phosphatase 1B	PPM1B	ENSG00000138032	-1.13725802039759	-0.336705166035109	-0.698252176077095	-0.367193360027557	-0.458245578448847	-1.08991722275575	-0.449610630072856	-0.46616407081792	-0.574278592351945	-0.791488024229436	-0.500247425311809	-0.273531906683885	-0.603896073672674	-0.823462726545059	-0.806481613900099	-0.169034209686076	-0.372298221642645	-0.378825995332286	-1.222776448686	-0.61252957884905	-0.019086320265199	-0.499123165075289	-1.03409519543691	-0.549972986787419	-0.603469623425996	-0.791888010781464	-1.19050264407687	-0.344765109113087	-0.319744370976889	-0.0786712408480366	-0.14948358895432	-0.0756800591100744	-0.84720417941316	-0.367182776530665	-1.34697814349181	-0.525661456109334	-0.462346686213409	-0.639264734581245	-0.873820454049987	-0.111344924005777	-0.833723374515462	-0.518486444052045	-0.460611868877261	-0.582178233710565	-0.486887508798534	-0.73077782709168
O75691	Small subunit processome component 20 homolog	UTP20	ENSG00000120800	0.267331814712052	0.381475297811947	-0.256980875470147	1.31734659289837	0.173127604032393	0.0220036925062344	0.275803349250212	-0.0854559324814375	0.220162277504107	-0.555934111074442	-0.0363947359988375	-0.475985926823458	-0.105234578565324	-0.581076929640491	-0.447239324353204	0.252567353378248	-0.50045039799909	-0.299553127425511	-0.750731806478278	-0.599707761822685	0.929021875249141	-0.24857563791629	-0.837886210760755	-0.230523178216822	-0.19870549936612	-0.385291057644749	-0.653830054748884	0.462062347678417	-0.128114486166932	0.52353268817349	0.567062680392292	0.348017717602668	-0.683693052424308	0.355109570611826	-1.11165379549509	0.459945317106417	-0.0058339155634819	-0.671771462979845	-0.67602188863408	-0.0347964930816111	-0.0158366516590167	-0.24231415959483	-0.222998320669431	-0.734742993900321	-0.336365632291655	-0.0742507375480894
O75694	Nuclear pore complex protein Nup155	NUP155	ENSG00000113569	-0.432016092873748	0.142112488545671	-0.0731761385944178	0.770331111434462	0.0858054785545752	-0.315330925585621	0.201481401301173	-0.315390544742737	-0.112569638909496	-0.397298515771524	-0.115917445087107	-0.750034597846872	0.052832640130954	-0.560437776088478	-0.27440606087282	0.073165389584684	-0.711324560291406	-0.682775395826645	-0.671820494497463	-0.583342569863789	0.967974731939159	-0.652959272838958	-1.02913138817414	-0.790987473196689	-0.435398520094361	-0.968499518438334	-0.852375315565596	0.130912582775268	-0.270269797400357	0.473798476184945	0.633480921579017	0.395572076159343	-0.792895111873899	0.200841757762759	-1.1322977222784	-0.326997133278079	-0.893704656534778	-1.02055990481797	-0.827734315474289	0.246079342204874	0.107520871799762	-0.066326617264366	-0.12989081606066	-0.646847618547961	-0.428129245079647	0.0111912322053414
O75695	Protein XRP2	RP2	ENSG00000102218	-0.372295991538447	0.141819090462716	-0.100660934183918	-0.566031111533109	-0.183899131833099	-0.720535744281595	0.0661104528259857	-0.447339994510449	-0.213063298433199	-0.231331026694044	-0.203682799645772	-0.495927771688577	-0.552522251095514	-0.230290393787077	-0.434794570672071	-0.22927230995032	-0.628884177751082	0.0808488626573931	-0.670190094850186	-0.478980625790656	0.463520180282092	-0.0615756396253921	-0.763780194095926	-0.103434222878893	-0.578396833092967	-0.575177348647265	-0.589027377576294	0.350308320179652	-0.120899911546278	0.33730143397429	-0.0731895867344501	0.43479889372925	-1.53883815360639	0.0926699644223996	-1.5793903525887	0.358163413225224	-0.189990135022291	-0.359355612889278	-0.481279832165311	0.850712725971273	-0.754098057726881	-0.322829629530529	0.121958319721978	-0.235762647852876	-0.668547464022734	-0.708969035153613
O75717	WD repeat and HMG-box DNA-binding protein 1	WDHD1	ENSG00000198554	-0.930166031698523	-0.0753442362551153	-0.748298277711039	0.182744323810716	-0.344788592579046	-0.983395289103785	-0.139309017968313	-0.504296474784608	-0.236031575636426	-0.820172730771545	-0.829362600427878	-1.27245186688262	-0.478004636520032	-1.36136595475444	-0.771530908868594	-0.215448840848039	-0.931558503923298	-0.658280463438849	-1.35307750101457	-0.939536495315417	0.311844026378548	-0.665933158034422	-1.05211292322152	-0.807765419909456	-1.23825034502253	-1.77738781026523	-1.70333706969448	-0.30595175821483	-0.844886900500227	-0.263349800224492	-0.332223460368553	-0.167957978997026	-1.81389039790494	-0.615372646651375	-1.76648222805886	-0.801445575528725	-1.24288053827465	-0.505496162081463	-0.289947346950591	0.534251673538653	-0.714847095934147	-0.0950759095927696	-0.964363914374502	-0.142978432302975	-1.5250109559991	-0.661520235877797
O75746	Calcium-binding mitochondrial carrier protein Aralar1	SLC25A12	ENSG00000115840	-0.473970613328901	0.182326892798091	-0.485388441378445	0.408681226784463	-0.399063533456277	-0.665886168967875	-0.305832293584333	-0.184599047344412	-0.290991413239552	-0.518077417641557	-0.121068784023777	-0.0847337876640921	-0.446186101458044	-0.527188523327385	-0.177072639333258	0.0943668715084076	-0.0543314888595319	-0.588324380133301	-1.15349905613494	-0.333894256095081	-0.0848707785311511	-0.463826985209756	-0.292822680633417	-0.126559562412407	-0.118233658276445	-0.00442759875727106	-0.371249977305428	0.0374258552222297	-0.254934348114836	-0.0931228763281151	-0.330306224441468	-0.114861760500875	0.0571399934873256	-0.127285335451967	-1.12987022806589	-0.033623089621317	-0.064761894684036	-0.246433621640026	-0.279987742638643	0.0881412569826843	-0.174275022654642	-0.706469508176636	-0.439784254700279	-0.459151983421141	-0.303794129305472	-0.643127019986234
O75787	Renin receptor	ATP6AP2	ENSG00000182220	-1.0589174472928	-0.193723275026541	-0.84548915167979	-0.43815933082217	-0.484358320319454	-0.935859637004906	-0.464938368718911	-0.472566616675574	-0.751495331777924	-0.796720258400984	-0.438653250564906	-0.873897537207801	-0.74442080299818	-0.989653729167484	-0.776514282562366	-0.0765703245907341	-0.588819159550912	-0.475257401628976	-1.26867027334603	-0.785181160064574	-0.106493869230285	-0.352893968062656	-0.576117885384087	-0.400934406682909	-0.656551361271052	-0.372967370207995	-0.998565164416629	-0.194483992867996	-0.0740593516701455	-0.27127540757726	-0.663257978798542	-0.104037728699103	-0.365102435671838	-0.439558392523621	-1.61649511504013	-0.646166952818171	0.477247412329219	-0.548348127033544	-0.455548862860568	-0.00927934807852981	-1.0479237398387	-0.758632990264302	-0.719047974366705	-0.608310192754927	-1.01033403369306	-1.2927183486629
O75791	GRB2-related adapter protein 2	GRAP2	ENSG00000100351	-0.83212791294445	0.652602492431383	-0.625805491490144	-0.25289597923858	2.3460068684797	0.111533759608097	-0.264620632904879	-0.0753937368712454	1.04417619553157	-0.816924331458379	-2.19927055941241	0.149661563653841	0.449699603058891	1.98652908647318	1.45759482828929	-0.0868779116586356	-1.28718676492633	-0.189294387751756	0.114262147144396	-0.65984929489768	-1.56735704928637	1.16807125302872	-3.80521918525351	-3.50600697737568	-2.44925626565202	1.01117156660327	-1.06555276016521	-0.955494891632253	1.02606178767982	-1.83299080393751	-1.17110838566087	-1.50008189789406	0.900801620041708	-1.17110035148749	0.559323577730619	0.103900849625362	-1.52196231964056	0.221833125299227	0.377902177392984	-0.89866974758492	-3.25140858376908	0.562854398152202	1.92439635367085	-1.62575241741028	-3.70954596607666	0.128018378999072
O75792	Ribonuclease H2 subunit A	RNASEH2A	ENSG00000104889	0.0440315995815972	0.559695942631944	-0.158766424577027	0.186923557176752	0.113572114385396	-0.494873087912949	0.197097603017812	0.323736970690706	0.210638861615825	0.010280764671923	-0.200068095410102	0.0199577616229609	0.320980307624202	-0.32931685074039	0.162712029098828	0.30075258050181	-0.0533063224056702	0.0865295670395625	-0.0653650085834867	-0.0625511882559495	-0.286561864053721	-0.125664192976456	0.131043552670741	-0.380127229525101	0.156108545970037	-0.534360282207312	-0.110344336660939	-0.292914136374558	-0.614841219863106	-0.0785792688561573	-0.0719738780464034	-0.229573611825248	-0.149475894336908	-0.0946930545445523	0.295970451870275	-0.184928097158213	-0.700135475681044	0.754753238649867	0.812145392628897	0.239918925673108	0.208593552930466	0.139589959601881	-0.753300777544089	0.690124268728424	-0.565236082327933	0.202256559221869
O75794	Cell division cycle protein 123 homolog	CDC123	ENSG00000151465	0.0905070750691568	0.334384304498287	-0.384701088036157	0.450194276863533	0.119329764325986	-0.151788076229386	0.179294346405495	0.0202224398765205	-0.0538457152258038	-0.277918578283027	-0.17338683362701	0.028616385410551	-0.202611223600052	-0.42485916388143	0.0484577799599171	0.213622914570385	-0.102444100187191	-0.832821342540478	-0.604363363956962	-0.180119128864538	0.0407707270745874	-0.24454935700983	-0.483116521350227	-0.557392817514372	-0.0773284425689216	0.0950257097480858	-0.261688316083159	-0.0358000546253674	-0.465281155652625	-0.149058230340811	-0.241539534753493	-0.0691006655797946	0.1802524554873	-0.00595935212060894	-0.0623251684295631	0.0586472466316614	0.135143935273115	0.00425933728370875	0.110879080175027	0.216260275840479	-0.21495687624174	-0.167153415849633	-0.454543522863977	0.0468763076869534	0.0491816442199244	-0.375028899090372
O75821	Eukaryotic translation initiation factor 3 subunit G	EIF3G	ENSG00000130811	0.456049887952479	0.501921828517799	0.468203447035699	0.177339209324278	0.355493604055702	0.621298496230348	0.128193397770352	0.312216291813734	0.366851816438687	0.522619087307853	0.5909873682128	0.824303398975172	0.324657004219591	0.528149863922375	0.56146928923325	0.521529024563947	0.578309742300509	0.34444311040511	0.699502145691089	0.412815162376885	-0.136927105886457	0.14775067909916	0.375404530025269	0.158097865351936	0.612467442735281	0.729648181724643	0.594467109975041	0.1669335506956	0.138367723456949	0.230424042945073	0.135895869917555	0.0884287752442923	0.618195324202193	0.314023111310484	1.22032773283443	0.380806394916452	0.379848986896877	0.241717547442328	0.514770692674763	-0.0888973752043158	0.532391356170032	0.24286202865732	0.537248392685506	0.324285171825683	0.544173443239438	0.737956938713853
O75822	Eukaryotic translation initiation factor 3 subunit J	EIF3J	ENSG00000104131	-0.551965213879154	0.149170494449731	-0.302376576579245	-0.169687554921767	-0.136452004886841	-0.015618361383428	-0.103026648137696	0.221829619794244	-0.0214062975271077	-0.314918660085283	0.249721074215003	0.138774969357819	-0.506660410604564	-0.116585097631221	-0.405580458269679	0.318390457473887	-0.185250932761864	-0.446501177963317	-0.677247445246385	-0.342900605370708	0.356912425489824	0.366397541391574	-0.0995638739698315	-0.47545761839247	0.317753984685071	0.62287384467065	-0.554046875452174	0.169513008988808	-0.020849140658683	0.319676411051976	0.115051331110084	0.0865961260188843	0.895528482683465	0.549916164115352	0.279696981341468	0.0614860517898261	0.659558628602943	0.844543030834728	0.398238005723618	0.000311533871775183	-0.244589324202556	-0.296734716690327	-0.452289485257326	-0.0780332823931751	0.33571282480969	-0.664907982500605
O75832	26S proteasome non-ATPase regulatory subunit 10	PSMD10	ENSG00000101843	-1.54873660607193	0.000926302190417339	-0.586346945328239	-0.414102919419094	-0.59380137050573	-1.02300094587561	-0.381186100886619	-0.492382273038883	-0.754631803084906	-0.720241550741265	-0.358069198553	-0.459677587684986	-0.708678618689316	-0.738432292476489	-0.363620300092523	-0.295218193378822	-0.545931668760285	-0.904798948585448	-1.25473090462879	-0.83123287140711	-0.204923131282699	-0.475343195786557	-0.932345942082319	-0.793187427415865	-0.342010164167673	-0.336275384900743	-1.2676572213516	-0.255078063871738	-0.387965503288918	-0.521291490445181	-0.429578888583844	-0.354135127286726	0.10679436792576	-0.351351617040963	-1.11288959529375	-0.56756770744368	-0.21505322818839	-0.337954128008857	-0.201342594847023	0.124858659915601	-0.717743781394772	-0.586093085155379	-0.826163526154946	-0.148757632800751	-0.59118328068739	-0.854180812635436
O75843	AP-1 complex subunit gamma-like 2	AP1G2	ENSG00000213983	0.00204218218107233	-0.0291394365584301	-0.204457298448955	0.221564201359635	-0.23405319940044	-0.266833888810038	0.0563828418351786	-0.0751925678568099	-0.262608032390824	0.0576825470924236	-0.340675142614945	0.19624137039535	-0.0960091939701053	-0.0525231472446483	0.150005984877017	-0.282442422239493	0.346503064268532	0.201303827566694	-0.350310902729996	0.185109833730118	-0.74638900423856	0.199040427360939	0.0381448903289483	0.332679058713909	-0.564892770135341	-0.0362269816090039	0.0229013734890531	0.0935420400170797	-0.491655276382035	-0.274433686475073	-0.349219559177589	-0.269681147722698	-0.355084011587964	-0.458843997752266	-0.419937210930589	0.0771538335946085	0.0249579371309272	0.136123345715038	0.233814111474612	-0.425401921206583	-0.010698784338814	0.183849401642207	-0.689851300324167	-0.0312284609544022	-0.380651721710233	-0.255208716900038
O75844	CAAX prenyl protease 1 homolog	ZMPSTE24	ENSG00000084073	-0.179411344054461	0.237238994634205	-0.796883189695162	0.226596286353312	-0.334828175750569	0.0297617815646944	-0.123057261667146	-0.573409394366449	-0.714217909578342	-1.22811151460936	0.0209480171091787	-0.460610106772524	-0.429901438178499	-0.91057444966731	-0.815884794552595	0.445011042473299	-0.225482936741637	-1.00551032444222	-1.38385306575791	-0.503397048634798	0.348999999692498	-0.0031679405435634	-1.12281756871297	-0.623799887657685	-0.368713611971374	0.0118711625820174	-1.17853326770866	0.400653630805581	-0.202276787918801	0.0774407095035077	-0.098913564023535	-0.204037270468931	0.580276544716234	0.260923984591495	-1.56833231897397	-0.161807287492212	0.602404547718437	-0.566400542198771	-0.792635435471063	-0.0188775445319553	-0.754809448092995	-1.08029025969666	-0.641341229201418	-1.190202151629	-0.931715197601139	-0.39800883070509
O75874	Isocitrate dehydrogenase [NADP] cytoplasmic	IDH1	ENSG00000138413	-1.27761053945502	-0.108096124362501	-1.01094803805139	-0.158916205432801	-0.665024189369998	-1.70923881860681	-0.335256344775062	-0.689152224901141	-0.688536456919829	-0.789198693550408	-0.805834631720875	-0.776178312054526	-0.349398545417516	-0.789522729529382	-0.778443847463106	-0.287039832639311	-0.611664398140748	-0.182077975892534	-1.2367754514225	-0.441803730237103	-0.231887071858559	-1.00789383717122	-0.59370311449229	-1.07357791471163	-0.858585644184188	-0.976579686210503	-1.15756011041553	-0.739005953697036	-0.713400163914015	-0.373928776047556	-0.568253037261798	-0.714065581918208	-0.990059807615701	-0.529013280304865	-1.67163346932955	-0.887689098363338	-0.476817094598148	-0.90274050593311	-0.631328994755665	-0.00099777199465656	-0.498833798551297	-0.476350396939463	-0.690460361283428	-0.705338158036302	-0.733785728104587	-1.09547517603818
O75879	Glutamyl-tRNA(Gln) amidotransferase subunit B, mitochondrial	PET112	ENSG00000059691	-0.329491139925989	0.12525484999416	-0.364886556558841	0.0623013012764329	0.0899485556669166	0.130896020675438	0.112148336464928	-0.120006568699816	0.0698840601261388	-0.0172593249509561	-0.415058167440786	-0.190061296261735	-0.127835857393892	-0.237315872650004	-0.130019227423317	-0.297483178376481	-0.106920607576962	-0.296450684138028	-0.436577432698671	-0.080517773841235	-0.324831132567458	-0.217722028057787	-0.290656887082341	-0.320294874356304	-0.00425671923903792	-0.152133122325008	-0.141151973584851	0.118264266049618	-0.21647478942012	-0.232330691661371	-0.635990601699014	-0.449454534445607	-0.0890885824223506	-0.225707594602593	-0.563207516574913	-0.0387760245497617	-0.517620077558067	-0.224616421680082	0.0794378846645305	0.215881422134414	-0.188344976545674	0.0370000652505986	-0.217035504705139	-0.132406858060282	-0.916044525756094	-0.363284125909785
O75880	Protein SCO1 homolog, mitochondrial	SCO1	ENSG00000133028	0.12233116206962	0.47534555751881	0.0919181720111268	0.560639446986208	0.0645851484542179	0.281491149023131	0.103666647934521	0.488442078027272	0.174000022456076	-0.213046726495143	0.4540480757659	0.337583321754533	0.42545009814737	0.0428716945251395	-0.20247756804507	0.63439820074743	0.0281514547032904	-0.0505565906013352	-0.227784859764264	-0.19357321479219	0.536790318850671	0.0370602869778498	-0.0534456134119194	0.0768133181414346	0.498951093910169	0.313428429349218	-0.325883521626431	0.511757693163569	0.188856609149384	0.410197859912996	0.554260303002462	0.539211762840241	-0.425969296867628	0.421429099923417	-0.210235324139101	0.52546619001252	0.135825331914741	-0.25370140577717	-0.0677518149222411	0.441408609738926	0.352937734378347	0.0338024701584629	0.0853757367766255	-0.0650824059329587	0.354707530876929	0.127330365307099
O75884	Putative hydrolase RBBP9	RBBP9	ENSG00000089050	-0.332734357914068	0.0855977803661787	-0.648874867729322	0.310089319906339	-0.468074009405315	-0.35684675640465	-0.25302522850501	-0.244172510367469	-0.226066472700766	-0.647391587414603	-0.336308426468667	-0.754139656202476	-0.269822286089868	-0.54628802969283	-0.638668527845397	-0.250722299186311	-0.404817044460259	-0.29207643117513	-0.52459906367534	-0.598859833434738	0.539552314851957	-0.391016872024559	-0.0266672503081802	-0.633412107971497	-0.346861466324785	-0.683382478055444	-0.561301594234637	-0.198622851175582	-0.28470550130425	0.251674600776437	0.112851612136409	0.183269259095095	-1.01122734485799	0.0479523798752712	-0.535826051583477	-0.148033286483271	-0.0369388110287225	-0.748572360512234	-0.647103258234779	0.0757382247016398	-0.134670432808991	0.0836098505460132	-0.077058526669548	-0.427737699890299	-0.318879075483802	-0.26838666849937
O75886	Signal transducing adapter molecule 2	STAM2	ENSG00000115145	-1.30648937633856	-0.0163590727249963	-1.25156080629945	0.412817683299591	-0.62021405802408	-0.868326538555983	-0.163256045172571	-0.617549494841291	-0.780173482941947	-1.08106529457132	-0.620203329437317	-0.335306607974147	-0.335582918923917	-0.831013595783173	-0.653170079237112	-0.0525157047400935	-0.515309710788634	-1.02435066610475	-1.0265913456095	-0.658493236640285	0.273954906915556	-0.396460500344034	-1.02833355867072	-0.642624657061956	-0.450149266499023	-0.94182260505904	-1.18928964759796	-0.471490989472986	-0.214652355375565	0.0134237093304881	-0.150050747310273	-0.0581460867195664	-0.805619186968123	-0.313955791225464	-1.94633864762307	-0.195786003831774	-0.409133135587488	-0.554989842470365	-0.393622457421667	-0.0804506796318067	-0.593814806795123	-0.658566355167768	-0.468753320811979	-0.563489641582808	-1.25657701888187	-0.54633996997666
O75909	Cyclin-K	CCNK	ENSG00000090061	1.48684318977035	0.524961479658284	0.333768689146742	-0.101487867724153	0.237273139774748	1.39108214802939	0.228075021419982	0.186400281073524	0.111862867050122	0.231631029955594	0.225445664688934	-0.143052827343061	0.166040742320877	0.55858654558286	0.389582309181646	-0.145026381671252	0.292870158737594	-0.26146673351508	0.605575694141097	0.295592966265517	-0.0935756998508444	0.379161520810076	-0.0772119997802898	-0.160299226312985	0.392347431902643	0.117835843127911	0.282919387695416	-0.0653197407760526	-0.189767369898483	-0.0729506252710594	-0.0858983374912947	0.0527158847615024	-0.0239350669529212	0.383677417474039	0.896039536540906	0.0463381933330567	-0.191603153919387	0.103683792877349	0.214891052111929	0.11032742730768	0.208091852309941	0.0580530416375602	0.267148825177198	0.459634134121318	0.0233439196136107	0.453998418185408
O75915	PRA1 family protein 3	ARL6IP5	ENSG00000144746	-1.24953602438395	0.0726391713489498	-0.0472923333424307	0.0901715946294184	-0.644050295300038	-0.285789589566355	-0.437120665701286	0.0224389007957564	-0.588793740102021	-0.483263931269815	-0.195197170030903	0.520161517521886	-0.570901870035507	-0.381540763276357	0.0532853884671889	0.336114621092036	0.325020437421444	0.0168399492412172	-0.637880690172062	-0.553568441656264	0.585267556948359	-0.122588807622447	-0.550376991561167	0.19113139749716	-0.315279474712124	0.301457349893812	-0.440283501247711	0.149965345579679	0.094828189748946	-0.0896200039222981	-0.171718114694637	0.134565002354674	-0.299382609303255	0.0466731045451096	-0.848115791341573	-0.399501816011029	0.511698340945685	-0.303453668493123	0.000535723495269202	0.195546847932532	-0.611197308792403	-0.941458585183896	-0.0209092298333626	-0.342321078795912	0.177246917899652	-1.057980119113
O75934	Pre-mRNA-splicing factor SPF27	BCAS2	ENSG00000116752	-0.551130392868004	0.213358192039616	-0.554237964068694	0.0254942096414688	-0.487948802579282	-0.372245358489812	-0.156863679654989	0.00445854405398816	-0.594553375210334	-0.923642541053028	0.0724745920320977	-0.189090435744743	-0.679679203765887	-0.29895927214123	-0.521328279429323	0.135685822480952	-0.084526404574703	-0.983114745219782	-0.79602842927333	-0.508615724928156	0.127261739599685	-0.178726410831297	-0.346609156367369	-0.574670264156148	0.0536320613181269	0.0177752756103731	-0.695771018364271	-0.0619898113403758	-0.215905218685815	-0.15320282206726	0.0186988588950792	0.183084918486372	0.0884505286589929	0.398942361054123	-0.86985182587601	-0.417117870755466	0.596525813187696	-0.00839668831092943	-0.00274546767245454	0.295916314377859	-0.751275070973902	-0.474589761746466	-0.87282342114484	-0.17448179251625	-0.290430653861137	-0.467026134682579
O75935	Dynactin subunit 3	DCTN3	ENSG00000137100	0.137212974993084	-0.145942324538768	0.0573617643558233	-0.176037289625437	0.0615887247756275	-0.0111879061947242	-0.132722168923294	0.0316520111888812	0.48439234300151	0.335293900100827	0.226775686520634	0.249726981309252	-0.0138421287630734	0.55037146524687	0.163257528949145	0.161834232717558	-0.166614056745716	-0.0161420030377011	0.107191308678893	0.591933227972179	-0.278005020691658	0.118678004534056	0.0331874311352305	-0.0904482002281286	0.221010988627705	0.277029835774932	0.339761737017605	0.145122938189111	0.0161458606759446	-0.182168082466543	-0.348696934391022	-0.307772241351889	0.378795068524486	0.0632206853155068	0.528868284004145	-0.025021727380734	-0.229976252148907	0.17342454681867	0.271688429919618	-0.0785477990468113	-0.154457029031668	-0.0592982718682036	0.0360003274597176	0.622373681033844	-0.314607541980377	-0.128562333909734
O75937	DnaJ homolog subfamily C member 8	DNAJC8	ENSG00000126698	-0.196580982976513	0.171339320729059	-0.131055734676911	-0.113482657979403	0.0565440918529712	0.0489120729840362	0.323891289131672	0.299175562339323	0.160279856816286	-0.289423380608659	-0.122966881183645	-0.127705293022233	-0.207033997755564	0.138433519143547	-0.0873710132371288	0.0808720877971174	-0.184453415888324	-0.468470656524154	-0.141236669562608	0.00301208067625236	0.0642634842784808	0.110914133957145	-0.316864720063429	-0.718418753238264	-0.0154316085661339	0.0711643003245888	0.126474527189776	-0.166574676491891	-0.121010752719318	-0.294326180545205	-0.218714931940985	-0.214269625878387	0.307405220381721	0.0329637297892456	0.638758519973603	-0.198473194139251	0.0818077375516317	0.484209276307462	0.487340084838007	0.24372696221673	-0.216673703072821	-0.389031295274484	-0.412466827360091	0.408154550101	0.0405335491505747	-0.144312751598155
O75940	Survival of motor neuron-related-splicing factor 30	SMNDC1	ENSG00000119953	-0.0192829490043804	-0.143902774213391	-0.142534049335377	-0.0580085127651513	-0.193839217616119	0.396017984859713	0.0224348632933298	0.0539464825708293	0.0984451214069795	-0.184704415604335	-0.0804255789620258	-0.313030476639763	-0.650296777439878	0.402141400797498	-0.615512774182303	-0.267496460461103	-0.740346641107827	-0.603049053502927	-0.181358407985698	-0.276042889340831	0.344449434224479	0.0523432096184395	-0.311670725644283	-0.23578542228828	0.0162855910488373	-0.106006580640718	-0.358032049151792	-0.00146873084791554	-0.16848829105432	0.0750958491209017	0.0222661843071252	0.209413522231156	0.130638478280905	0.0840455505862208	0.0942564655848965	-0.490631191243057	0.469070634014199	0.105916451209485	-0.40276779859879	0.188430487818608	-0.42904497570381	-0.596561924103632	-0.140504238922239	-0.0717334480456682	-0.109051643908421	0.00717629460346725
O75947	ATP synthase subunit d, mitochondrial	ATP5H	ENSG00000167863	-1.86598128282305	-0.310262681110824	-0.730470727010482	-0.348478349490818	-0.630923320022017	-1.42588197412082	-0.394681514640544	-0.110373762647485	-0.360418950060547	-0.827262742726211	-0.0766499760897643	-0.352190802923695	-0.760775973999377	-0.597592130165654	-0.859880775127479	-0.243786841623788	-0.83435527234945	-0.697449091664452	-1.75264307554553	-0.508575937994081	-0.303148445639123	0.00157453456149437	-0.633938168039477	-0.799273727938752	0.196802983185207	0.197128709319776	-1.13388761838563	-0.522369513218995	-0.599224300492193	-0.17832162871079	-0.516501340567199	-0.337008145862367	0.126864407808283	0.161642190988458	-0.983336589027772	-0.356745464490548	0.329494111033307	0.424735176390025	1.18874814676058	0.122874943725534	-0.680303081108493	-0.58341798423623	-0.580002498262949	-0.0866805539071045	-0.335694318422179	-1.17485926961773
O75955	Flotillin-1	FLOT1	ENSG00000137312	0.12001212917062	0.00657551732448081	-0.069392168265126	-0.311451474023662	-0.346860462367382	-0.0631517277578002	0.0635597991307497	0.0984611633187837	-0.000199197593159006	0.104096856537929	-0.15105288528734	0.158125813529495	-0.0138195013860791	0.259807687692664	0.0395539237003755	0.0945019785586094	-0.0254781339573773	0.303131083619029	0.0535613251735123	-0.0276157273173308	-0.247440558031625	0.399195606163167	-0.0690267732367849	-0.139208813071818	0.219221588520851	-0.219504758049173	0.287369255305416	-0.278814335274838	0.375138037455216	0.201893136591512	-0.170494378818234	-0.420889511077669	0.00198911246420419	-0.0275202371351142	0.0314438301260687	0.0561976272363616	-0.109520980206683	0.395317438148114	0.323744979457784	-0.0917103789462725	0.300773889699883	0.113768531837898	0.049630253331328	0.620042820366701	-0.59119011359927	0.26664513721882
O75962	Triple functional domain protein	TRIO	ENSG00000038382	0.239547152182496	-0.588121108968319	0.170601838730105	0.658824382520205	-0.11122308149767	0.0193265093828288	-0.0663059749884631	0.133251415661617	0.0578576322806654	0.0777754097370789	-0.310214478207272	-0.0564856352875704	0.172403883969315	-0.18759352579101	0.00606516680284841	-0.239394714563405	0.0495709154815547	0.431339425954377	0.485397898313405	0.0783625174537423	0.425292905637063	0.288453789758677	0.248551121001324	0.195089721864099	-0.497221037563259	-0.746671849406902	-0.0464526520477477	-0.26539640522242	0.00772705104248139	0.25128887297781	0.491696472434553	0.170538744673481	-1.86364119067017	-0.0912851911949293	-0.908203256835513	0.0895569780886678	-0.32634772400751	-0.582802781885705	-0.444694565534223	-0.0464858315389751	0.114203366698469	0.379354237846401	0.597072095224817	-0.330147034465904	0.471820472348025	0.467167052625289
O75964	ATP synthase subunit g, mitochondrial	ATP5L	ENSG00000167283	1.18206354581621	0.422606328923417	-0.280110748838284	-0.242429789072585	0.178286032881376	0.536180084124634	0.167702373129341	-0.0199668226297733	0.080754187088643	0.125199987951772	-0.142660080088118	0.0903764861067327	0.0138270407403498	0.348087372468029	0.0605056692514401	-0.0791620365549921	0.250031558966868	-0.295004700473156	0.542846954220263	0.235117554226974	-0.404409928618225	0.277592859189063	-0.160714185400995	-0.380641075857882	0.064182663916748	0.447596796054254	0.448220816304419	-0.329736436748176	-0.395789443791059	-0.440590489475582	-0.450667953812755	-0.136515820729548	0.568923108231266	-0.0293139591187792	1.38337494791782	-0.26445157160563	0.0601484621956088	0.767430867118379	0.595698904497935	0.0180759306568703	-0.237972639669847	-0.299971617238094	-0.0112993320731034	0.386994996596584	0.168120897723222	0.248924866746788
O75995	SAM and SH3 domain-containing protein 3	SASH3	ENSG00000122122	0.718988843958856	0.301171673395718	-0.239405528096288	0.619664992909081	0.106725197809261	0.422700324921861	0.104901354508653	-0.276441773518529	-0.138405745210894	-0.134705963037188	-0.178048342280041	0.805383824137126	0.367851832171246	-0.429509911832762	0.645812559698424	0.640285114286131	0.792472494048324	0.465260077894204	0.00423445553616197	0.178555717082357	-0.140171183165551	-0.0545467074093526	0.0585726719540958	0.00766764996005165	0.0132206466408196	0.17212015978258	0.092214525150224	-0.233647262286834	0.163580040213423	-0.0764097223091138	0.500555228053164	-0.285486817839798	-0.482385855194234	-0.0661237693200096	0.241790086274543	0.4453567474962	0.0930078118476541	-0.483892180091924	-0.451467511087641	-0.34324707206329	0.282912344009491	0.366244869940994	0.30910076149469	-0.396797988584003	0.182591949373474	0.12644673586758
O76003	Glutaredoxin-3	GLRX3	ENSG00000108010	-1.16250935632944	-0.120875549797551	-0.500954487138156	-0.267513803015182	-0.564019250614064	-0.824584520412801	-0.280546807804497	-0.386506539590368	-0.517335873494324	-1.01778990636164	-0.274925832004995	-0.504179203549031	-0.28024320662744	-1.02385560130225	-1.17539706782916	0.104302839678684	-1.24041459191108	-1.03916744268511	-1.09153800979655	-1.03747666830446	0.0743275061561928	-0.392482985740733	-1.05226456169286	-1.14154809804732	-0.0505639735616903	-0.249272090685242	-1.18317536957229	-0.254996249097324	-0.270575446115745	-0.28517751553106	-0.0923386174277887	-0.302100988672584	-0.035122110954819	-0.0222666294535019	-0.68767267592167	-0.624133915132207	-0.301541530401419	-0.323092715168585	-0.0958168542659124	0.0334790017124762	-0.693333358655773	-0.773846057022495	-0.895147205449373	-0.327129114464172	-0.561232971696284	-1.02322787980601
O76021	Ribosomal L1 domain-containing protein 1	RSL1D1	ENSG00000171490	-0.168320987442991	-0.240851313360066	0.374852316565249	-0.239843199103412	0.295647964750714	0.342634938082204	0.131391759117195	0.260247982641276	0.423082345361992	-0.0700715191624521	0.480496187922723	-0.241021522199015	-0.450031025370047	0.67094674049059	-0.664775886505605	-0.0258498549838855	-0.252400848508669	-0.523069974739828	-0.127736435428137	-0.219705439892575	0.660069179030756	0.259028368409126	-0.0609396821381214	-0.506317527766887	0.572679084209859	0.768817959752749	0.152618625682571	0.0191269592560293	0.233211130364612	0.498179292677344	0.129306162931927	0.151196355501332	1.05727839910294	0.694545263371312	0.84440213057888	0.311861991893661	0.645822577025617	0.159336272681744	-0.00589698167713948	-0.124197623003219	0.175208136965511	-0.592035395536019	0.0145556817880603	0.105604144369067	0.133463273461413	0.100431895068425
O76031	ATP-dependent Clp protease ATP-binding subunit clpX-like, mitochondrial	CLPX	ENSG00000166855	-0.939730123484353	-0.47771642527862	-0.149392070376976	-0.115663848933904	-0.316912472334089	-0.337071924941401	-0.27255872376309	-0.0358617519307662	-0.0703162603759502	-0.575905925605254	0.0344684724215094	-0.629760624614987	-0.443064257251999	-0.197699976284742	-0.855807519972356	0.0305114232705757	-0.709025860226701	-0.358987175887905	-0.615777509092188	-0.524754632285998	0.56086079769072	-0.457744529371719	-0.484396375707429	-0.375575529131507	0.0794634881581775	-0.513264478542657	-0.649075565282693	0.0357988071978426	0.253776459710552	0.244148651680685	0.270083213129744	0.17907014310298	-0.584841746828119	0.211500776882423	-0.753571773290933	-0.23611145155755	0.0803595050053385	-0.705962078918245	-0.673055325908479	0.128004185226056	-0.248576840416442	-0.393666362428673	-0.242328661617949	-0.35566939563452	0.0822629417527443	-0.546622326002114
O76071	Probable cytosolic iron-sulfur protein assembly protein CIAO1	CIAO1	ENSG00000144021	-0.577207733456301	-0.0145238650058541	0.0611033422484191	-0.0201452866699476	-0.123128187184482	-0.37459015197777	-0.0504569395500329	0.142038063194653	0.119986160082737	0.0115677865238286	0.105337361477396	0.317716498573748	-0.248628555457225	0.126571641901572	-0.12301329243795	-0.0212415858499249	-0.107830930411753	-0.0466603943182484	-0.625682625467153	-0.0987175849773134	-0.0652296357687678	0.0112907394587509	0.0755649134108545	-0.266491781929489	0.12280881752274	0.272340386922183	-0.163854948043999	0.128001396987042	-0.113212572684052	0.0870580143955699	-0.0347642304535132	0.0770288315281409	0.330946780345055	0.0315375973248422	-0.531119586153956	0.00592326815909416	0.471962647489308	0.165120670664017	0.0863584133325865	0.020679537843824	0.00932608417724445	0.0424555355077292	-0.430144817114407	-0.140248369583736	0.242899480378993	-0.445198336931093
O76094	Signal recognition particle subunit SRP72	SRP72	ENSG00000174780	-0.0137968077388546	-0.100864172179063	-0.115617632216315	-0.217847420938109	-0.0387077010334682	-0.117012880877754	0.0211424385317587	-0.463869989457171	0.112069711896593	-0.108366428007208	-0.0528821350936246	-0.60095856875174	-0.180768727006618	0.0895118769562808	-0.129110592336293	0.0403168244171503	-0.213446040431911	-0.378217656640158	-0.0215164378669011	-0.384585040435036	0.382898431109936	0.20603767054446	-0.580604737981382	0.0617442661906082	-0.459590731074695	-0.210726972641949	-0.111646647085035	-0.479982122764962	-0.0139440233741244	0.0859988911703287	0.00177557706403864	0.17705208086861	-0.0531655167939471	0.240416745936874	-0.0124546428724557	-0.0693177596293451	0.0456793842760712	0.263254850335429	-0.00719428119666699	0.246653506312962	-0.0381952128072811	-0.424962446938271	0.0492407353931021	-0.0694557634018675	-0.465378946839707	-0.035933274471124
O94776	Metastasis-associated protein MTA2	MTA2	ENSG00000149480	1.11146805563672	0.804291452639563	0.0428203564605996	0.693237283159431	0.538833617782847	0.336713592153054	0.456433785558471	0.459019908212414	0.390845848523331	0.393490950631187	0.437043990801494	0.615313756597861	0.337007535508048	0.100548127860666	0.846139236901222	0.148700446186496	1.05725514462366	0.19217262568149	0.203879558828994	0.611922943467312	0.139447394460982	0.543686072631288	0.328119296954623	0.51544667343011	0.326677559339761	0.418432518686914	0.256630778084516	0.442698817019177	-0.553791371929909	0.110692484610141	0.120672362423808	0.0931063037048228	0.486447607458083	0.406302882358934	-0.0968092544141008	0.568500593436752	-0.309709195239043	0.124343757572299	0.173440843966565	0.140513108160273	0.0764641139976012	0.593532857401114	0.0992004966667741	0.098182071601185	0.394423748770488	0.127583773162145
O94804	Serine/threonine-protein kinase 10	STK10	ENSG00000072786	0.594315904078856	0.197685183144138	0.165581345168881	0.62714676594025	0.530918931710795	0.703023614290611	0.320861512149863	0.305479604749092	0.135770026794038	0.279433844888088	0.192763338625401	0.822760951940822	0.372016832735667	0.346552520773951	0.415541453823739	0.573463783830334	0.309986412431584	0.235483600386557	0.468439242353169	0.351280266666821	0.288449925952774	-0.149496987161918	0.445352620493633	0.162993917673591	0.330345626346375	0.179445259356159	0.40106317621629	0.322457247887282	0.313279156513527	0.520374720408162	0.310997592322515	0.269321178244404	-0.108934739468548	0.153880916333101	-0.145011911796524	0.591259016599613	0.463730267969019	-0.807503332853311	-0.480839028614965	-0.111943760930037	0.303034001133611	0.445611828718739	0.609112854582156	-0.297264589318218	0.369784182837773	0.70282029360922
O94822	E3 ubiquitin-protein ligase listerin	LTN1	ENSG00000198862	-1.38128899704926	-1.16175740874824	-0.39663184964573	0.028739746565039	-0.770732959890462	-1.22165012442686	-0.638032515899869	-0.695623018516359	-0.750431623128176	-1.15772616184778	-0.629157625850469	-1.07969794056629	-0.963089796684856	-0.626777689799614	-1.59258492738505	-0.377223156105337	-1.18329803138713	-1.02647459053201	-1.50537379724343	-1.39748695696628	0.296441972614165	-0.272094703031559	-1.06215804950287	-0.328160779118661	-1.12376486576205	-0.958423498028526	-1.46161847118372	-0.242084598472157	-0.314943762768134	-0.0734013607055068	-0.113499740520974	0.0881432728752287	-1.36170027049603	-0.353977732872019	-2.10151483067237	-0.49896414616469	-0.280854972562894	-0.777099536677072	-0.717653790790576	-0.19362276929933	-0.856545152426424	-1.10826421192681	-0.819180200798334	-1.06531277668418	-1.19614156689606	-0.65096381215311
O94826	Mitochondrial import receptor subunit TOM70	TOMM70A	ENSG00000154174	-0.820328999171487	-0.164554260194524	-0.224928310148327	0.0120876921343198	-0.323129686208683	-0.709364846791877	-0.272372696457701	-0.223991081943912	-0.21851285891881	-0.482980915756305	0.029104408832997	-0.661268263641444	-0.38536587191398	-0.195271830524008	-0.692153558458722	0.126411724298996	-0.563730812680558	-0.676157442995418	-0.877520862650275	-0.788967052638148	0.755061400898145	-0.463542486154785	-0.649782469348921	-0.656238719279241	-0.0761096135081862	-0.624817937969452	-0.753463409539932	-0.020213202093605	-0.141388785092863	0.343150022988121	0.207670725684357	0.140191628559536	-0.219009199188664	0.236090124653615	-0.979536683180864	-0.262641263959035	0.0161783923712893	-0.54977763544772	-0.617208222967725	0.0688143838028692	-0.336992691646306	-0.537098622940322	-0.315928807796404	-0.476222488952997	-0.502433793070495	-0.27988990475637
O94832	Unconventional myosin-Id	MYO1D	ENSG00000176658	0.393268852362533	0.319041525480139	0.918204083128995	-0.873313315557233	0.810823033839825	1.33524430187442	0.738807933594022	0.851537422981149	0.676280992610669	0.968749271282254	0.288469125071744	0.558406856346806	0.711084459854792	1.24290304204999	1.4068533517317	0.293090135103563	-0.650657279215562	1.22239260493973	1.4754421993634	0.605742830984508	0.570901627461612	1.17345113712957	-0.307835339484241	1.61531300184046	0.583350521866036	0.945360593906106	0.0676218111054672	0.245061077083091	1.10949180133212	0.173421517766364	0.289189699221287	1.01388464312618	0.347026004923037	0.810888539942384	0.986455543554159	1.06982806087659	0.140557112133813	0.27063397888802	-0.274580011265825	0.897167141287677	1.55818821303475	0.84670737815603	0.987216082449193	1.00457842622896	0.59313999524301	0.279130917735757
O94842	TOX high mobility group box family member 4	TOX4	ENSG00000092203	0.209719188803668	-0.0066594823434647	0.0851938562741559	-0.0505835820401188	-0.0999263010925997	0.164297931158885	-0.146199932890118	-0.199356182198433	-0.0715933393226846	-0.0462151252496614	-0.014580485237123	-0.155676604714349	-0.11836013298173	0.0370132784022648	0.00680659163986252	-0.0685777813412907	-0.150569379919138	-0.422612369123443	-0.0500360914263709	-0.118772811971688	-0.038865047444574	-0.117522298045087	-0.279997857578577	-0.201412103690187	-0.0595244576763392	-0.163364354041486	-0.1658059260869	-0.108218254376423	-0.233011102576055	-0.0609236283607322	-0.142090608066533	0.0922672089761081	0.0645832301141969	0.00683779970414555	-0.167902011046746	0.148414512180629	-0.0752747219981389	-0.246640636985786	-0.194600602090539	-0.183726647749255	0.0157302948270841	-0.509797895058908	-0.0386442050366238	-0.0498582163768564	-0.0130939569118134	0.225505459513273
O94855	Protein transport protein Sec24D	SEC24D	ENSG00000150961	-0.34310213234052	-0.294098068995179	-0.499707972843576	-0.169992094992923	-0.676290776134666	-0.801491007669905	-0.845618502405555	-1.65306763072914	-0.427489967727945	-0.0175146689890129	-0.690677320620493	-1.32204386491951	-0.211128591243453	-0.562828908782592	0.29185787390092	-0.676401743305892	-0.676898981656722	0.166303354737254	-0.222184889516348	-0.438233679318575	-0.712244903960167	-0.0534877498760977	-0.804917895484436	0.801922042050101	-1.18606451234124	-1.6435419736953	-0.726794310257109	-0.423108841342083	-0.407572783424944	-0.80973345935108	-0.635883203588449	-0.169920348787676	-2.16775222945154	-0.70781434540913	-1.75133118993612	-0.560360631295328	-1.13140060877126	-1.11638322825682	-1.28623504023741	-0.22076981272713	-0.285856365436349	-0.441336971850383	0.15847772298519	-0.997494740808651	-0.771984471593181	-0.0143812658075122
O94868	FCH and double SH3 domains protein 2	FCHSD2	ENSG00000137478	0.0994287555648601	-0.148451909516987	-0.47891972208363	0.0494561907910533	-0.043109625169758	-0.35805943607352	0.0692458955491553	-0.268042842074618	0.2290296214089	-0.0201525331950814	-0.277859415313788	-0.281442524633268	-0.121388438114078	-0.585382221656312	-0.199080862930934	-0.336163306099595	-0.214137813686905	-0.154189964185007	-0.0139427372813961	0.138674512890062	0.182344001847397	-0.412179733375587	-0.127446654057598	-0.175436567816405	-0.453330692851621	-0.794377616800183	-0.345748061472291	0.00653788972412883	-0.258294948205485	-0.0965110666827904	-0.146366513373045	-0.0969744097273253	-1.12824900214361	-0.245462099833512	-0.749127784577147	-0.258781888723303	-0.406063164425008	-0.573705845648751	-0.51014403337896	0.0935066221590093	-0.338938266817074	-0.2257836892203	0.102388610471988	-0.19394502058359	-0.524534980303041	0.270854896384039
O94874	E3 UFM1-protein ligase 1	UFL1	ENSG00000014123	-1.34285327653996	-0.834026843073863	-0.688649464776789	-0.209329748184785	-0.658035049700697	-1.37394305310692	-0.48341827032755	-0.822050453741747	-0.450069106007592	-0.686679844491207	-0.533549968234313	-0.808463879421295	-0.775021747099324	-0.592754700339664	-0.95499579829317	-0.291425050971717	-1.21695603291685	-0.436047021775305	-0.954552913856562	-0.87233791295599	0.243289974716467	0.146257852367178	-1.01621888906698	-0.430129161810862	-0.997593247755621	-0.779582367056846	-1.32136167467436	-0.2708590774416	-0.661215407389415	-0.211483073060917	-0.0576144206951854	-0.129613637826453	-1.04734402256597	-0.35746616535951	-1.72953204986417	-0.373946977920424	-0.299182528314118	-0.172753926313198	-0.431446660303878	0.0698140718484934	-1.04612966565825	-0.871608483588932	-0.551142652054572	-0.36636453765814	-1.07262556731906	-0.625909050240988
O94880	PHD finger protein 14	PHF14	ENSG00000106443	-0.901068324534118	0.158423977371292	-0.840160465276916	-0.0311046693862371	-0.30596923793899	-0.894105435629664	-0.29230945565723	-0.357791449850749	-0.292318889753701	-0.731411511403303	-0.92513913254089	-0.173116091490714	-0.267424542718889	-0.514470106596858	-0.565118883623038	0.0306053024607342	0.000577862574917987	-0.975682112484923	-1.16302510515132	-0.448060327584693	-0.380531975396652	-0.0896370464470673	-0.602451345242517	-0.759812553173775	-1.12068443076233	-0.291243491927884	-0.928063403039632	-0.529052385348531	-0.359897330213229	-0.174066657164767	-0.373548324691408	-0.592567086542485	-0.33719629554811	-0.950208693191139	-0.596481146128813	-0.310670151134459	0.323909941455459	0.686340750137251	0.0892698395345688	0.0222003590332109	-0.563081114277586	-0.558197403533336	-0.93501213879218	-0.0274843334197454	-0.646564917499735	-0.511436817658439
O94888	UBX domain-containing protein 7	UBXN7	ENSG00000163960	-0.285452486518291	-0.296456797343444	0.801706460237894	0.0703357261782998	0.274470422863316	0.443359659261092	0.0713255329409765	-1.02164658853125	-0.096644917512501	-0.30428917430977	-0.147919190322228	-0.719232970327941	-0.170258431037718	0.623792852636029	-0.946636724749908	-0.282786733857344	-0.659940633696334	-0.169559552035863	0.68211204907774	-0.26428876834897	0.762064073470374	-0.164931262226824	-0.44817506817076	-0.218368559442381	-0.512716156335648	-0.290886911378625	-0.148873806227007	0.778563102944564	0.361512266011546	0.0964022850605941	0.216335924064726	0.661321913589005	0.189465943100714	-0.259808161227803	-0.335748449829524	0.689800166283085	-0.392494899252939	-0.180587065162803	-0.790319771541187	-0.0222471819376437	-0.273802669814291	-0.91725264143081	1.20984379965243	-0.951780923725134	-0.104962012652318	-0.0145411383062077
O94903	Proline synthase co-transcribed bacterial homolog protein	PROSC	ENSG00000147471	-0.332164534402571	-0.173557652327617	-0.499092893807973	-0.0107231587823566	-0.19650887574544	-0.60884816127732	-0.0811128617071653	-0.0706407678682801	-0.259997219355197	-0.360482876176913	-0.142968122196713	-0.408755036153462	-0.271754855714658	-0.355359680255063	-0.30267875082675	0.0661355065731417	-0.396644194900745	-0.0665050608821094	-0.818043005505221	-0.450966414648802	0.445492667039661	-0.184466911960737	-0.439261706904565	-0.396615459425794	-0.217094004534069	-0.327434947758535	-0.442264489045346	-0.185083154049762	-0.103440561826485	0.135698596830824	-0.0720760001189316	0.0284416679489183	-0.276823925535671	-0.0478155086151357	-0.883892217715387	-0.272538782660199	0.303120744260003	-0.280534139950706	-0.306052900326412	0.135278554281996	-0.481517530330445	-0.382654641635092	-0.575820125822686	-0.370437580287909	-0.361305863958405	-0.464764720846338
O94905	Erlin-2	ERLIN2	ENSG00000147475	-0.0892805362949565	-0.0128021167853563	-0.408645194145945	0.247955628312226	-0.138607255720086	0.0506647336991843	0.0770810911245219	-0.389066167733824	-0.659131982957479	-0.58292444422417	-0.221896896412027	-0.278835356565592	-0.231414822167856	-0.188171996814378	-0.61047045707812	-0.0436852845806248	-0.43983649167351	-0.705843843049219	-0.464818598274675	-0.621097299763496	0.208773155735675	-0.41964187182819	-0.644687328104213	-0.590552618044007	-0.418154668769348	-0.34585602908129	-0.469579029055489	0.180656845565381	-0.421252258224154	0.417945145481452	-0.0673139614776295	-0.115918011623363	-0.0913192440848078	-0.226330357985242	-0.920601887989134	0.00917316504440002	0.554936617808576	-0.403315669983273	-0.471539951861693	0.148754295099454	-0.0781427637511456	-0.00329974260235488	-0.446557353504838	-0.25815911766101	-0.72339025215491	-0.105998934242209
O94906	Pre-mRNA-processing factor 6	PRPF6	ENSG00000101161	-0.135542882527078	0.667985723101589	0.525792176854681	0.200352002954338	0.155922479818276	-0.0940095741493998	-0.263528272927744	0.125357851339684	0.903895997221706	0.290037434557821	0.96644292197051	0.117870011197036	-0.00441273875045134	0.460042087118879	0.388936022909427	0.697779342278922	-0.274256720901273	0.699808390091667	-0.0198039911345145	0.809825972056984	-0.325579030376961	1.08127379510097	1.04008615639386	0.606005323161451	0.0212048350720888	1.46160695126828	-0.047672636365526	0.794233257709253	-0.478250105506996	1.06257965959227	-0.328898517260284	0.531279341854374	1.2891592514569	0.552751608805677	0.823783605485392	-0.479826475045451	1.05798435945336	0.707117962221131	-0.106639746930107	0.703461252038455	1.24376173475182	-0.266594713154055	1.26590666574154	-0.475862118596929	0.919734258111191	1.35228757621036
O94913	Pre-mRNA cleavage complex 2 protein Pcf11	PCF11	ENSG00000165494	-0.630600207261441	-0.399134736953893	-0.526221039304268	0.153380177115158	-0.447443977257919	-0.517811860439651	-0.0325069099448729	-0.507474332570726	-0.318252854584768	-0.357774725313801	-0.110211090960408	-0.110375830458403	-0.343869874422285	0.0454428654655725	-0.654203647731796	-0.249014356431267	-0.317783563250087	-0.633563654477773	-0.367734443359963	-0.393491622995945	0.258120180957442	0.0474580718262398	-0.674545259044209	-0.473971754435686	-0.340449060598376	-0.27586537140048	-0.662712372094111	0.245546444173808	-0.442200569001596	0.075358045021785	-0.211139206171798	-0.295984330897838	-0.0582739272920918	-0.0242091898539583	-1.05323941586926	0.0300887508903447	0.286238938961303	-0.212255731982508	-0.280829026573785	-0.118274110538201	-0.431231882782024	-0.412691683339152	-0.446136849722398	-0.240393933261836	-0.376606514821078	-0.268919453231375
O94915	Protein furry homolog-like	FRYL	ENSG00000075539	-0.57405178110984	-0.243816175818443	-0.641855526495939	0.640880043541417	-0.112887159814678	-0.747574744014583	-0.0795102190053889	-0.773452199602477	-0.348075874790704	-0.882456985577863	-0.757549178487959	-0.360819972075085	0.108204079288992	-1.00688567922147	-0.389476716770379	0.104784590802966	-0.608279155173743	-0.554456534310078	-0.882353775158936	-0.46162675668554	0.318872344919419	-0.193619655433444	-1.0242228041011	-0.336942462846265	-1.17188423236729	-1.09699278090888	-0.999316586285258	-0.40167836287204	-0.319310244326798	0.173119431516849	-0.0987044377334811	0.00718414658032795	-1.68439214977736	-0.517221913572858	-2.16069582582714	-0.13657765773623	-0.446793476695202	-0.823047660695019	-0.63100204073443	0.330717576337062	-0.691549944794506	-0.423154918487736	0.152443355835149	-0.878166110589859	-0.831492393316229	0.11964426623514
O94919	Endonuclease domain-containing 1 protein	ENDOD1	ENSG00000149218	-1.11156985596666	-0.393747415621742	-1.61330263160628	-0.282281764971858	-1.85455193689671	-2.02176098334726	-0.522049334675423	-0.337523380001357	-0.610281534709692	-0.786452186122309	-0.28607080237577	-1.02261151985024	-0.457794476115969	-1.46777200627545	-0.435136142223146	-0.393782340878492	-1.00260895569355	-0.820915758398578	-1.19925991714706	-0.826405236653909	-0.304577299938879	-1.12831666581014	-0.950454830184887	-0.272947017646122	-0.496062845993922	-2.60757348234156	-0.674094829131032	-0.388062672828423	-0.164951487246079	-0.30525394966812	-0.407788326678809	-0.199198915149677	-1.85100046333512	-0.0135689704591284	-2.73385220184242	-0.81687921237665	-1.05027855682772	-0.535817107102378	-0.968306722739444	-0.277813770968844	-0.48505825194802	-0.546569554170159	-1.66340676932823	-0.228049353444025	-1.69776339284111	-0.677002810743329
O94925	Glutaminase kidney isoform, mitochondrial	GLS	ENSG00000115419	-0.887704955169442	-0.186167792623886	-0.771641760578309	0.243820907377289	-0.58471974730077	-0.75717101876133	-0.297457970041439	-0.500262209439413	-0.543617027202654	-0.512818917154817	-0.526929570718922	-0.119485759486217	-0.27707907683954	-1.33809929780642	-0.605212839144334	0.203444408574279	-0.397017355384891	-0.0693720818618964	-0.786727924233859	-0.620439219332512	0.456832742510436	-0.286442393999753	-0.725693102973681	0.0330151801126419	-0.7200526663781	-0.983027325300547	-1.16626199796666	0.0652990358474135	-0.0254071950935355	0.263496637981897	0.127940021729557	0.259075538901817	-1.5235107710406	-0.425726678026939	-2.47444676588396	-0.310158878124369	0.145394619963806	-0.866664051945073	-0.798712511055564	0.118097216892984	-0.610986229654712	-0.485756637403409	-0.466073368851221	-0.613757044342995	-0.174210564133331	-0.236217133257046
O94953	Lysine-specific demethylase 4B	KDM4B	ENSG00000127663	0.0962547406070531	0.00251841369660433	0.622892806227735	-0.0962331944135535	0.439520411857774	0.190880416091183	0.187595397222773	0.470026527664007	0.205635432754951	0.719436654337939	0.393529140263542	0.340701201426483	0.688834735673511	0.448366908334735	0.350986778195073	0.302580720896639	0.311756447952321	0.815052333969786	0.892162701746193	0.349119052504716	0.427273470763359	0.248732673378679	0.929878270951783	0.592895968403373	0.269823100562555	-0.362593641953452	1.02336573942858	0.285658001162507	0.876368788258138	0.447689563417262	0.729755791090079	0.458459262938542	-0.628514211131786	0.239083651776612	0.102551908936733	0.0945245391156044	-0.579323789890615	-0.113008765695459	-0.250127599929368	-0.0267784718865194	0.560793403343301	0.779524613756991	0.976929281420351	-0.120036953142296	0.891308739480146	0.532230417307287
[truncated: 3,760 more rows]
[truncated: 72 more columns]
