# Supplementary material for: Pervasive coexpression of spatially proximal genes is buffered at the protein level
Source: Mol Syst Biol. 2017 Aug 23;13(8):937. doi: 10.15252/msb.20177548 (PMC5572396; doi:10.15252/msb.20177548)
Supplement: Supplementary file 3 — Dataset EV1 [file MSB-13-937-s003.zip › README.txt]

Dataset EV1.

This csv file contains the mRNA and protein abundance data used in this study. The data were originally acquired by Pickrell et al, 2010 (mRNA) and Battle et al, 2015 (protein). They were reprocessed as described in the Material and Methods section.

The following columns are reported:

Protein_IDs ..... Uniprot identifier of protein
Protein_names ... Protein name according to Uniprot
Gene_names ...... Gene name according to Uniprot
Gene_IDs ........ Ensembl Gene identifier
RPKM_GMxxx ...... log2 mRNA abundances relative to reference cell line
SILAC_GMxx ...... log2 protein abundances relative to reference cell line
