# Supplementary material for: Pervasive coexpression of spatially proximal genes is buffered at the protein level
Source: Mol Syst Biol. 2017 Aug 23;13(8):937. doi: 10.15252/msb.20177548 (PMC5572396; doi:10.15252/msb.20177548)
Supplement: Supplementary file 4 — Dataset EV2 [file MSB-13-937-s004.zip › MSB-17-7548_Dataset_EV2.csv]

Gene_1	Gene_2	mRNA_correlation	mRNA_BH_adj_P	protein_correlation	protein_BH_adj_P	Distance_in_bp	Bidirectional
ENSG00000106268	ENSG00000002822	0.282560513021602	0.0757190818335204	-0.305892978652078	0.0737706441025972	8979	NA
ENSG00000125691	ENSG00000002834	-0.488644238511606	0.000677538566620144	-0.111937753597624	0.597569212102663	16016	NA
ENSG00000108468	ENSG00000002919	-0.458509931088664	0.0016660821660708	0.183388569038342	0.372104643432751	1836	NA
ENSG00000115816	ENSG00000003509	0.427527253996991	0.00385586174470896	0.0466602294416321	0.846627499476926	82	bidirectional
ENSG00000109084	ENSG00000004139	0.302233500066755	0.0547966181090018	0.155246353366121	0.445094489048134	45261	NA
ENSG00000004139	ENSG00000004142	0.300442081243355	0.0564869643939007	-0.283299552640899	0.103893003350091	6834	NA
ENSG00000109084	ENSG00000004142	0.112460524982725	0.536458099053165	0.340612992524088	0.0453704119973113	38427	NA
ENSG00000170667	ENSG00000005075	0.122480642334624	0.495973079693704	-0.274539208962599	0.353715869012897	38874	NA
ENSG00000108559	ENSG00000005100	0.0895997308627988	0.632046230802789	0.304473378860063	0.127762335798993	48900	NA
ENSG00000108561	ENSG00000005100	-0.317740025207018	0.0417878343035573	0.142718633223677	0.545972388934723	20230	NA
ENSG00000088682	ENSG00000005194	0.312871433373977	0.0455720183549965	-0.215365617617195	0.272037411397586	103	bidirectional
ENSG00000102978	ENSG00000005194	0.535851062627628	0.000137764822737911	0.30263887261119	0.080812240989977	14859	NA
ENSG00000105193	ENSG00000006712	0.304893975666767	0.0523602247199268	-0.105849613230523	0.635971043744623	44753	NA
ENSG00000130755	ENSG00000006712	0.27771046697364	0.0817241935759612	-0.360353753664014	0.0356583501664009	48823	NA
ENSG00000196235	ENSG00000006712	0.762390460753674	5.08607954697458e-10	0.682602957878603	7.9599985873259e-07	44961	NA
ENSG00000111640	ENSG00000010292	0.297370868908476	0.0594837153910389	-0.348106414851735	0.0357244516495828	40571	NA
ENSG00000102393	ENSG00000010671	-0.239287349975037	0.14282584887942	0.257398608859113	0.229259553294519	17129	NA
ENSG00000126945	ENSG00000010671	-0.204450387861474	0.22156593390902	-0.237080240060326	0.19153463868245	17499	NA
ENSG00000126953	ENSG00000010671	-0.247425985839363	0.127753598712017	-0.0332451419800298	0.893940014085517	41600	NA
ENSG00000011009	ENSG00000011007	0.106694056658092	0.560215521550238	-0.369547362041031	0.0751133569714638	47815	NA
ENSG00000008294	ENSG00000011052	-0.68536046960743	1.2004952849036e-07	-0.0185070435267078	0.943071800125429	32725	NA
ENSG00000105122	ENSG00000011243	0.579000320152162	2.56040679381653e-05	0.0666428011513141	0.808254865320398	45430	NA
ENSG00000125743	ENSG00000011478	0.484831266512174	0.000762842038938539	-0.493993669496231	0.0213973057020033	86	bidirectional
ENSG00000125746	ENSG00000011478	0.153249711332826	0.379627080933562	0.331293944676125	0.1703098977336	46854	NA
ENSG00000103502	ENSG00000013364	0.528274753735315	0.000180877625098502	0.440431324783961	0.00471049476827256	43342	NA
ENSG00000186416	ENSG00000018610	0.19707056662279	0.241307619217606	0.217015835403578	0.408297655531074	40487	NA
ENSG00000114942	ENSG00000023228	-0.507348019902427	0.00037065817735503	-0.212018187232021	0.254742281049232	18	bidirectional
ENSG00000151491	ENSG00000023697	0.107252788703345	0.557901346866992	0.0756884034972146	0.776319293650693	28843	NA
ENSG00000023697	ENSG00000023734	-0.120170402546065	0.505211426818825	-0.081903635016896	0.714221435450882	28781	NA
ENSG00000151491	ENSG00000023734	0.119975368553535	0.50599753860224	0.0998947499910611	0.695688815848226	62	bidirectional
ENSG00000130489	ENSG00000025708	0.558136324941226	5.94767166514682e-05	-0.0500721049110065	0.845861205065169	3617	NA
ENSG00000101109	ENSG00000025772	-0.129271094030933	0.469157105259595	-0.250443017667899	0.162388832823516	5988	NA
ENSG00000096433	ENSG00000030110	0.120140669969026	0.505332846393226	0.0922660913217332	0.72863999181951	40072	NA
ENSG00000184445	ENSG00000033030	0.0300318185394033	0.884101565695659	0.256438422470753	0.163797633351351	26173	NA
ENSG00000145241	ENSG00000035720	0.16004515504707	0.355899365522301	0.424564122769485	0.0595865969161255	13122	NA
ENSG00000123297	ENSG00000037897	0.491246219729635	0.000624345118539914	-0.0623116473971873	0.797299726231227	9796	NA
ENSG00000135439	ENSG00000037897	-0.409297811442689	0.00608966734222235	0.155215866316874	0.540882597483071	30636	NA
ENSG00000135446	ENSG00000037897	0.423503376988579	0.00427472226427814	-0.358392738758113	0.0390993779880474	16780	NA
ENSG00000170584	ENSG00000038274	0.303725268095024	0.0534181938214313	0.0220793459209898	0.931484712081273	42974	NA
ENSG00000102898	ENSG00000038358	-0.354490024275484	0.020676061801168	-0.439881428913131	0.00477715521014124	26291	NA
ENSG00000102974	ENSG00000039523	-0.0495692318154996	0.803034207019985	-0.0811036902227359	0.781350867167465	43989	NA
ENSG00000159720	ENSG00000039523	-0.00972260822431768	0.96387040457657	0.345377349122542	0.097038645081074	37181	NA
ENSG00000182919	ENSG00000042429	0.222708898828309	0.17737802161124	-0.128004730466321	0.544601751341354	42636	NA
ENSG00000169895	ENSG00000047230	0.100569025025535	0.585754905778199	0.210259130026035	0.264700557108472	6696	NA
ENSG00000175416	ENSG00000048162	0.425451861764459	0.00406742066803882	-0.321545687441721	0.0716528974520823	27594	NA
ENSG00000171314	ENSG00000052749	-0.0986447974689339	0.593802885725464	-0.186581713374171	0.329720374818101	84	bidirectional
ENSG00000127463	ENSG00000053372	-0.305697035659234	0.0516407750679541	-0.451168739410412	0.00355729787497363	13	bidirectional
ENSG00000127481	ENSG00000053372	-0.433827660140776	0.0032725394586494	-0.177137596335611	0.360168716138954	41263	NA
ENSG00000107223	ENSG00000054148	0.873692812214862	0	-0.405476294640664	0.0118115573976968	17562	NA
ENSG00000127191	ENSG00000054148	0.570770672300687	3.59513007854413e-05	0.326368337538565	0.196260526587924	33188	NA
ENSG00000196642	ENSG00000054148	0.453818300040625	0.00190177690567925	-0.188007115285027	0.36334439463472	40781	NA
ENSG00000116030	ENSG00000055044	0.700403595726396	4.70255483161232e-08	0.444040108779764	0.00429223214370532	27108	NA
ENSG00000011007	ENSG00000057757	-0.103338027791816	0.574144984431751	0.0528941747251089	0.859320304597147	35250	NA
ENSG00000011009	ENSG00000057757	0.220359442505893	0.182701835662806	0.208703865161161	0.2639360582525	12565	NA
ENSG00000117308	ENSG00000057757	0.347466818719841	0.023812874701542	0.630741289201908	7.34377243676681e-06	22399	NA
ENSG00000172939	ENSG00000060971	-0.550971692588585	7.8426734830714e-05	0.148028208813258	0.461312468350656	27847	NA
ENSG00000063177	ENSG00000063176	0.204448942168425	0.22156992169085	-0.257176473198442	0.216725708685216	245	bidirectional
ENSG00000090971	ENSG00000063241	0.154753483453939	0.374300707475035	0.384554958323851	0.0973922866462961	22661	NA
ENSG00000063244	ENSG00000063245	0.692248469096605	7.86682169337646e-08	0.174935188644795	0.428281023831956	21080	NA
ENSG00000111790	ENSG00000064102	0.354318040787861	0.0207484601334067	-0.152921763697039	0.574041189324455	57	bidirectional
ENSG00000101473	ENSG00000064601	0.251060024129037	0.121419825806675	0.259028404385305	0.173141467264381	32738	NA
ENSG00000105676	ENSG00000064607	0.0234844089283626	0.910429900820759	-0.0418909276400205	0.875893790928176	448	bidirectional
ENSG00000180448	ENSG00000064666	0.359486088582677	0.018658250383162	0.457010258235692	0.0030408799539013	39342	NA
ENSG00000064666	ENSG00000065268	0.380248586651397	0.0119573050695159	-0.22815231833333	0.212753717615972	42310	NA
ENSG00000171960	ENSG00000065978	0.255257212650126	0.114385202860028	0.372721741147572	0.0221683944034522	24002	NA
ENSG00000099783	ENSG00000066044	0.0433670661209185	0.829107021329069	0.417398798390052	0.00831407073177983	274	bidirectional
ENSG00000198198	ENSG00000066322	0.4306550610348	0.00355585620637026	-0.194667837109838	0.48596338249969	21808	NA
ENSG00000116754	ENSG00000066557	-0.0797888907710858	0.673976577941171	0.447979999346265	0.00387188021712037	62	bidirectional
ENSG00000134440	ENSG00000066926	0.48158738321663	0.000842934128854446	0.254914521508069	0.271246124264986	35441	NA
ENSG00000039123	ENSG00000067248	0.539258507720674	0.00012159386659955	0.137137364145335	0.501518591931329	38	bidirectional
ENSG00000023909	ENSG00000067334	-0.0210942035947689	0.919899440416335	0.071833401382806	0.794388671441965	29538	NA
ENSG00000136628	ENSG00000067704	0.746468230614271	1.82805370603666e-09	0.172945202708084	0.374071387822153	47444	NA
ENSG00000162813	ENSG00000067704	0.399110777902334	0.00777087375494698	0.265159906094072	0.133956052460329	3640	NA
ENSG00000131469	ENSG00000068079	-0.0206222609592488	0.921741863636045	0.0653470843841958	0.777524608310536	8452	NA
ENSG00000108784	ENSG00000068120	0.465241925638736	0.00137249730266219	0.231903164944317	0.240137976406595	25295	NA
ENSG00000171132	ENSG00000068784	0.386813553394141	0.0103215893550766	-0.255042862581258	0.248449100548832	39180	NA
ENSG00000117280	ENSG00000069275	-0.218071936120466	0.187992844172643	0.0571434105185941	0.821671240247775	25184	NA
ENSG00000093009	ENSG00000070010	0.529312414317545	0.000174331105711129	-0.307948344260776	0.250143767320211	244	bidirectional
ENSG00000167721	ENSG00000070366	0.353138050567376	0.0212508031292965	0.527905627576605	0.000895594822726176	33736	NA
ENSG00000126088	ENSG00000070785	0.386224184261878	0.0104601864249249	0.357199755107245	0.030093222735721	25425	NA
ENSG00000126107	ENSG00000070785	-0.438919462970495	0.00285920791381134	0.296899341756024	0.0916080850408356	24607	NA
ENSG00000071859	ENSG00000071553	0.678919592588415	1.76552300397311e-07	-0.397534195492814	0.0628423509800771	15494	NA
ENSG00000102119	ENSG00000071553	0.426107834890913	0.00399966825280556	0.0722067253327861	0.784918738833424	49435	NA
ENSG00000147403	ENSG00000071553	0.383459029588196	0.0111317487166463	-0.203900251963735	0.352909387968668	38677	NA
ENSG00000203879	ENSG00000071553	0.535774821318051	0.00013814718954865	-0.120783746336233	0.620372644098827	8281	NA
ENSG00000115268	ENSG00000071626	0.600148909652036	1.02414367743744e-05	0.0311961219717433	0.901901213922972	30789	NA
ENSG00000115286	ENSG00000071626	0.697532714234883	5.64607293773177e-08	-0.33471905697071	0.047808116229722	24042	NA
ENSG00000130005	ENSG00000071626	0.127046566947731	0.477887997352971	-0.0676938754031696	0.829502395156372	5999	NA
ENSG00000102178	ENSG00000071859	0.0602598457575024	0.757609669683569	0.436565585375348	0.0114459303099703	42544	NA
ENSG00000203879	ENSG00000071859	0.732500189799729	5.23447670146122e-09	0.169650115128345	0.433564275422606	7213	NA
ENSG00000072501	ENSG00000072506	-0.110406104066407	0.544867202572642	-0.709818571549944	4.83225236591091e-08	11645	NA
ENSG00000132507	ENSG00000072818	0.401703055073942	0.00730856382282784	0.0457925705837624	0.849733771845903	29530	NA
ENSG00000075624	ENSG00000075618	0.391156648092464	0.00934947543826558	0.330587311745456	0.0489339983364304	29039	NA
ENSG00000163902	ENSG00000075785	-0.205160461121665	0.219723437988711	0.343258358093369	0.0390520016026623	45047	NA
ENSG00000110955	ENSG00000076108	-0.252862760191194	0.118360884835915	-0.196920445695388	0.348063811391127	9252	NA
ENSG00000109103	ENSG00000076382	-0.350122376675062	0.0225825341182734	-0.360610318102558	0.151065284654733	46611	NA
ENSG00000109107	ENSG00000076382	0.347637851604517	0.0237322902359551	-0.453773722612884	0.0204272048886296	22015	NA
ENSG00000139436	ENSG00000076513	0.509678580216084	0.000343049116892677	0.622958872351507	0.000188651630626149	2797	NA
ENSG00000105397	ENSG00000076662	0.639953149735113	1.51334065477225e-06	0.140684302227371	0.49292771178998	40853	NA
ENSG00000105372	ENSG00000076928	0.460153023069735	0.00158968333920049	0.113311872144517	0.592240002194756	23243	NA
ENSG00000168827	ENSG00000079257	-0.358818812523525	0.0189185308142508	-0.490931019525014	0.004048459038275	28415	NA
ENSG00000013364	ENSG00000079616	-0.225869731121712	0.170401112086772	-0.393115570353067	0.108735855097988	29675	NA
ENSG00000151779	ENSG00000079785	-0.0963468620450664	0.60349670735331	0.0629772320245463	0.786390810459352	29848	NA
ENSG00000174173	ENSG00000081154	0.670853606550587	2.82548384065697e-07	-0.0985109209382826	0.649739148096058	12233	NA
ENSG00000132185	ENSG00000081721	-0.24933780831962	0.124380627477058	0.379087977300829	0.030499054466822	42786	NA
ENSG00000113569	ENSG00000082068	-0.0147888974387362	0.944482845118153	0.253357457336903	0.218992313658764	8031	NA
ENSG00000082516	ENSG00000082515	-0.608711821943635	6.9337016683228e-06	-0.561727691992564	9.97415734716879e-05	2861	NA
ENSG00000205765	ENSG00000083720	0.275860962696397	0.084105873372933	0.211739980841977	0.351256272822138	33669	NA
ENSG00000084652	ENSG00000084623	-0.308885357776059	0.0488650183920612	0.527252524061423	0.000352562302751973	42242	NA
ENSG00000182866	ENSG00000084623	0.195991059654935	0.244275766006932	0.181051406918176	0.347383776157115	29311	NA
ENSG00000101639	ENSG00000085415	0.284923028654374	0.0729322897896388	-0.299167030838509	0.136231003065879	44229	NA
ENSG00000175354	ENSG00000085415	-0.321688033942007	0.0389047448740512	0.0483678609188854	0.885932872150806	17490	NA
ENSG00000086200	ENSG00000086189	0.261889182933759	0.103872042084032	0.401217445883103	0.0129820790280775	33	bidirectional
ENSG00000111361	ENSG00000086598	0.19636880278174	0.243241697702187	0.212173215735782	0.259401316577122	49235	NA
ENSG00000106682	ENSG00000086730	-0.223883151542569	0.174764013041019	-0.161918168160177	0.421766923286096	25407	NA
ENSG00000087077	ENSG00000087087	0.33344335086985	0.0312713724595615	0.196480183150252	0.508494862037704	7973	NA
ENSG00000087086	ENSG00000087088	0.269463261926434	0.0927685851921863	0.0621034043691543	0.7896591959496	10486	NA
ENSG00000104812	ENSG00000087088	-0.0543626152659508	0.782735552589611	0.229275108960662	0.209997344394786	38495	NA
ENSG00000076382	ENSG00000087111	-0.00123490394617154	0.995483011775427	-0.338130673286385	0.111699832954693	27407	NA
ENSG00000109103	ENSG00000087111	0.0498981824344062	0.801653559973314	0.0782042846561499	0.771077686434671	19204	NA
ENSG00000109107	ENSG00000087111	-0.0649815409032908	0.737445994743738	-0.376311723657304	0.0206004172903406	5392	NA
ENSG00000125375	ENSG00000087299	0.329833243341975	0.0334751992413542	0.100812032672291	0.651285165603337	222	bidirectional
ENSG00000175334	ENSG00000087365	0.315701204414337	0.043339741628108	0.0340997848042404	0.906440230639067	48650	NA
ENSG00000125651	ENSG00000088247	0.611345628768234	6.14044615214219e-06	0.605632169473314	3.40131836664647e-05	30813	NA
ENSG00000171552	ENSG00000088325	-0.156745508832376	0.367320625764026	-0.331173128283898	0.265927568483269	15282	NA
ENSG00000125871	ENSG00000089006	0.167837476310683	0.32964307869166	-0.33144418773041	0.187610128556372	67	bidirectional
ENSG00000149480	ENSG00000089597	0.238803229277847	0.143764846564714	-0.474028053746758	0.00188987661756163	44886	NA
ENSG00000162191	ENSG00000089597	-0.398449851682764	0.00789284038781015	-0.286155961484006	0.103265333148016	32391	NA
ENSG00000105726	ENSG00000089639	0.689924167793896	9.08977224439099e-08	0.00132133611763248	0.996118568499467	20026	NA
ENSG00000102030	ENSG00000089820	0.558414342323286	5.88388776776076e-05	0.00466338996572339	0.986301616559159	224	NA
ENSG00000172534	ENSG00000089820	0.548971062033162	8.45990852317563e-05	0.114911995377151	0.589975596754453	36808	NA
ENSG00000175793	ENSG00000090273	0.278143570525651	0.0842265820154042	-0.238938086480907	0.217467455887318	37100	NA
ENSG00000105281	ENSG00000090372	0.198988074497615	0.236070762005269	0.231208797032958	0.253525510384194	41600	NA
ENSG00000105287	ENSG00000090372	0.534874936170484	0.000142715431665546	0.157701895836302	0.47335398935115	29867	NA
ENSG00000133706	ENSG00000091009	0.157917549429883	0.363249862774317	-0.0957599119946874	0.660400970338764	20940	NA
ENSG00000135249	ENSG00000091127	0.342014834033238	0.0265158464844009	-0.44745721138648	0.00568823286126541	9818	NA
ENSG00000091164	ENSG00000091157	-0.59074219433957	1.5520208000596e-05	-0.0952615976083322	0.665648538886555	257	bidirectional
ENSG00000129250	ENSG00000091640	0.0340822262447262	0.867531898161604	0.275957277974695	0.190003572738965	30076	NA
ENSG00000213928	ENSG00000092010	0.369786789646377	0.015020587551643	0.379385807405371	0.0206198436357751	24895	NA
ENSG00000100823	ENSG00000092094	0.107284149804487	0.557773221494073	-0.0217325076669936	0.933258285166761	86	bidirectional
ENSG00000129566	ENSG00000092094	-0.184543446823519	0.277180073125912	0.0863914527290862	0.69983029242905	41676	NA
ENSG00000165782	ENSG00000092094	-0.0680155508227341	0.724473458822686	0.109051460813786	0.69628882358501	6507	NA
ENSG00000198805	ENSG00000092094	0.264357811427787	0.100144945577715	-0.11218605038618	0.600436208836327	13849	NA
ENSG00000092010	ENSG00000092098	-0.19661462106292	0.242562593963739	0.0925793527745448	0.679188011494451	10525	NA
ENSG00000196497	ENSG00000092098	0.570754097212176	3.59755453896425e-05	-0.21702793365071	0.251389382550219	42281	NA
ENSG00000213928	ENSG00000092098	0.564659875012677	4.59946414540225e-05	0.247285196988339	0.18302390474477	14370	NA
ENSG00000123349	ENSG00000094914	0.238098998642482	0.145133611505033	-0.169704427482137	0.385010471698243	29573	NA
ENSG00000139637	ENSG00000094914	0.577977690755046	2.67174084308502e-05	0.20502486056325	0.274328733306693	25178	NA
ENSG00000104774	ENSG00000095059	0.169412641845884	0.324474056341927	-0.544173809012307	0.000223667305456309	15160	NA
ENSG00000105576	ENSG00000095059	0.114274492051974	0.529067533411152	0.254247094926515	0.159082410473117	42109	NA
ENSG00000213341	ENSG00000095485	0.280927492921611	0.0777014769300409	0.0130892614834236	0.961073920892354	38061	NA
ENSG00000063854	ENSG00000095906	0.713907738786813	1.93304092919118e-08	0.217469820580553	0.24004204701593	44293	NA
ENSG00000074071	ENSG00000095906	0.807302881079309	7.75917966951619e-12	0.394663890116708	0.0139575504840387	9746	NA
ENSG00000103024	ENSG00000095906	0.723828380641643	9.73821006324405e-09	0.283734934707074	0.103241500617021	11171	NA
ENSG00000180185	ENSG00000095906	0.345985959355064	0.0245247786531422	0.271389785850718	0.1539313556928	44040	NA
ENSG00000146232	ENSG00000096384	0.45871712569913	0.00165626054943894	-0.269908820261756	0.161783201577572	19622	NA
ENSG00000099624	ENSG00000099622	0.31158033563421	0.0466229937606987	0.0304245961583784	0.903588715488266	17638	NA
ENSG00000132002	ENSG00000099797	-0.0754401725169629	0.692615425183793	0.261500057414167	0.140701912311688	12685	NA
ENSG00000176619	ENSG00000099800	0.267831855954107	0.0950783982264031	-0.418854854723581	0.00803125269415723	29102	NA
ENSG00000099901	ENSG00000099899	0.119109309138355	0.509496606587738	-0.204360954912038	0.358277375423624	1454	NA
ENSG00000131100	ENSG00000099968	0.0147481971125773	0.944636698648961	-0.0656710491884548	0.776311838928252	37	bidirectional
ENSG00000100083	ENSG00000100092	0.634613037129444	1.98751057567198e-06	0.490224395763479	0.00232597510129908	26179	NA
ENSG00000100097	ENSG00000100092	0.150718736854909	0.388679669951057	0.302074638451453	0.0783338082360068	40954	NA
ENSG00000100226	ENSG00000100216	-0.397148576593668	0.00813768379288116	-0.164087476507709	0.40422017819578	23775	NA
ENSG00000100243	ENSG00000100227	0.133182446254613	0.454014031196392	-0.590593643010228	3.07121993594174e-05	34606	NA
ENSG00000196576	ENSG00000100239	0.698811359734535	5.20591902636546e-08	0.232796724381292	0.376749464032319	35677	NA
ENSG00000100292	ENSG00000100297	-0.280254716700319	0.0785285169687163	0.0977911389442516	0.680353757989488	19702	NA
ENSG00000188677	ENSG00000100347	-0.198126427250259	0.238411067436904	0.0417424932412691	0.901027152881383	43790	NA
ENSG00000100410	ENSG00000100412	0.111339619204696	0.541029466573502	-0.213331197730627	0.256226018521903	400	bidirectional
ENSG00000196419	ENSG00000100418	-0.14426387418095	0.412180758709413	-0.572443445832861	0.000208723104983928	23	bidirectional
ENSG00000134001	ENSG00000100554	0.495435654324888	0.000546528364337154	-0.30460051447529	0.0752917950776845	268	bidirectional
ENSG00000072042	ENSG00000100568	-0.0360311649422605	0.859486092000659	0.129289347874499	0.544210922692519	20983	NA
ENSG00000066455	ENSG00000100600	0.312006073547945	0.0462750229592005	0.195945205957072	0.311323752927892	45529	NA
ENSG00000198805	ENSG00000100823	-0.260018660868537	0.106758198499245	0.16537593622861	0.399758907203563	13763	NA
ENSG00000092203	ENSG00000100888	0.331343044461744	0.0325390948538277	0.427938295419814	0.0246567525933271	20471	NA
ENSG00000129472	ENSG00000100888	-0.33466240244492	0.0305571454934278	-0.291457899040058	0.143746216903333	20847	NA
ENSG00000092010	ENSG00000100889	0.173788862223378	0.310371287933565	0.338981925499874	0.0421901344787579	42105	NA
ENSG00000092010	ENSG00000100911	0.62592022946625	3.06386550837673e-06	0.817210087685064	3.15880106229058e-12	11412	NA
ENSG00000092098	ENSG00000100911	0.199141140744625	0.235657078818338	0.247470111173755	0.177815329271238	887	bidirectional
ENSG00000196497	ENSG00000100911	-0.237152687146401	0.146986027688909	-0.243613161572848	0.176887133754043	41394	NA
ENSG00000213928	ENSG00000100911	0.547429704185149	8.96775934158067e-05	0.432583115944818	0.00626178544708831	13483	NA
ENSG00000100949	ENSG00000100938	0.0157401990493334	0.94083289404686	0.221533596710761	0.229436835685389	39317	NA
ENSG00000129559	ENSG00000100938	0.296561296271412	0.0602926819003939	0.0761952474437388	0.736221319427032	32	bidirectional
ENSG00000196497	ENSG00000100938	0.0189235699592795	0.92843427970352	-0.113706905592577	0.590707290783421	43458	NA
ENSG00000182400	ENSG00000100941	0.234031117238448	0.153215376692111	-0.54980421354866	0.000523230326913101	4651	NA
ENSG00000129559	ENSG00000100949	0.197058215119519	0.24134107409356	-0.0363037800787987	0.883292066678721	39285	NA
ENSG00000196943	ENSG00000100949	-0.218206664021656	0.187676833566516	-0.0596236494386344	0.798995582096474	28123	NA
ENSG00000101003	ENSG00000100997	-0.294549734362667	0.0623487285699427	-0.363167066824825	0.0574217585480335	16744	NA
ENSG00000126001	ENSG00000101019	0.356081587444372	0.0200169639315095	-0.32676001092227	0.0875667316044246	43023	NA
ENSG00000000419	ENSG00000101126	0.0460953542521423	0.817668840496765	-0.517334826575235	0.000493583366935194	27315	NA
ENSG00000101158	ENSG00000101160	0.351645842060057	0.021902440449782	-0.0549499311708339	0.819905839196775	26039	NA
ENSG00000124172	ENSG00000101160	0.373770355187827	0.0137847292676977	0.0239108161845894	0.926131555364151	25135	NA
ENSG00000101191	ENSG00000101193	-0.0376762592175185	0.852677975179122	0.174910917570907	0.453362343607942	167	bidirectional
ENSG00000089050	ENSG00000101310	0.433718132956748	0.00328202735404287	-0.187756678962623	0.504813696178813	10250	NA
ENSG00000173418	ENSG00000101343	0.528398183373904	0.000180085170594301	-0.435932187093219	0.00576469055601498	38930	NA
ENSG00000101361	ENSG00000101365	0.249240073522477	0.124552481100908	-0.361621358928796	0.0276318680288675	12074	NA
ENSG00000101407	ENSG00000101413	0.178082509898952	0.296858769044723	0.149693247734386	0.49530187152918	78	bidirectional
ENSG00000175063	ENSG00000101473	0.247724140573167	0.127225049265304	-0.44896072413747	0.0244080495522433	44830	NA
ENSG00000147403	ENSG00000102119	0.346238192206589	0.0244020420829443	-0.161915050257987	0.411767558499226	10758	NA
ENSG00000196924	ENSG00000102119	-0.231195563192518	0.159043828170085	-0.220030446015496	0.233317874797683	4559	NA
ENSG00000165240	ENSG00000102158	0.487083105011122	0.000711308173960645	-0.170816529757773	0.485886534992575	15063	NA
ENSG00000130985	ENSG00000102226	0.466315720092359	0.00133028622856136	-0.0598724337156219	0.802027279320156	41829	NA
ENSG00000088682	ENSG00000102978	0.313087273366898	0.0453989104919401	-0.335195854427186	0.0607107219119946	14962	NA
ENSG00000074071	ENSG00000103024	0.573280457456341	3.24604405050109e-05	0.555522569084412	0.000126491469936867	1425	NA
ENSG00000189091	ENSG00000103051	0.274637823526092	0.0857133144231998	-0.34715298646599	0.0383473519312862	223	bidirectional
ENSG00000130731	ENSG00000103266	0.717706795459316	1.49220538931569e-08	-0.189764147900897	0.346517546377631	43858	NA
ENSG00000140983	ENSG00000103266	0.833888163104726	3.44321434941527e-13	-0.0436360011407582	0.858799448871647	12138	NA
ENSG00000004779	ENSG00000103353	0.0158332529354873	0.94046585989856	0.155716692626379	0.565725017281946	38994	NA
ENSG00000004779	ENSG00000103356	-0.190234593790086	0.260510589801886	0.180385453006349	0.398920009935631	38625	NA
ENSG00000103353	ENSG00000103356	0.237216759199903	0.146861212786055	-0.442871208674322	0.0270425826565018	369	bidirectional
ENSG00000103353	ENSG00000103365	0.262324440950798	0.103209658008997	0.0339450145555583	0.914168738047666	35367	NA
ENSG00000103356	ENSG00000103365	0.300134937603291	0.0567808862502323	-0.266276384536075	0.144717272475971	35736	NA
ENSG00000103415	ENSG00000103423	0.22023132659453	0.18299339627487	0.0460985095576595	0.851575434122706	48885	NA
ENSG00000197471	ENSG00000103485	-0.0828523682329061	0.66084673969122	0.0362357746497124	0.883531528900305	16029	NA
ENSG00000089280	ENSG00000103490	0.230217226708168	0.161082763576034	0.399115658258774	0.0126524695670726	23340	NA
ENSG00000166710	ENSG00000104133	0.0422672973170588	0.833688211489432	-0.0735389131544694	0.746412631069248	47799	NA
ENSG00000133731	ENSG00000104231	0.259305391272156	0.107877124490004	-0.141869871851782	0.554260188831473	46210	NA
ENSG00000104320	ENSG00000104325	-0.143643711285681	0.414457162849842	-0.22459856908175	0.221612932104412	1823	NA
ENSG00000132541	ENSG00000104356	0.54302747590699	0.000105750776471831	0.344869476803518	0.037921598700155	56	bidirectional
ENSG00000104408	ENSG00000104412	0.338579229476317	0.0283466156734044	-0.412025968240599	0.00942655173208606	8268	NA
ENSG00000104529	ENSG00000104518	0.336905027505874	0.0292749832232611	-0.0883693203058423	0.701506470131004	46334	NA
ENSG00000104529	ENSG00000104522	0.559198546249665	5.70737275501515e-05	0.0940490350797765	0.667075194793899	18507	NA
ENSG00000104522	ENSG00000104524	0.420948921039846	0.00456122630243572	0.375046166180276	0.0211390858289339	8275	NA
ENSG00000104529	ENSG00000104524	-0.0155932844310052	0.941396093973506	0.129759965213169	0.529290889070969	10232	NA
ENSG00000087086	ENSG00000104812	0.117417876871065	0.516306654205518	0.166897410148522	0.394543980088802	28009	NA
ENSG00000104824	ENSG00000104823	0.292624909529328	0.0643663053769241	-0.410595207041453	0.0097454329851258	20342	NA
ENSG00000128626	ENSG00000104835	0.500708719908133	0.000461007946567184	0.504628030218235	0.00137851096371439	348	bidirectional
ENSG00000142534	ENSG00000104872	0.580586648591635	2.39524683529265e-05	0.256881918525881	0.20512799810443	42868	NA
ENSG00000142541	ENSG00000104872	0.587710172195401	1.76940655091806e-05	0.184053694363245	0.399511125036061	34057	NA
ENSG00000161618	ENSG00000104872	0.160318224452434	0.35496041748576	0.148664731483436	0.51497051175449	328	bidirectional
ENSG00000065000	ENSG00000104885	0.398090587606229	0.00795969121035956	0.163948171681668	0.46389652383073	316	bidirectional
ENSG00000104915	ENSG00000104907	0.512517802007342	0.000311808305411475	0.106338875222263	0.657459105947849	32816	NA
ENSG00000160877	ENSG00000104907	0.3277572368888	0.0347956178782473	0.365412085801286	0.0366295327492584	536	bidirectional
ENSG00000213024	ENSG00000104951	0.44650300545608	0.00232869161129036	0.0841348707013371	0.705608214762271	224	NA
ENSG00000037757	ENSG00000104979	0.488386132402357	0.000683069717718765	0.112867023935445	0.634428058908487	9636	NA
ENSG00000133265	ENSG00000105063	0.325282335138963	0.0364282295017799	0.27630564959804	0.118715722232755	21386	NA
ENSG00000196235	ENSG00000105193	0.0836713134774134	0.657325530986313	-0.0450672295465919	0.852324500196533	208	bidirectional
ENSG00000105193	ENSG00000105197	0.598341990940966	1.11044265589097e-05	0.0270336302704863	0.915016224101001	44464	NA
ENSG00000196235	ENSG00000105197	0.402531960836219	0.007166116652277	0.207667422789435	0.266853290966043	44256	NA
ENSG00000105258	ENSG00000105254	0.762439063355917	5.06535692732479e-10	0.0244802953956328	0.934259628069922	1057	NA
ENSG00000126247	ENSG00000105254	0.613759131355242	5.4857278963089e-06	-0.0095742959961247	0.971302673282264	25286	NA
ENSG00000126247	ENSG00000105258	0.643484484535262	1.26046413176202e-06	-0.315234521574193	0.116703232572526	24229	NA
ENSG00000090339	ENSG00000105364	0.260062678687551	0.106689001060364	0.20345150159147	0.278827736705754	18934	NA
ENSG00000130816	ENSG00000105364	0.430775312494225	0.0035446696603639	0.0132375253526083	0.959864206508014	20615	NA
ENSG00000105397	ENSG00000105401	0.782632774054422	8.70639190653801e-11	0.027840568066789	0.913980368065322	39445	NA
ENSG00000105514	ENSG00000105518	-0.367421925253321	0.0157980598192516	0.259827039800535	0.143834107692615	248	NA
ENSG00000105612	ENSG00000105607	0.0420490111122981	0.834595897336959	0.427361086292225	0.0107966452847546	9558	NA
ENSG00000179218	ENSG00000105607	0.309437746980251	0.0483982000987543	0.132697211714237	0.518219397864732	47552	NA
ENSG00000088038	ENSG00000105618	0.676127849542227	2.08083543345035e-07	-0.122031707680682	0.571237992812863	22318	NA
ENSG00000170906	ENSG00000105618	0.661586907850412	4.76555196933814e-07	-0.413593711660903	0.0134155885198902	12682	NA
ENSG00000105639	ENSG00000105640	-0.0585209838031886	0.765010371556686	-0.0198085574699088	0.941178508254648	11805	NA
ENSG00000105669	ENSG00000105671	0.634428207819116	2.00605269149991e-06	-0.0213107590851793	0.946771442625044	278	bidirectional
ENSG00000221983	ENSG00000105701	0.388700823932253	0.00988867547654145	0.114058532931495	0.609273325128545	27653	NA
ENSG00000105819	ENSG00000105821	0.307818869094599	0.0497805584618901	-0.211821022901049	0.28175199990562	47451	NA
ENSG00000161057	ENSG00000105821	0.306420677468192	0.051000433542638	-0.3316852526939	0.0582392386425853	619	bidirectional
ENSG00000106245	ENSG00000106244	0.520982851797122	0.000233520036477395	-0.0452020547512661	0.851841630368496	188	bidirectional
ENSG00000130429	ENSG00000106244	0.466823004016131	0.00131074949233185	-0.309585404635327	0.0695372527978752	34580	NA
ENSG00000160917	ENSG00000106244	0.575774424737262	2.92791426741747e-05	-0.171126585325935	0.505688887537303	30093	NA
ENSG00000130429	ENSG00000106245	-0.150778798059441	0.38846296756813	-0.308066371059486	0.0712544823124577	34392	NA
ENSG00000160917	ENSG00000106245	0.191639133034359	0.256499876798278	0.294584164997378	0.195229192170455	30281	NA
ENSG00000106263	ENSG00000106266	0.286026252023873	0.0716556953214999	-0.100964540346663	0.640212296313944	232	bidirectional
ENSG00000166508	ENSG00000106290	0.407959002560783	0.0062908119419721	0.392837414649448	0.0506821445045893	17901	NA
ENSG00000122512	ENSG00000106305	-0.240678367164682	0.140171689799958	-0.369478201072645	0.0490747450649828	120	bidirectional
ENSG00000077454	ENSG00000106351	0.478257413005586	0.00093298694658454	0.110584413593047	0.668400512967703	46942	NA
ENSG00000105778	ENSG00000106355	0.152110490699599	0.383691705291058	0.287261468358279	0.270973525039667	143	bidirectional
ENSG00000189043	ENSG00000106443	0.12431732518214	0.488669320248981	-0.23488642780196	0.371508892458141	33616	NA
ENSG00000106588	ENSG00000106591	-0.486557382115255	0.000723029361269353	-0.0365897218359332	0.895357414789528	23	bidirectional
ENSG00000049541	ENSG00000106665	-0.280299521133366	0.0784731757985272	-0.411393592942393	0.00956579632801404	35017	NA
ENSG00000198917	ENSG00000107021	0.108197709362149	0.55398269035203	0.0220030621939794	0.934992198270323	42617	NA
ENSG00000165264	ENSG00000107201	0.0793752894994833	0.675763023650186	0.0489775243006192	0.841381610870965	46860	NA
ENSG00000197771	ENSG00000107651	0.424582743555778	0.00415883741077603	0.254251736012595	0.168254940069223	155	bidirectional
ENSG00000107669	ENSG00000107672	-0.134146460842532	0.450309920930318	-0.0214197079239844	0.966168217766954	46416	NA
ENSG00000198408	ENSG00000107833	-0.18343498760985	0.280501412641894	-0.22542847101826	0.224446188153032	35052	NA
ENSG00000150593	ENSG00000108061	0.526676342600223	0.000191386324037756	0.172331433889318	0.376137916118027	47752	NA
ENSG00000108465	ENSG00000108439	-0.104578406595071	0.568990468401269	-0.169350833698428	0.396345605044531	26304	NA
ENSG00000091640	ENSG00000108515	0.468700010516283	0.00124056736516934	0.347494020639953	0.0615871898606773	19780	NA
ENSG00000108518	ENSG00000108515	0.258967769703488	0.108410184191732	0.135640704185835	0.53967234636004	969	bidirectional
ENSG00000129250	ENSG00000108515	-0.128929503014971	0.47049911284457	-0.0145633177746864	0.963672134441349	49856	NA
ENSG00000091640	ENSG00000108518	0.531961550505445	0.000158548777460774	-0.0559637697011839	0.818101977148479	18811	NA
ENSG00000129250	ENSG00000108518	0.0576376380280933	0.768790322564283	0.240021202461691	0.250191883921741	48887	NA
ENSG00000091640	ENSG00000108528	0.401496825321758	0.00734414665601705	-0.335063426235179	0.0524567938659165	27621	NA
ENSG00000108515	ENSG00000108528	0.286247832542326	0.07140070031167	-0.0744596197046476	0.760977102939222	7841	NA
ENSG00000108518	ENSG00000108528	0.6166441021917	4.78641201240812e-06	0.536233897369242	0.000257252523670536	8810	NA
ENSG00000108561	ENSG00000108559	0.025894429946259	0.900783270653123	-0.130253112725402	0.527411987691592	28670	NA
ENSG00000198231	ENSG00000108588	0.0423412993212848	0.833384366209313	-0.0214851814850781	0.933427141786037	2748	NA
ENSG00000087191	ENSG00000108592	0.363728472240632	0.0170796835777881	-0.0574502803756212	0.807067051309851	2860	NA
ENSG00000087191	ENSG00000108604	0.241278401099946	0.139035132170242	-0.338316163282265	0.0426955138334292	15913	NA
ENSG00000108592	ENSG00000108604	-0.104526214739187	0.569210351490973	0.180979869368772	0.34761437851672	13053	NA
ENSG00000178691	ENSG00000108651	0.212985921583468	0.200093901750237	0.733523603743079	3.24518954099648e-08	35253	NA
ENSG00000010244	ENSG00000108666	0.163094017253214	0.345495735425482	0.0163979583865459	0.950339568717134	94	bidirectional
ENSG00000068079	ENSG00000108825	0.112289702833329	0.537145210464835	0.0330311987003242	0.895697288761151	26197	NA
ENSG00000108828	ENSG00000108825	0.290447309579574	0.0667018927142532	-0.0178995970933004	0.949281978677534	44595	NA
ENSG00000131469	ENSG00000108825	0.513793996061121	0.000298677918395708	0.313949161055036	0.0676371501792038	17745	NA
ENSG00000108829	ENSG00000108826	0.200402611046078	0.232253606620513	0.145352189579281	0.47110867390399	24339	NA
ENSG00000068079	ENSG00000108828	-0.322699424671238	0.038194349342685	-0.295720512136137	0.112800633639137	18398	NA
ENSG00000131469	ENSG00000108828	0.306127072734376	0.0512580925498823	-0.172636688373393	0.412374258028106	26850	NA
ENSG00000109107	ENSG00000109103	0.23127696689095	0.1588742063703	0.392620336500864	0.041292903991233	24596	NA
ENSG00000075539	ENSG00000109180	-0.190590376932769	0.259491010751316	-0.206729090262841	0.269494309494381	24890	NA
ENSG00000087269	ENSG00000109736	0.0296915431331082	0.885484387383946	-0.483631296531255	0.00310099350607434	28526	NA
ENSG00000185238	ENSG00000109854	0.0868217101529442	0.643870159583464	0.0904181119840745	0.681195826145786	23845	NA
ENSG00000182934	ENSG00000110063	0.451851372593801	0.00200926841066722	0.192227781227734	0.312196476542125	34608	NA
ENSG00000110063	ENSG00000110074	0.511979275994218	0.000317519731319075	0.00360862532422717	0.992562541925872	34697	NA
ENSG00000182934	ENSG00000110074	0.319671682204086	0.0403564125469495	0.111047995128482	0.730818467036868	89	bidirectional
ENSG00000110108	ENSG00000110107	0.410583587927308	0.00590181802433604	-0.0864601709243937	0.696607825314784	7286	NA
ENSG00000167283	ENSG00000110344	-0.620343014511041	4.01414825899169e-06	-0.197224509231991	0.297098197840308	41569	NA
ENSG00000213619	ENSG00000110536	0.766745317160316	3.52456337656924e-10	0.540818341608286	0.000218169067652742	94	NA
ENSG00000110768	ENSG00000110756	0.531542162482455	0.000160957224474232	-0.162021998109081	0.723015122327327	97	bidirectional
ENSG00000122971	ENSG00000110917	0.228296402436373	0.165154108191798	0.48844795696881	0.00138350578630452	38866	NA
ENSG00000175970	ENSG00000110917	0.334817622252803	0.0304676364144755	0.122344265841851	0.557550671796194	23566	NA
ENSG00000110955	ENSG00000110958	-0.317460806598489	0.0419973708529187	0.341377486905636	0.0404073412347077	42340	NA
ENSG00000033030	ENSG00000111011	0.453895402462409	0.00189765617311232	0.0908912921015957	0.788842458536415	25927	NA
ENSG00000184445	ENSG00000111011	0.156376968270188	0.368608267582228	0.0573062907631088	0.87029175700921	246	bidirectional
ENSG00000135148	ENSG00000111300	0.0952524412094033	0.60812052214115	0.269169948663892	0.130902018218698	16479	NA
ENSG00000089127	ENSG00000111331	0.461889484855034	0.00151243564971073	0.517514340240963	0.000490651891865934	31575	NA
ENSG00000111335	ENSG00000111331	0.651169468213004	8.40214993674748e-07	0.703596513127595	7.3233419490761e-08	40043	NA
ENSG00000086598	ENSG00000111364	-0.186853077755995	0.270327376128286	-0.703056416471174	4.17965482207764e-06	17546	NA
ENSG00000111361	ENSG00000111364	0.414983711974467	0.00529553291158896	-0.0371080569203838	0.896285985707097	31689	NA
ENSG00000094916	ENSG00000111481	-0.118394787040653	0.512368464146237	-0.447381252690967	0.0039329504066281	21069	NA
ENSG00000065357	ENSG00000111540	0.29197034649046	0.0650614546620246	0.535615627016049	0.00440661065235914	46594	NA
ENSG00000123374	ENSG00000111540	0.0404396213973905	0.841273471289165	0.0651067116339434	0.778438899120415	7144	NA
ENSG00000176422	ENSG00000111602	0.146077162589865	0.405513172394475	-0.51165781556829	0.00210972480802978	19164	NA
ENSG00000111640	ENSG00000111641	-0.0772091022496872	0.685041677399601	-0.404159323945922	0.0112957360424288	34764	NA
ENSG00000111641	ENSG00000111642	0.0666352122676681	0.730372049440145	0.668598612224664	6.34765317306787e-07	38785	NA
ENSG00000159335	ENSG00000111652	0.617949794339135	4.49854682599211e-06	-0.338445613804165	0.136391308118992	41775	NA
ENSG00000111667	ENSG00000111669	-0.201966684391559	0.2280702543712	0.0124110463129499	0.962460018328545	14991	NA
ENSG00000111674	ENSG00000111669	0.615372099203902	5.08369007671551e-06	0.607814667874749	1.43197722844992e-05	46626	NA
ENSG00000111674	ENSG00000111678	-0.00735976064680536	0.972798656059789	-0.278484802487649	0.119115924461987	29233	NA
ENSG00000111679	ENSG00000111678	0.419577534861437	0.00472207684892521	0.0927562294705785	0.678518473617306	3490	NA
ENSG00000126749	ENSG00000111678	0.143666849834025	0.414371691449057	0.578939580735993	7.05360728526232e-05	27915	NA
ENSG00000111674	ENSG00000111679	0.26987424895473	0.0921913358899161	0.0381600710917592	0.876789044228121	32723	NA
ENSG00000004700	ENSG00000111711	0.032786666220366	0.872840848963876	0.0180811746987275	0.960407042932712	112	bidirectional
ENSG00000088986	ENSG00000111786	0.0708849159701382	0.712147326091166	-0.381220521550148	0.0186110281744168	57	bidirectional
ENSG00000111845	ENSG00000111843	0.652285796208421	7.91549657177183e-07	-0.254852214783071	0.197982260025814	28220	NA
ENSG00000066651	ENSG00000111911	0.180379235244697	0.289773242171508	0.322569777853494	0.309997324774277	29649	NA
ENSG00000057663	ENSG00000112297	-0.0584304877596101	0.765397280549468	-0.0709052964799413	0.836300051338611	34988	NA
ENSG00000204227	ENSG00000112473	0.296753769098253	0.0600999417011839	0.36253158045018	0.0408387556963419	8050	NA
ENSG00000096384	ENSG00000112759	0.319974420840778	0.0401355027205679	0.190900364893107	0.372319164889678	26661	NA
ENSG00000146232	ENSG00000112759	0.4184087128616	0.00486241751671076	-0.165233948445952	0.490239306358069	46283	NA
ENSG00000131495	ENSG00000112855	0.179505109199879	0.292457664395655	0.73565078954691	5.36271103426973e-08	43641	NA
ENSG00000170445	ENSG00000112855	0.204312532669437	0.2219187427727	0.4193399747703	0.0128442226771703	598	bidirectional
ENSG00000044115	ENSG00000113013	-0.133160782468396	0.454096222396953	-0.178708391757759	0.365350216924819	35523	NA
ENSG00000112855	ENSG00000113141	-0.258719855441654	0.108804577001578	-0.434971335807446	0.00912043196111256	44368	NA
ENSG00000131495	ENSG00000113141	0.172650267603787	0.314000141009909	-0.573839890127161	6.17261377628219e-05	727	bidirectional
ENSG00000170445	ENSG00000113141	0.0661850113381978	0.732286383291706	-0.176522597460202	0.36219371331508	44966	NA
ENSG00000175416	ENSG00000113194	-0.426758847161766	0.00393312938800662	0.226021255800435	0.222957238602777	31059	NA
ENSG00000113558	ENSG00000113575	0.633207022603782	2.13338690390083e-06	0.177677149979048	0.358397677140643	49104	NA
ENSG00000163389	ENSG00000113845	0.549909006028284	8.1648366122679e-05	-0.164269423514055	0.51275859679379	29594	NA
ENSG00000160124	ENSG00000114023	0.295519896911446	0.0613497363963845	0.403523877859714	0.0123370096591514	945	bidirectional
ENSG00000010256	ENSG00000114268	0.401621061825304	0.00732259076659911	-0.283225415379298	0.104003961883523	48961	NA
ENSG00000114767	ENSG00000114779	-0.0537853627024388	0.785186833869605	-0.31790766717582	0.0606903995896285	41468	NA
ENSG00000162244	ENSG00000114779	0.517368154913082	0.000264471855319352	0.015579942332409	0.952453877737481	12533	NA
ENSG00000163882	ENSG00000114867	-0.639484140917407	1.55014631316571e-06	0.432421788584126	0.00576846965135914	47223	NA
ENSG00000163938	ENSG00000114902	-0.0927231664241931	0.618807804341028	-0.360891572785786	0.0707204543743952	23799	NA
ENSG00000163939	ENSG00000114902	-0.391792414796021	0.00921430687187117	-0.342776986728432	0.0903421562763424	19038	NA
ENSG00000065911	ENSG00000114978	0.373613031067665	0.013831375500266	-0.0152426140371792	0.953516850307546	19664	NA
ENSG00000138413	ENSG00000115020	0.155988666452736	0.36996899481209	0.308819465536132	0.0982406859815234	193	bidirectional
ENSG00000135940	ENSG00000115073	0.381221178260684	0.0117015059472075	0.192409003757139	0.322051871094232	18067	NA
ENSG00000115129	ENSG00000115128	-0.160607372362052	0.353968366204204	-0.378508131446599	0.0548616905594122	9418	NA
ENSG00000115234	ENSG00000115207	0.356738095530127	0.0197487132365941	0.173196508475191	0.421994436510517	13462	NA
ENSG00000115207	ENSG00000115211	-0.0161478216634679	0.93925668800127	0.119779995568772	0.614548795886391	13452	NA
ENSG00000115234	ENSG00000115211	0.335000410155989	0.0303613667123437	0.294620547683818	0.0947276610728072	10	bidirectional
ENSG00000115241	ENSG00000115211	0.27319214126555	0.0876402338758373	0.184354068666783	0.347175130337243	39201	NA
ENSG00000115241	ENSG00000115216	0.0625170735649127	0.747986938181818	-0.300605220065414	0.0801497117689462	18103	NA
ENSG00000115241	ENSG00000115234	0.109493199896863	0.548630639373381	0.299773792197987	0.0811883064121673	39191	NA
ENSG00000115271	ENSG00000115267	0.262332176648167	0.103197795563439	0.165257814724551	0.400167836341942	137	bidirectional
ENSG00000115317	ENSG00000115307	0.669102873638408	3.12310361867791e-07	-0.337328897270733	0.138043816546069	562	bidirectional
ENSG00000115325	ENSG00000115307	0.0645041399757521	0.739485202159248	0.0577357695060711	0.877214621446631	19087	NA
ENSG00000115317	ENSG00000115325	0.325871107631122	0.0360328832754309	-0.132420041378613	0.591029556716053	19649	NA
ENSG00000115541	ENSG00000115540	0.442170188770761	0.00261985193608977	0.212392613612172	0.269283577424329	15577	NA
ENSG00000144381	ENSG00000115540	0.683878111146113	1.31254951716166e-07	0.222607957322021	0.241915483542114	1166	NA
ENSG00000144381	ENSG00000115541	0.426450857464018	0.00396446746736939	0.630985618248407	4.73684169673024e-06	16743	NA
ENSG00000115685	ENSG00000115687	0.279578209903601	0.079368671794134	0.307801918908198	0.0917068528364162	688	bidirectional
ENSG00000196975	ENSG00000115977	0.225724018808814	0.170720150590854	0.35333740134646	0.0342273460417246	29924	NA
ENSG00000035141	ENSG00000116005	-0.145551524433257	0.407430716586788	-0.288155885677113	0.10031633980863	44704	NA
ENSG00000116001	ENSG00000116005	-0.172278012482622	0.315196696115115	-0.267503381579109	0.177191429968845	8726	NA
ENSG00000120333	ENSG00000116161	0.523702421177204	0.000212436479672896	-0.157674038014328	0.426691674320754	24262	NA
ENSG00000116350	ENSG00000116353	0.329316998459649	0.0338008545349597	0.33613825241461	0.0984402194371767	48955	NA
ENSG00000116459	ENSG00000116455	0.269888584072407	0.0921709893825834	0.383690384906651	0.0176685992061787	512	bidirectional
ENSG00000175130	ENSG00000116478	0.0167434892830163	0.93694753492639	0.197861822925765	0.295197250675323	44293	NA
ENSG00000182866	ENSG00000116478	0.317788091107858	0.0417517247044693	0.470462604742005	0.00209303580159346	40847	NA
ENSG00000116584	ENSG00000116586	-0.149183280360909	0.39420313215305	-0.171195552391528	0.390156558091281	47682	NA
ENSG00000160789	ENSG00000116586	0.46957110351163	0.00120929808975575	0.280001530993408	0.116648719805994	27821	NA
ENSG00000160803	ENSG00000116586	-0.402866962835109	0.00710923869567326	-0.300010228627348	0.0874773686808764	958	bidirectional
ENSG00000162704	ENSG00000116701	-0.0245302975088251	0.906233880481442	-0.0830063982929661	0.709967096834919	44881	NA
ENSG00000116747	ENSG00000116750	0.28950870729019	0.0677276557796538	0.121964837879582	0.558995931806637	658	bidirectional
ENSG00000054116	ENSG00000116871	-0.417833614677896	0.00493287362571734	-0.14600526771403	0.482997222458658	474	bidirectional
ENSG00000011009	ENSG00000117305	0.0394915585143997	0.845200137761136	0.745233009202491	3.56416801483526e-09	47650	NA
ENSG00000179163	ENSG00000117305	0.276907682360463	0.0827519271631678	0.501325907799998	0.00277088830817475	29674	NA
ENSG00000011009	ENSG00000117308	0.546037697873533	9.45055709935876e-05	0.454112517338591	0.00398491712171434	9834	NA
ENSG00000117305	ENSG00000117308	0.287226393259698	0.0702839235195787	0.653809062260985	2.31095868534221e-06	37816	NA
ENSG00000117448	ENSG00000117450	0.377794350347911	0.0126245799477173	0.526704540288188	0.0003593247210977	27496	NA
ENSG00000132128	ENSG00000117481	0.168430791790827	0.327687385318541	0.262917335298946	0.26904944206864	36569	NA
ENSG00000173660	ENSG00000117481	0.48789433093685	0.000693637442255022	0.178943155919413	0.375255755818528	36546	NA
ENSG00000118193	ENSG00000118197	-0.152228268611577	0.383268786764787	-0.0963126282598017	0.804632767157784	49235	NA
ENSG00000168883	ENSG00000118640	0.109097445754296	0.55027029157945	-0.238114374513243	0.189163223837719	41294	NA
ENSG00000168899	ENSG00000118640	0.490451775543953	0.000640255087886358	0.274758614509035	0.121287147605987	22846	NA
ENSG00000168906	ENSG00000118640	-0.42224071354395	0.00441412705956873	-0.449820824732659	0.00368764346452337	22397	NA
ENSG00000197694	ENSG00000119392	0.419278482658313	0.00475764967502676	-0.318215385305166	0.0861131966875887	47858	NA
ENSG00000148180	ENSG00000119396	-0.0315639621752988	0.877845021927368	0.491088182523974	0.00160982284796118	15220	NA
ENSG00000148218	ENSG00000119431	0.502077890373232	0.000440872782137329	0.103624598049097	0.695603225700592	24334	NA
ENSG00000119314	ENSG00000119471	0.478839795632396	0.000916666301152752	0.0622387243084	0.789146991437114	46270	NA
ENSG00000106803	ENSG00000119523	0.510047914329493	0.000338834355084889	0.494285097237659	0.0014670226168902	108	bidirectional
ENSG00000171791	ENSG00000119537	0.408331012101197	0.0062345973770797	0.423090847876894	0.0843274028540394	47382	NA
ENSG00000170348	ENSG00000119638	0.437744050284569	0.00295024039351398	-0.112767488522429	0.594354095053566	49287	NA
ENSG00000119917	ENSG00000119922	0.769672118145632	2.74722220090449e-10	0.856022469695586	0	25939	NA
ENSG00000014919	ENSG00000119929	0.215046018629934	0.195126515975367	0.394186716912289	0.0870611956359386	29542	NA
ENSG00000120265	ENSG00000120253	0.636604569886081	1.79673549826992e-06	0.147287892839745	0.46876531673698	222	bidirectional
ENSG00000112096	ENSG00000120437	0.193805025065798	0.250372853122	-0.044364766679939	0.854814867631695	2201	NA
ENSG00000120438	ENSG00000120437	0.508696931324135	0.000354448081332345	0.103685510229831	0.629625646099617	29421	NA
ENSG00000146457	ENSG00000120437	0.255452311286398	0.114062967351608	0.102976501297502	0.632381185785548	34743	NA
ENSG00000112096	ENSG00000120438	0.386469402787918	0.0104024546041803	-0.248260008557306	0.166931525739999	27220	NA
ENSG00000120526	ENSG00000120533	0.524849053205176	0.000204094006145037	-0.132905586583779	0.526262565015586	61	bidirectional
ENSG00000120699	ENSG00000120697	0.459354790122238	0.0016264441892102	-0.497769165571073	0.00104464469855609	1445	NA
ENSG00000113013	ENSG00000120705	0.710482218194759	2.43375834431806e-08	0.100678370689375	0.641343223353398	32144	NA
ENSG00000120733	ENSG00000120709	0.668981467544531	3.14485384051173e-07	0.652578141463314	0.000651229545314883	20661	NA
ENSG00000015479	ENSG00000120725	-0.484966697974115	0.000759664052754124	-0.312425553401157	0.0664092479450226	91	bidirectional
ENSG00000168172	ENSG00000120925	0.540960557215599	0.000114170178785891	0.30891171477495	0.16929442068999	358	bidirectional
ENSG00000116649	ENSG00000120948	-0.142947923190531	0.417038841051996	0.0583786892345284	0.803627646318789	47680	NA
ENSG00000121058	ENSG00000121060	-0.42815331875245	0.00379390902050218	-0.208429531881644	0.275012022632948	47016	NA
ENSG00000121058	ENSG00000121064	-0.00761555629239459	0.971831319025365	-0.387104043345224	0.018803781780931	17051	NA
ENSG00000144028	ENSG00000121152	0.324561957852864	0.0369138234815365	0.513830888286903	0.00055439492063868	30272	NA
ENSG00000114573	ENSG00000121579	0.622580566128443	3.60476726224974e-06	-0.365494122310078	0.0256085556903031	719	bidirectional
ENSG00000122566	ENSG00000122565	0.408315377351266	0.00623689027015099	0.786406960581994	9.21836357916568e-11	367	bidirectional
ENSG00000175970	ENSG00000122971	-0.0186472470413423	0.929519718889781	0.281522227391987	0.110346998408246	15300	NA
ENSG00000186298	ENSG00000122986	-0.19069510327212	0.259188974056044	-0.0461654465854965	0.848398762040553	37989	NA
ENSG00000123136	ENSG00000123143	0.377019081478336	0.0128412888699598	-0.0836368837134132	0.710393634937053	13670	NA
ENSG00000105576	ENSG00000123144	0.143825706027905	0.413786582068355	-0.308658489125814	0.0705822840664137	10764	NA
ENSG00000198356	ENSG00000123144	0.552440667645239	7.41489309651305e-05	-0.333086667481637	0.0468317695654478	2364	NA
ENSG00000123136	ENSG00000123146	-0.0880318349331226	0.638706629406507	-0.347719902700818	0.0379548786286455	38882	NA
ENSG00000135446	ENSG00000123297	0.650409326948374	8.75175333779026e-07	0.256332986770242	0.154915095303776	26576	NA
ENSG00000065357	ENSG00000123374	0.236113059619354	0.149041921566559	0.291041688915834	0.1945846856794	39450	NA
ENSG00000101017	ENSG00000124160	-0.0378200879512629	0.852090575471955	-0.356685209988874	0.0380801970961195	28320	NA
ENSG00000124214	ENSG00000124228	-0.145321025217213	0.408281899355044	0.448305416536775	0.00383854811682603	30928	NA
ENSG00000146232	ENSG00000124608	-0.195602825899053	0.245350184099716	0.167187080924419	0.435976845642193	47538	NA
ENSG00000112578	ENSG00000124641	-0.166349623040808	0.334582098468378	-0.136826724383227	0.516396277429515	49	bidirectional
ENSG00000149480	ENSG00000124942	0.161708337515875	0.350198802738762	-0.258982361074552	0.168239918065089	45605	NA
ENSG00000144554	ENSG00000125037	-0.475685294266359	0.00100819878231408	-0.421781160662691	0.0103559885956621	15298	NA
ENSG00000125447	ENSG00000125445	-0.170991762572724	0.319343729943174	-0.474468790990214	0.00186590532918319	689	bidirectional
ENSG00000125454	ENSG00000125445	0.439545485489682	0.00281159438669656	0.416882238668432	0.00841646689287981	27836	NA
ENSG00000125457	ENSG00000125445	0.148825499931733	0.395494761157293	0.0599425038868241	0.836322908515638	9553	NA
ENSG00000125454	ENSG00000125447	0.128821356313156	0.470922086876835	-0.140682351167979	0.4883405200496	27147	NA
ENSG00000125457	ENSG00000125447	0.265509252828682	0.0984432571133677	0.188954406133929	0.431080161551156	8864	NA
ENSG00000188612	ENSG00000125450	0.00290083187241906	0.989381852878942	-0.00906253547970405	0.972876499856898	22676	NA
ENSG00000125457	ENSG00000125454	0.0759364487628727	0.690491945057112	0.154592787005824	0.536528520160723	18283	NA
ENSG00000125485	ENSG00000125484	0.3358256923335	0.0298866081211368	0.128908564753619	0.573126271206003	366	bidirectional
ENSG00000125611	ENSG00000125630	-0.72400927432957	9.61409487905867e-09	0.02858929273857	0.928525603727079	42325	NA
ENSG00000125651	ENSG00000125656	0.733109603575729	5.00739596323753e-09	-0.454238820742867	0.00481166312729852	32529	NA
ENSG00000104833	ENSG00000125657	-0.0209176633996124	0.920596626464469	-0.231869973058318	0.234612818451399	28151	NA
ENSG00000141968	ENSG00000125733	-0.126867814082323	0.478590673531381	-0.194829962396091	0.304289247867163	34789	NA
ENSG00000125746	ENSG00000125741	0.29196795046152	0.0650640317568894	0.490958833464757	0.00228016329057971	43417	NA
ENSG00000125746	ENSG00000125743	0.131543912947952	0.460328125049114	-0.578664309197932	5.07083850985317e-05	46940	NA
ENSG00000125744	ENSG00000125753	0.268187250698793	0.0945710856227791	0.11107244425597	0.616390306708783	9518	NA
ENSG00000198171	ENSG00000125877	0.441124327497288	0.00269500658434101	-0.0282318013320855	0.910977800690784	4183	NA
ENSG00000215251	ENSG00000125877	0.235777762959242	0.149710962906924	0.124071458879653	0.559348418145806	48971	NA
ENSG00000126088	ENSG00000126107	0.239763388031878	0.141913985653645	0.335706707312267	0.049386105050496	818	bidirectional
ENSG00000139842	ENSG00000126226	0.618185675425259	4.44756517687295e-06	0.400190648225081	0.0132796040995129	522	bidirectional
ENSG00000105220	ENSG00000126249	-0.0434104319928311	0.828922296208815	-0.260221487623253	0.151736891289618	44904	NA
ENSG00000126267	ENSG00000126254	0.678321477289601	1.82904224671473e-07	-0.205588419233708	0.335096044855055	19193	NA
ENSG00000126249	ENSG00000126261	-0.00641021555098176	0.976332782303316	-0.227254310199106	0.224894210324572	23968	NA
ENSG00000168071	ENSG00000126432	0.558629937464295	5.8348917021813e-05	0.316146672291488	0.0624786488949893	22135	NA
ENSG00000126456	ENSG00000126457	0.609852228297331	6.57922728035084e-06	-0.578275343741207	8.58768248137498e-05	9911	NA
ENSG00000126456	ENSG00000126461	0.6862014477408	1.14132284888738e-07	-0.0945834060025363	0.728763581600664	23750	NA
ENSG00000126457	ENSG00000126461	0.574470671334197	3.09109173161843e-05	0.164594221050981	0.492255266266714	33661	NA
ENSG00000131467	ENSG00000126581	0.524877295168868	0.000203890451045956	-0.18642603705492	0.40482678853628	8965	NA
ENSG00000111679	ENSG00000126749	0.223688709134545	0.175192055182987	-0.195239435327725	0.303050017609629	24425	NA
ENSG00000102393	ENSG00000126945	-0.19188692277808	0.255793705619061	0.00273019313891797	0.993098873238702	370	bidirectional
ENSG00000107223	ENSG00000127191	0.530724103779691	0.000165757802780145	-0.14620926437999	0.620933916956368	15626	NA
ENSG00000127481	ENSG00000127463	0.532762585012944	0.00015404975995802	-0.416737684979298	0.00844571060690489	41276	NA
ENSG00000085872	ENSG00000127526	0.222799033888944	0.177174719900866	0.130150259367314	0.559293914649695	29852	NA
ENSG00000213977	ENSG00000127774	0.397831637598554	0.00800806097407598	0.146193705547186	0.697594757284438	133	bidirectional
ENSG00000174780	ENSG00000128050	0.331625690643737	0.0323661999135783	-0.100917868851217	0.640399311617095	31174	NA
ENSG00000128050	ENSG00000128059	0.0649303751248409	0.737664536615616	0.66314228194283	8.64889174846968e-07	126	bidirectional
ENSG00000174780	ENSG00000128059	-0.0796570061594995	0.674550481703396	0.0656624636311484	0.77634431234559	31300	NA
ENSG00000128309	ENSG00000128311	0.679614762300033	1.69377055761725e-07	0.837548511804605	0	548	bidirectional
ENSG00000146731	ENSG00000129103	-0.157416781952104	0.364987981680446	-0.263737517441837	0.136550992266474	12372	NA
ENSG00000146733	ENSG00000129103	-0.113837769479726	0.530849883001715	-0.191881661733154	0.313258584212098	12398	NA
ENSG00000129255	ENSG00000129245	-0.0761192947631297	0.689710342234657	-0.0511865350719113	0.833502516914417	31342	NA
ENSG00000092203	ENSG00000129472	0.190502701468316	0.259739654887428	-0.572405697871612	0.000208998016646658	376	bidirectional
ENSG00000165819	ENSG00000129472	-0.049680957222301	0.802575916735869	0.0664756137543997	0.775492010120971	34402	NA
ENSG00000100823	ENSG00000129566	-0.417160978048493	0.00501659806651836	-0.106936869309799	0.616992852342642	41762	NA
ENSG00000165782	ENSG00000129566	0.324952520555401	0.0366502727704684	0.370620734542972	0.0837136866011399	48183	NA
ENSG00000105705	ENSG00000129933	0.445752741635308	0.00237696633597583	-0.0217983738231089	0.945478321419326	163	bidirectional
ENSG00000115268	ENSG00000130005	0.296440146744716	0.0604155608892143	-0.0739409591939864	0.812017774650221	36788	NA
ENSG00000115286	ENSG00000130005	0.232185615685879	0.156993765231957	0.0299536678210993	0.929382508156986	18043	NA
ENSG00000196365	ENSG00000130255	0.245465397837581	0.131283773363851	-0.0803980470924387	0.720032275455835	45625	NA
ENSG00000130313	ENSG00000130309	0.192447265346643	0.254208826928123	0.326069163541655	0.0554244583446236	43965	NA
ENSG00000130312	ENSG00000130311	0.745119740827573	2.02876617808366e-09	0.16433194632841	0.46854045030047	16909	NA
ENSG00000130724	ENSG00000130725	0.552438788987374	7.41544862990655e-05	-0.00788178125533245	0.976470271058793	3836	NA
ENSG00000130724	ENSG00000130726	0.167451721567839	0.330917635878947	-0.161301184303062	0.413902005114618	11033	NA
ENSG00000130725	ENSG00000130726	0.596243721071121	1.21944835291609e-05	-0.394438233285337	0.0140255209645977	14869	NA
ENSG00000140983	ENSG00000130731	0.685028528574746	1.22445974078068e-07	0.359134912314748	0.0364515507398415	31720	NA
ENSG00000142230	ENSG00000130749	0.571962602088383	3.42517614571697e-05	0.39319918085761	0.0177567178641561	478	bidirectional
ENSG00000126698	ENSG00000130770	0.826177064039868	1.02855284277342e-12	-0.471154358658772	0.00205230705062209	3084	NA
ENSG00000117748	ENSG00000130775	0.123761425970905	0.490876394283546	-0.129842387698454	0.528977833291778	42203	NA
ENSG00000117751	ENSG00000130775	-0.127798501619925	0.474935697564289	-0.193009474509811	0.314962040029566	41765	NA
ENSG00000130811	ENSG00000130810	0.661144232240691	4.88511707058278e-07	0.647829855869059	2.50452324570604e-06	13629	NA
ENSG00000130810	ENSG00000130813	0.511819518159504	0.000319236410575892	-0.347363466199348	0.0650989683389246	20167	NA
ENSG00000130811	ENSG00000130813	0.679496435297352	1.70556262482832e-07	-0.344885018018718	0.064076674197739	33796	NA
ENSG00000090339	ENSG00000130816	-0.268470483842214	0.0941686953208104	-0.444164609769744	0.0042783683852347	39549	NA
ENSG00000125995	ENSG00000131051	-0.00341096922308463	0.987478673785675	-0.443690481207032	0.0107510861615178	43040	NA
ENSG00000131148	ENSG00000131143	0.344131852274357	0.025436715649968	0.448144595301929	0.00739626905326623	975	bidirectional
ENSG00000173786	ENSG00000131473	-0.0124821770829809	0.953365586853626	-0.334934069280122	0.0453340419400945	36199	NA
ENSG00000131876	ENSG00000131871	0.298325161799296	0.0585398606898933	-0.182917107393021	0.50165511482073	17782	NA
ENSG00000100567	ENSG00000131966	0.526327888719282	0.000193752091838866	0.020043755492097	0.941045962799718	44751	NA
ENSG00000099795	ENSG00000132002	-0.178335811972075	0.296070650602074	-0.0775498539936241	0.731019787502929	42292	NA
ENSG00000173660	ENSG00000132128	-0.144900871498281	0.409828824586133	0.297873770865786	0.189081047280698	23	bidirectional
ENSG00000166340	ENSG00000132275	0.259983013202714	0.106812833970481	0.0114082501029323	0.968890825683754	15841	NA
ENSG00000068654	ENSG00000132300	-0.386831169392111	0.0103174141644941	-0.135120309208778	0.509072215526737	27	bidirectional
ENSG00000145592	ENSG00000132356	-0.574055666223688	3.14451822671095e-05	-0.254721214426013	0.222196659060811	36961	NA
ENSG00000132465	ENSG00000132467	0.379275192915894	0.012218155699439	-0.214433081047436	0.358398360041618	6662	NA
ENSG00000092929	ENSG00000132471	0.465421841280507	0.00136525720860788	0.114315675234264	0.588367877475315	11790	NA
ENSG00000132612	ENSG00000132603	0.0110754170973535	0.958726250438242	-0.350453392230874	0.0361059919294123	28074	NA
ENSG00000213380	ENSG00000132603	0.124599624261797	0.487537504134285	-0.368544745494844	0.085937426247309	237	bidirectional
ENSG00000103018	ENSG00000132604	-0.562035759576944	5.10495600259186e-05	-0.271406613930772	0.126988183428089	15954	NA
ENSG00000213380	ENSG00000132612	0.337346259469643	0.0290273717112521	0.0751148398016705	0.799181995510014	28311	NA
ENSG00000117448	ENSG00000132780	-0.293181482785484	0.0637755211745935	-0.815793083099236	3.746535276708e-12	33303	NA
ENSG00000162236	ENSG00000133316	0.39223540263864	0.00912126039892922	-0.096459386764424	0.734922957984461	9721	NA
ENSG00000168003	ENSG00000133316	0.64664212518428	1.06933275584134e-06	-0.0157611388959465	0.95952362279174	14293	NA
ENSG00000167220	ENSG00000134049	0.0428960832074339	0.831074582402118	0.351106507509941	0.0468352606521308	25854	NA
ENSG00000149182	ENSG00000134574	-0.0052819349763744	0.980544067116565	0.0214197984121649	0.93614710479544	37340	NA
ENSG00000156709	ENSG00000134594	-0.100847883724554	0.584590403138142	0.0349547116398256	0.905151972227675	5762	NA
ENSG00000117862	ENSG00000134717	0.216321179346079	0.192101911103101	-0.307121970414643	0.104794852878596	46	bidirectional
ENSG00000154222	ENSG00000134748	-0.0602621571329368	0.757600248048157	-0.0109903216275557	0.975500444432021	38371	NA
ENSG00000156587	ENSG00000134809	0.028202494548626	0.891508783782196	0.0872634461228692	0.696487048923631	37481	NA
ENSG00000164430	ENSG00000135297	0.241304737713069	0.138984744997659	0.162988595813995	0.59720928294115	9302	NA
ENSG00000146282	ENSG00000135336	0.460633272711756	0.00156792584885338	-0.089638851434459	0.699948456183723	64	bidirectional
ENSG00000123297	ENSG00000135439	-0.545315859993672	9.70956426093791e-05	0.0981832112602932	0.713263531260451	40432	NA
ENSG00000135446	ENSG00000135439	-0.310412339119401	0.0475835762579576	-0.0960573035778608	0.720126707288978	13856	NA
ENSG00000135404	ENSG00000135441	0.455211210421446	0.0018290085864161	0.489824479896108	0.00187118936541077	13670	NA
ENSG00000135632	ENSG00000135624	0.154837532968611	0.374006404094528	-0.373160151118097	0.0299628293250624	19198	NA
ENSG00000085449	ENSG00000135900	0.382076173905668	0.0114812432176798	0.223565001348895	0.234247790232024	12017	NA
ENSG00000075856	ENSG00000136003	-0.0297272912371202	0.885337422122693	0.540523701062593	0.000294556417200165	1182	NA
ENSG00000136100	ENSG00000136108	-0.264659561944404	0.0996991087444189	0.0682383399788201	0.836897207084555	4801	NA
ENSG00000105953	ENSG00000136271	-0.238223340206342	0.144891559161494	-0.478171979483259	0.00231767656890667	31521	NA
ENSG00000158604	ENSG00000136271	-0.0350000960917313	0.863747835530176	-0.479180551134032	0.00225416339892526	7236	NA
ENSG00000136521	ENSG00000136518	0.362287378882702	0.0176048680415251	-0.578955719151801	5.94003056865285e-05	41810	NA
ENSG00000162813	ENSG00000136628	0.219767725382274	0.184055418055119	-0.0741257791218744	0.744165232960895	43804	NA
ENSG00000144231	ENSG00000136709	0.434555699645328	0.003210326062406	0.567055537897672	0.00025198868306142	46970	NA
ENSG00000136718	ENSG00000136710	0.277964342757702	0.0814011494145829	-0.067378053542427	0.827521795765848	124	bidirectional
ENSG00000044574	ENSG00000136933	-0.248125575050105	0.126514813515847	0.173641610628191	0.568780382270598	40788	NA
ENSG00000119414	ENSG00000136933	0.108660068229436	0.552073132641859	-0.3874814971729	0.123536302801659	10603	NA
ENSG00000136942	ENSG00000136950	0.368592258441347	0.0154084494707062	0.224407695003629	0.222089568954134	149	bidirectional
ENSG00000198467	ENSG00000137076	0.0461805966450281	0.817305389233329	0.485724300984741	0.00134066536391024	41375	NA
ENSG00000146223	ENSG00000137161	-0.0069903974151534	0.974185340580833	-0.0698011303002629	0.762988548077729	49574	NA
ENSG00000137312	ENSG00000137337	0.260902793881425	0.105389080028208	-0.0898758336047521	0.689526505989458	24844	NA
ENSG00000196230	ENSG00000137337	0.532081385371868	0.000157865293645863	-0.545276853046229	0.000185533618448602	2312	NA
ENSG00000204560	ENSG00000137337	0.407867423163625	0.00630487219886267	0.504740443016646	0.000744569230990324	44852	NA
ENSG00000137337	ENSG00000137404	0.0823679744023552	0.662909763098985	-0.0587717132986146	0.812013368899562	26469	NA
ENSG00000146112	ENSG00000137404	0.259965294612169	0.106840255668238	-0.0395139607611682	0.878333649279774	3525	NA
ENSG00000196230	ENSG00000137404	0.601772908196334	9.5182854869337e-06	0.39423915534144	0.0199931484683388	28781	NA
ENSG00000204560	ENSG00000137404	-0.303406947099021	0.0537097832353304	-0.254513899730453	0.177460565702523	18383	NA
ENSG00000120992	ENSG00000137547	0.237050415562285	0.147188676975111	0.578999138138341	5.00112982729062e-05	33193	NA
ENSG00000137815	ENSG00000137806	0.17477435204311	0.307239784013783	-0.377304813977205	0.0720880761021519	5889	NA
ENSG00000137818	ENSG00000137807	-0.184491673591792	0.277332428454553	0.155619923928668	0.59428842181821	38538	NA
ENSG00000137959	ENSG00000137965	0.896807413697742	0	0.95639286299185	0	29874	NA
ENSG00000137996	ENSG00000137992	-0.0495457664447812	0.803131610216326	0.390741702800794	0.0151996653416595	16373	NA
ENSG00000084754	ENSG00000138029	-0.218519761453045	0.186942415764592	0.988110836717795	0	1556	NA
ENSG00000171862	ENSG00000138138	0.410642099608501	0.00589340191298283	-0.0147372109504543	0.965251220083722	21770	NA
ENSG00000119912	ENSG00000138160	0.488654948358273	0.000677310413497672	0.362895427085883	0.0269533647020168	19210	NA
ENSG00000114098	ENSG00000138231	0.736208730130309	3.98415963580731e-09	-0.188053179369199	0.374978455290685	12299	NA
ENSG00000148606	ENSG00000138326	-0.693409942483191	7.31829303838784e-08	0.469944470831874	0.00289979679457361	4215	NA
ENSG00000138385	ENSG00000138382	0.805812795611225	9.01966749184595e-12	0.431364771765318	0.0703668330077294	32998	NA
ENSG00000144357	ENSG00000138382	-0.610758160322613	6.31000503407244e-06	-0.0798588785832877	0.868460655293933	2527	NA
ENSG00000138398	ENSG00000138399	0.383905575679941	0.0110211707713808	-0.112248574707559	0.611994778771244	10465	NA
ENSG00000114030	ENSG00000138496	0.275754990343004	0.0842442470313836	0.00960018196667985	0.971487325655352	49632	NA
ENSG00000138768	ENSG00000138757	0.424019337530978	0.00421901739491168	-0.583592705885432	5.85238112527415e-05	68	bidirectional
ENSG00000148218	ENSG00000138835	0.141077198282858	0.424028115155395	0.081641514649463	0.720842991678998	43398	NA
ENSG00000110921	ENSG00000139428	0.624020378350359	3.36207747724161e-06	0.373288568026394	0.0219124053625707	619	bidirectional
ENSG00000139496	ENSG00000139505	0.670575572024461	2.87048580110623e-07	0.0134466279326078	0.967932111690789	13515	NA
ENSG00000092841	ENSG00000139613	-0.257776716984417	0.110301938552812	-0.071042893885315	0.75592152816681	31406	NA
ENSG00000123349	ENSG00000139637	0.721654811386725	1.1347851451576e-08	0.0355130608278006	0.886061814644556	4395	NA
ENSG00000092841	ENSG00000139641	0.00703397227732618	0.974023100670421	-0.0678309200248947	0.76811991455749	39911	NA
ENSG00000062485	ENSG00000139645	0.401225599574971	0.00739156769992498	0.0318024737198614	0.906801394436412	42001	NA
ENSG00000176454	ENSG00000140199	0.106684532876574	0.560252737069947	0.00615570128102253	0.986823420350588	29218	NA
ENSG00000182117	ENSG00000140199	-0.0553857402136813	0.778397000518891	0.279635184049062	0.109532851649165	5117	NA
ENSG00000140259	ENSG00000140264	-0.259305730807677	0.107876691509899	0.553171384947476	0.00980916790076958	47715	NA
ENSG00000167004	ENSG00000140264	0.355691975605335	0.0201773788158208	-0.631850605311521	0.00116013264994624	30695	NA
ENSG00000184508	ENSG00000140553	-0.0286486008486737	0.889704852352279	-0.0875732844169045	0.726901140231547	2389	NA
ENSG00000140990	ENSG00000140988	0.649240588936692	9.31746734464566e-07	0.190116830803563	0.318683258605852	5352	NA
ENSG00000179409	ENSG00000141252	0.443307962749126	0.0025403393936439	-0.0755741887255732	0.738602650542975	32282	NA
ENSG00000159111	ENSG00000141295	0.186516560427385	0.271314280038618	0.119905996475304	0.764469527426112	9799	NA
ENSG00000185624	ENSG00000141522	0.510638770752523	0.000332173615547499	-0.128706354719857	0.533307488573469	10712	NA
ENSG00000141556	ENSG00000141560	0.239265410650903	0.142867935479555	0.317705361063522	0.0608935725275243	35381	NA
ENSG00000068120	ENSG00000141699	-0.174084435497697	0.309428741394818	-0.0216740749082971	0.93343996120018	49156	NA
ENSG00000130303	ENSG00000141971	0.541418551914284	0.000112267401696811	0.0657859611445227	0.832023074017557	74	bidirectional
ENSG00000177963	ENSG00000142082	0.263574528205586	0.101317088406685	0.211384492017927	0.352248759594511	29420	NA
ENSG00000173465	ENSG00000142186	0.576708804063422	2.81657520574132e-05	0.119257263133047	0.64464909004631	45353	NA
ENSG00000127616	ENSG00000142444	-0.0997523574784891	0.589166630949101	-0.554527979972364	0.000330544722509681	32268	NA
ENSG00000099203	ENSG00000142453	0.152042889839034	0.383929454886093	-0.241578111498573	0.186026663918348	35195	NA
ENSG00000142541	ENSG00000142534	0.860353192382133	0	0.893814750295698	0	8811	NA
ENSG00000160049	ENSG00000142655	0.529362399267278	0.000174023851739795	-0.227927777567449	0.274199830320517	238	bidirectional
ENSG00000142937	ENSG00000142945	-0.220712359739337	0.181893491896928	0.330636088183859	0.0512888598111263	35433	NA
ENSG00000168710	ENSG00000143093	0.273183331714475	0.0876516544916222	0.0681471158343026	0.773867504747118	46891	NA
ENSG00000143179	ENSG00000143183	-0.213732470184259	0.198283910333753	0.0740975406761321	0.74427257144217	224	bidirectional
ENSG00000143224	ENSG00000143222	0.482424860484395	0.000821602198312668	0.198243811555718	0.309794854294	13634	NA
ENSG00000143256	ENSG00000143222	0.662948410840596	4.42029839489748e-07	-0.412763924599455	0.00926791170816344	34665	NA
ENSG00000158793	ENSG00000143222	0.285077302340825	0.0727513295898647	-0.109204216793864	0.608181725380588	34690	NA
ENSG00000158864	ENSG00000143222	-0.509998810555493	0.000339406073575828	-0.0777892394635573	0.730097201947842	44328	NA
ENSG00000158864	ENSG00000143224	-0.250260886395147	0.122787322040018	0.625589689713746	1.15538021781383e-05	30694	NA
ENSG00000143224	ENSG00000143256	0.43438016968684	0.00322527348320861	-0.577845835432772	8.73139459286075e-05	48299	NA
ENSG00000158793	ENSG00000143256	0.20553281164739	0.218761943541081	-0.358846150999572	0.0291589738396011	25	bidirectional
ENSG00000186517	ENSG00000143256	-0.656216501644894	6.39854037926788e-07	0.078059749563613	0.729052553965848	48141	NA
ENSG00000143321	ENSG00000143294	0.394261205477772	0.00870426128593784	-0.289287861914791	0.190778449795663	16315	NA
ENSG00000143294	ENSG00000143314	0.523583243192685	0.000213310053746099	-0.208359751979602	0.382684881574684	9020	NA
ENSG00000143321	ENSG00000143314	0.207111384291037	0.214729247729169	-0.509437333346442	0.000639993598803783	25335	NA
ENSG00000159352	ENSG00000143373	-0.333263002768921	0.0313784453810287	-0.367324099555469	0.0295701427181028	26915	NA
ENSG00000177954	ENSG00000143545	0.297518448668367	0.0593375663650371	-0.237650117575823	0.190222738419393	4401	NA
ENSG00000198837	ENSG00000143545	0.0237518573679076	0.909362056773214	0.312031971615271	0.0697476837161367	39662	NA
ENSG00000143549	ENSG00000143569	0.37041916511119	0.0148182742012782	-0.161203211764617	0.414247066466663	25531	NA
ENSG00000198837	ENSG00000143614	0.202198342880677	0.227455369847578	0.111539898348025	0.602932189635485	23721	NA
ENSG00000143553	ENSG00000143621	-0.173110638060525	0.31252873174446	-0.545308659212271	0.000185318021979135	12394	NA
ENSG00000143851	ENSG00000143862	0.364538111669352	0.0167916721966501	0.0727628869638942	0.761856312080341	16845	NA
ENSG00000085760	ENSG00000143947	0.681948095602514	1.47372812452756e-07	0.496104257043793	0.00139082798814362	37444	NA
ENSG00000144028	ENSG00000144021	-0.48302286126656	0.000806649760051612	-0.413318995728836	0.0106839720955696	39383	NA
ENSG00000138385	ENSG00000144357	-0.400571966056151	0.00750657900194831	-0.315717964256689	0.188339413758515	35525	NA
ENSG00000156973	ENSG00000144524	0.440683478031548	0.00272722772226796	0.198343947879522	0.343825931807652	4601	NA
ENSG00000144746	ENSG00000144744	0.426608938869771	0.00394837482732191	-0.149446806305543	0.460928299184451	4536	NA
ENSG00000144747	ENSG00000144744	-0.114553608708804	0.527938649925525	-0.0106210575276019	0.969542015121205	28105	NA
ENSG00000144746	ENSG00000144747	0.229965791985616	0.161612017205898	0.141308633726089	0.50479638350775	32641	NA
ENSG00000153767	ENSG00000144840	0.326768384144205	0.0354391844954427	-0.231610699462244	0.20918923800793	356	bidirectional
ENSG00000169019	ENSG00000145246	0.381831593595129	0.0115437988535605	0.050844506299405	0.871184183602346	21569	NA
ENSG00000152795	ENSG00000145293	-0.0396427460220245	0.844580460447446	-0.367505023732233	0.0246113032663163	154	bidirectional
ENSG00000109332	ENSG00000145354	0.196414005153412	0.243114759282046	-0.204045202818137	0.277124413812768	82	bidirectional
ENSG00000177556	ENSG00000145907	-0.140427292127116	0.426463009207773	0.19585677635941	0.306337494127895	1487	NA
ENSG00000113758	ENSG00000146094	-0.0942735921465349	0.61225574066681	0.00590026483821147	0.982466256267676	36873	NA
ENSG00000137337	ENSG00000146112	0.430239027509505	0.00359457327090921	0.0519670630085177	0.82730321307217	29994	NA
ENSG00000196230	ENSG00000146112	0.257081422411505	0.111421653475578	-0.227376729864735	0.214665973121826	32306	NA
ENSG00000204560	ENSG00000146112	0.24491280727867	0.132287553151568	-0.0381454890204186	0.876837653857274	14858	NA
ENSG00000135597	ENSG00000146386	-0.259981130913294	0.106815846854304	0.588707929047792	8.10727757700775e-05	40421	NA
ENSG00000112096	ENSG00000146457	-0.303009081630478	0.0540756347531671	-0.483148010914181	0.00144754463190801	36944	NA
ENSG00000146731	ENSG00000146733	0.206718093650971	0.215729126790599	0.15501270525613	0.436131087132179	26	bidirectional
ENSG00000147130	ENSG00000147140	0.461706388289376	0.00152038548537953	0.657843318423354	0.000216222335222127	28046	NA
ENSG00000184634	ENSG00000147164	0.233978595723985	0.153324440939206	0.087864766428058	0.703399503595701	45130	NA
ENSG00000196924	ENSG00000147403	-0.596580953908701	1.20137281661717e-05	0.19768127729265	0.295739083010965	15317	NA
ENSG00000147471	ENSG00000147475	0.27327278473374	0.087533005602618	0.261958993846161	0.139846189906387	25994	NA
ENSG00000147533	ENSG00000147536	-0.00765333086085387	0.971687771665459	-0.0174883737821326	0.948387548495361	38810	NA
ENSG00000147687	ENSG00000147684	0.278358556037536	0.0809008417992834	0.131610747326818	0.588540022978882	355	bidirectional
ENSG00000104518	ENSG00000147813	0.118222439464778	0.513068089115528	-0.211859815554695	0.287295591956554	25442	NA
ENSG00000104522	ENSG00000147813	0.210690428634223	0.205739097200621	0.0982218137206652	0.657628781562799	39399	NA
ENSG00000104524	ENSG00000147813	0.248249483982908	0.12629797690245	0.180743835579828	0.358752770761416	31124	NA
ENSG00000104529	ENSG00000147813	0.124002333338872	0.489923822844812	-0.103347722423956	0.638083066364109	20892	NA
ENSG00000119431	ENSG00000148229	-0.110779498230175	0.543334381950179	-0.484704840860499	0.00820421780457025	33673	NA
ENSG00000138835	ENSG00000148229	-0.10594445890015	0.563304076089925	-0.31740173893673	0.0639564561713033	34059	NA
ENSG00000148218	ENSG00000148229	0.130061853597987	0.466070244459409	-0.265555178782147	0.146059632314348	9339	NA
ENSG00000148248	ENSG00000148290	0.340458801071141	0.0273342645691307	0.387026827996553	0.026350823876489	19490	NA
ENSG00000148296	ENSG00000148290	0.0691597030513509	0.719575251023108	-0.432185308749415	0.0586698697165021	20278	NA
ENSG00000148303	ENSG00000148290	0.622630583202116	3.59601431465208e-06	-0.28113876467691	0.123012991058567	8462	NA
ENSG00000148248	ENSG00000148296	0.222865566427791	0.177024232913297	-0.512440812117767	0.0137702244210673	39768	NA
ENSG00000148248	ENSG00000148297	0.223508667489402	0.175589829716246	0.188687860623338	0.361241450143366	28035	NA
ENSG00000148290	ENSG00000148297	-0.0981679520396411	0.595799419682113	0.0739763480206946	0.765369647462381	8545	NA
ENSG00000148296	ENSG00000148297	0.420921332012313	0.00456432419244289	0.147326459182332	0.617763066860155	11733	NA
ENSG00000148303	ENSG00000148297	-0.0987784319248242	0.59325282361827	-0.119491041340877	0.584909898781999	83	bidirectional
ENSG00000148248	ENSG00000148303	0.384191107805838	0.0109506929542134	-0.361983139495831	0.0326700947626022	27952	NA
ENSG00000148296	ENSG00000148303	0.190535752531594	0.259646685097185	-0.106561831903233	0.718011123422577	11816	NA
ENSG00000197958	ENSG00000148356	0.324844221152846	0.036722956043314	0.227294288535815	0.219779093420821	81	bidirectional
ENSG00000110435	ENSG00000149089	-0.00212629163503843	0.992219401876646	-0.160677453549524	0.41609366338684	670	bidirectional
ENSG00000156587	ENSG00000149131	0.220189119792604	0.283359693296563	0.311961899496883	0.111563799009683	29103	NA
ENSG00000110536	ENSG00000149187	-0.795700796975634	2.52026398841893e-11	0.220858813194735	0.23117347323335	139	bidirectional
ENSG00000213619	ENSG00000149187	-0.610412251369844	6.41133337626468e-06	-0.171248014045822	0.379773634996827	233	bidirectional
ENSG00000137497	ENSG00000149357	0.217607994068497	0.189074593105398	-0.381750094535954	0.0184057362496312	22694	NA
ENSG00000118181	ENSG00000149428	-0.171827221847096	0.3166451591244	0.0131035112973994	0.960288788246595	38511	NA
ENSG00000160695	ENSG00000149428	0.219875363553655	0.183809170606423	0.445367912962166	0.00414676215650491	10490	NA
ENSG00000196655	ENSG00000149428	-0.119511479171954	0.507861557259933	0.625586331080989	6.18447499863293e-06	38770	NA
ENSG00000167986	ENSG00000149476	0.138267685025836	0.434605645950633	-0.00211732612648548	0.993770311400596	9386	NA
ENSG00000089597	ENSG00000149499	0.152055330007255	0.383886434045423	0.242814368650541	0.178630338663129	33961	NA
ENSG00000149480	ENSG00000149499	0.660141641420099	5.16268192114083e-07	-0.369043157089797	0.0238666201679179	10925	NA
ENSG00000149782	ENSG00000149743	0.315388147960886	0.0435829604107547	-0.557187805973767	0.0229157900423221	25269	NA
ENSG00000168439	ENSG00000149743	0.0944366665879289	0.611567563036284	0.06922051427348	0.822273082229533	40982	NA
ENSG00000173486	ENSG00000149743	0.667250038305026	3.47001739339587e-07	-0.174264988269004	0.510989543395366	14749	NA
ENSG00000149743	ENSG00000149781	0.19381869488741	0.250334875986184	-0.262555677277036	0.278269107996459	19576	NA
ENSG00000149782	ENSG00000149781	0.590535769933175	1.56583542038918e-05	0.0604059166029421	0.84959221044401	44845	NA
ENSG00000168439	ENSG00000149781	0.256635062012333	0.112139839345483	-0.316144000821668	0.0624812682171207	21406	NA
ENSG00000173486	ENSG00000149781	0.294863019999662	0.0620258591815615	0.359749575952982	0.0286570364714451	34325	NA
ENSG00000173486	ENSG00000149782	0.449056848371825	0.0021705934783586	0.0979693293803426	0.743184898356664	10520	NA
ENSG00000149792	ENSG00000149823	0.342961243288558	0.0260279905567239	0.0374601928592282	0.880438538997022	32859	NA
ENSG00000162298	ENSG00000149823	0.562222533008514	5.06774840616699e-05	0.0288100378948349	0.933333660176399	45209	NA
ENSG00000102882	ENSG00000149923	0.562746078225988	4.96383135181315e-05	-0.173450065806207	0.404123073306116	47528	NA
ENSG00000149925	ENSG00000149923	0.501192542845815	0.000453833446968817	-0.320866686677745	0.0577648682061333	22888	NA
ENSG00000204370	ENSG00000150779	0.408277745343927	0.00624259487893967	-0.475095574972938	0.00346935158383867	25	bidirectional
ENSG00000151092	ENSG00000151093	0.526248257169079	0.000194282020118531	0.151208212753084	0.469405623599799	7122	NA
ENSG00000100591	ENSG00000151445	-0.434758288621422	0.00319329646524268	-0.0227076505357214	0.930079439553908	82	bidirectional
ENSG00000181192	ENSG00000151461	0.054880540932444	0.780543588410995	-0.225221308474154	0.230030537198284	25802	NA
ENSG00000151503	ENSG00000151500	-0.131827217396361	0.459234661385564	0.0559665173594393	0.814400514727101	27916	NA
ENSG00000213949	ENSG00000152684	0.493838844784176	0.000575069705745387	0.155532248742259	0.527278557067671	44	NA
ENSG00000113615	ENSG00000152700	0.0728903863542653	0.703568296108055	0.622539490684744	8.81007828622957e-06	482	bidirectional
ENSG00000185745	ENSG00000152778	0.879923431064452	0	0.781394099892837	3.33601441593022e-10	22040	NA
ENSG00000103415	ENSG00000153406	0.602004127409027	9.41903879084077e-06	0.32819187727054	0.0710318851241337	21073	NA
ENSG00000154723	ENSG00000154727	0.302808403349465	0.0542610791456779	-0.450256644046105	0.00583506599143527	1103	NA
ENSG00000170860	ENSG00000154767	-0.373710161602975	0.0138024927427431	0.412746540970855	0.0147588164901645	425	bidirectional
ENSG00000075624	ENSG00000155034	0.553087350664277	7.23221120160184e-05	-0.10427518485359	0.64934748623109	49986	NA
ENSG00000155366	ENSG00000155363	0.153478001579011	0.378811315531406	0.0476399299677494	0.843068680601857	34293	NA
ENSG00000211460	ENSG00000155438	0.516592408035531	0.000271547209291208	0.092171851444958	0.674382648555119	180	bidirectional
ENSG00000146476	ENSG00000155906	0.133266481051535	0.453687689995862	0.414759401806346	0.0095628398129826	77	bidirectional
ENSG00000156261	ENSG00000156256	0.41022979946325	0.00595302149776582	0.375545446855661	0.130476169693274	49168	NA
ENSG00000198862	ENSG00000156256	0.467906469785574	0.00126966695226411	-0.0967938112595402	0.803547348339035	31673	NA
ENSG00000138175	ENSG00000156398	0.341469184166267	0.026799922958283	0.31584425567528	0.0971974711635346	131	bidirectional
ENSG00000156467	ENSG00000156471	-0.254253125907367	0.116038744965985	0.323841909842391	0.0691519403277868	26081	NA
ENSG00000166200	ENSG00000156958	0.20264076948251	0.226289987507437	-0.211413049846668	0.28288188318678	5	bidirectional
ENSG00000163918	ENSG00000156976	-0.215740098259022	0.193474559279418	-0.536020833410366	0.000259230481344191	23853	NA
ENSG00000047410	ENSG00000157181	0.31676176709431	0.0425246599738098	-0.566332828171705	0.00179220196192209	145	bidirectional
ENSG00000090861	ENSG00000157349	0.141637893778169	0.421915513977759	0.297334017071778	0.150462393517004	120	bidirectional
ENSG00000115514	ENSG00000158417	0.317343177276924	0.0420854083216378	0.27392016562412	0.289521759666841	3349	NA
ENSG00000105953	ENSG00000158604	-0.172305365387978	0.315108315128633	0.734651560897798	8.12296197717289e-09	24285	NA
ENSG00000186517	ENSG00000158769	0.25111579641469	0.121324109796331	0.221980664007595	0.243550311100792	48622	NA
ENSG00000215845	ENSG00000158769	0.00459411404725858	0.98309497909315	-0.0568734216594557	0.814858740974098	17642	NA
ENSG00000143224	ENSG00000158793	0.319654161564504	0.0403693735322448	0.553470778931309	0.000216340645780623	48324	NA
ENSG00000186517	ENSG00000158793	-0.0840775055390409	0.655584084156034	-0.314587645864872	0.0641025032277998	48116	NA
ENSG00000159140	ENSG00000159131	0.323617948255229	0.0375564028466141	0.383898712553745	0.017590342331313	873	bidirectional
ENSG00000159210	ENSG00000159202	-0.188422319921328	0.265746888046573	-0.0544492801526358	0.850647594926212	36748	NA
ENSG00000160213	ENSG00000160214	0.326769047855129	0.0354387666945528	0.00311389025610557	0.990813046653883	13068	NA
ENSG00000130254	ENSG00000160633	0.873516050483863	0	0.523549067133365	0.000400384124667008	1011	NA
ENSG00000143553	ENSG00000160679	0.151141329602719	0.387151840629315	-0.553024187395866	0.000139026453599321	24672	NA
ENSG00000143621	ENSG00000160679	-0.110882651993939	0.542912773498403	0.556448453243587	0.000122126531798095	37066	NA
ENSG00000163344	ENSG00000160688	0.534206091672868	0.000146210571622229	0.197262339116743	0.341050889653315	46347	NA
ENSG00000118181	ENSG00000160695	0.137671775433636	0.436867765371911	-0.139731583337931	0.491872220202178	49001	NA
ENSG00000110395	ENSG00000160703	0.200384366700529	0.232302815812429	-0.137127149766065	0.609410895336917	39708	NA
ENSG00000116521	ENSG00000160752	-0.214222088525271	0.197100954474474	-0.236771577156108	0.192243522212681	46318	NA
ENSG00000160796	ENSG00000160799	-0.0938402460260807	0.614085057437136	0.199780177301889	0.364876849326466	2327	NA
ENSG00000116584	ENSG00000160803	0.372591467484965	0.0141399996014372	0.0621875157911023	0.789337656252676	46724	NA
ENSG00000160789	ENSG00000160803	-0.179256283075218	0.293222667568832	-0.0603954151529171	0.796065951695304	28779	NA
ENSG00000104915	ENSG00000160877	0.36496092051884	0.0166428212337192	-0.0829235263638912	0.752456676877665	32280	NA
ENSG00000071894	ENSG00000160948	0.384093992951269	0.0109745791148296	-0.530282856243451	0.000364418363261612	19214	NA
ENSG00000005075	ENSG00000161036	0.458269920049365	0.00167739942342644	0.153522361732402	0.487529357538399	13978	NA
ENSG00000105819	ENSG00000161057	-0.0938299301562828	0.61412878724014	0.144673580837793	0.478287407101009	46832	NA
ENSG00000145191	ENSG00000161203	0.318120353636678	0.0415025304343732	0.365056654235627	0.0258316821344592	39651	NA
ENSG00000161203	ENSG00000161204	0.483902950962585	0.000785058703835727	0.247870118411157	0.167747480927191	11334	NA
ENSG00000142534	ENSG00000161618	-0.10204650661816	0.579573298245504	-0.152577608554735	0.444835013932258	43196	NA
ENSG00000142541	ENSG00000161618	-0.105851374687507	0.563689936191541	-0.0351328839522733	0.887397472713939	34385	NA
ENSG00000076662	ENSG00000161847	0.620714353846102	3.94319202527119e-06	-0.428698051461905	0.00632727182795667	6183	NA
ENSG00000105397	ENSG00000161847	0.701281081312519	4.44484235321845e-08	-0.0582575459068816	0.805987599889399	47036	NA
ENSG00000141456	ENSG00000161920	0.549379399723036	8.32977162842382e-05	-0.109802713347257	0.645256308182932	27091	NA
ENSG00000129255	ENSG00000161956	-0.0407810334148297	0.839853248513656	-0.657523745961341	2.04650240494013e-05	21654	NA
ENSG00000161960	ENSG00000161956	0.217875087867587	0.18845041085879	-0.274674105266347	0.174356213786884	10831	NA
ENSG00000129245	ENSG00000161960	0.18468353954306	0.276757972856884	-0.0670473451699331	0.775616145075039	42165	NA
ENSG00000129255	ENSG00000161960	0.115697970218155	0.523304094108943	0.342192164667157	0.0398156825897483	10823	NA
ENSG00000185883	ENSG00000162066	0.532679810552189	0.000154512959113463	0.413319677011967	0.109933017060925	6487	NA
ENSG00000162191	ENSG00000162222	0.494041069106297	0.000571375939245627	0.141595335094002	0.489580888615564	48952	NA
ENSG00000168002	ENSG00000162222	0.0480375758062518	0.809477209787554	-0.253847451579009	0.155480332837293	33475	NA
ENSG00000214753	ENSG00000162222	0.0558684876106335	0.776356427514148	0.384367757891368	0.0174175793442402	720	bidirectional
ENSG00000133316	ENSG00000162231	0.763201899059203	4.75071853251117e-10	0.209407324906074	0.357795037091773	35507	NA
ENSG00000162236	ENSG00000162231	0.528972722536275	0.000176450467160937	-0.432669115156832	0.00881341404657215	25786	NA
ENSG00000168002	ENSG00000162231	-0.0693345719445053	0.718819588303397	0.337228634019676	0.0435336678918333	44758	NA
ENSG00000168003	ENSG00000162231	0.30912410060977	0.0486627837115253	-0.196585512399219	0.298999896856149	49800	NA
ENSG00000168003	ENSG00000162236	0.184603619674218	0.276996158343612	0.160631207347381	0.44172143260712	24014	NA
ENSG00000014216	ENSG00000162298	0.643884189279001	1.23449101900912e-06	0.370465825924697	0.107236443393733	46033	NA
ENSG00000149792	ENSG00000162298	0.42006049159077	0.00466465250410344	0.391938076872492	0.0834164135506885	12350	NA
ENSG00000162377	ENSG00000162378	0.393914895087381	0.00877425789202612	0.115886089428581	0.729265899983697	28101	NA
ENSG00000157184	ENSG00000162384	-0.264139450003621	0.100471776102286	0.268278184276084	0.128407070750058	24188	NA
ENSG00000162645	ENSG00000162654	0.39296926037793	0.00896777988868836	0.512765533686327	0.000652026439971129	48476	NA
ENSG00000122218	ENSG00000162736	0.339682706532527	0.0277494824829195	0.752581723309707	1.95787597135998e-09	128	bidirectional
ENSG00000064886	ENSG00000162777	0.0589856881341488	0.763032099311371	0.435193244013312	0.0564103210614788	3764	NA
ENSG00000143761	ENSG00000162910	0.752132618051091	1.17261323925663e-09	0.170409677093745	0.560851752657326	26652	NA
ENSG00000143774	ENSG00000162910	0.83930939202955	0	0.401083834218241	0.0927275171061526	30650	NA
ENSG00000162961	ENSG00000162959	0.447084983015352	0.00229165379353858	-0.315746980611414	0.106229259822458	28582	NA
ENSG00000117360	ENSG00000163125	0.131536613616212	0.460357042080692	0.273684079163644	0.13139114971948	41615	NA
ENSG00000151806	ENSG00000163281	0.455941951287387	0.00179149164454325	0.362663858501249	0.187780419697693	48168	NA
ENSG00000160688	ENSG00000163346	0.203728705097384	0.22344068411813	0.531803987022812	0.0330668944557187	27215	NA
ENSG00000163344	ENSG00000163346	0.374827868225497	0.0134721177359209	0.479709050974518	0.0415511707242991	19132	NA
ENSG00000173171	ENSG00000163463	0.503332731852644	0.000423158005159621	0.588409173488475	9.79404008338009e-05	35224	NA
ENSG00000127824	ENSG00000163516	0.110396055077964	0.544910121563392	-0.296502655788933	0.0886886765008607	48413	NA
ENSG00000114030	ENSG00000163840	0.461720614881788	0.00151977469701748	0.0621153875733291	0.791680439789744	49293	NA
ENSG00000138496	ENSG00000163840	0.838469147451835	0	0.95719657122398	0	339	bidirectional
ENSG00000163939	ENSG00000163938	0.00303784549158773	0.988874492167787	0.137992277484802	0.49832913451565	4761	NA
ENSG00000117385	ENSG00000164008	0.0608906071957807	0.754924759764718	-0.0332839338779426	0.929126565766288	185	bidirectional
ENSG00000164062	ENSG00000164068	0.624645109207593	3.26147758469043e-06	0.0911708862310143	0.779501153906073	15497	NA
ENSG00000164163	ENSG00000164162	0.331408484663372	0.0324986091635194	-0.201090768378266	0.335728292136739	609	bidirectional
ENSG00000164346	ENSG00000164347	-0.252742041478859	0.118565393841308	-0.227164784084186	0.23552580439342	380	bidirectional
ENSG00000019582	ENSG00000164587	0.357518724956876	0.0194343382909407	-0.217654062712839	0.239552406203289	36827	NA
ENSG00000075790	ENSG00000164597	0.112923797703872	0.534575597732775	0.397532472993491	0.0507365516808921	15463	NA
ENSG00000164904	ENSG00000164902	0.151637041128815	0.385377535727941	0.110950880075139	0.620814219719429	4850	NA
ENSG00000165119	ENSG00000165118	0.0132297825927744	0.950493079298378	-0.395551931884489	0.0136881024903584	23630	NA
ENSG00000044574	ENSG00000165219	0.127698398885101	0.475326024733631	-0.246006903304164	0.171716978263342	20464	NA
ENSG00000165280	ENSG00000165283	-0.0843348635949893	0.65448433331748	0.582091082471733	4.39969262193668e-05	29946	NA
ENSG00000168282	ENSG00000165502	-0.320310192925818	0.0398921504056856	-0.596494165902442	0.000939377944888384	110	bidirectional
ENSG00000213741	ENSG00000165502	0.307420776625836	0.0501260992459196	0.63581751582247	3.71675980997429e-06	21521	NA
ENSG00000165525	ENSG00000165527	-0.430039656832706	0.00361325605031708	-0.312443054490012	0.0663908721582581	39889	NA
ENSG00000151465	ENSG00000165609	0.64711359657175	1.0430072796392e-06	-0.336392165029494	0.0727383022300479	179	bidirectional
ENSG00000165637	ENSG00000165644	-0.114131873759504	0.529645272483558	0.518561715104409	0.00564378353208643	25876	NA
ENSG00000198954	ENSG00000165732	0.0430460323236897	0.83045051179823	0.0423084098801613	0.867510747410815	32593	NA
ENSG00000185515	ENSG00000165775	0.0795129783216689	0.675172367660097	0.258876830823268	0.158919057129857	45440	NA
ENSG00000100823	ENSG00000165782	0.189880513985048	0.26153384169531	-0.437409028249131	0.0323169126714267	6421	NA
ENSG00000198805	ENSG00000165782	0.114382814384073	0.528629226385101	-0.0107405395273862	0.974562839606974	7342	NA
ENSG00000092203	ENSG00000165819	-0.0378939005818476	0.851782909358607	-0.0596687163626853	0.815061788618667	34778	NA
ENSG00000119655	ENSG00000165898	0.489200904570665	0.000665798643246432	0.0381452455288157	0.891847965176856	457	bidirectional
ENSG00000183648	ENSG00000165934	0.09433186927566	0.612011407933381	-0.54354195449466	0.000197709152174797	20	bidirectional
ENSG00000185088	ENSG00000166128	-0.368911890379345	0.0153042124866757	0.307099784173134	0.0723697816309235	31448	NA
ENSG00000126214	ENSG00000166166	0.199899828223146	0.233611961872231	-0.21204732290786	0.270240561555866	32712	NA
ENSG00000126214	ENSG00000166170	-0.311402558136108	0.046767205675632	-0.0713569665905048	0.816201808947921	935	bidirectional
ENSG00000166166	ENSG00000166170	-0.140216051365583	0.427251389193107	0.111721955112246	0.707911820121234	33647	NA
ENSG00000120029	ENSG00000166189	0.100927724809495	0.584262417460036	-0.0262282126843795	0.921694250455709	9197	NA
ENSG00000132275	ENSG00000166333	0.188673631139767	0.265019054639904	0.0339103079017581	0.902433271517087	88	bidirectional
ENSG00000166340	ENSG00000166333	-0.0742885470068302	0.697572977329672	0.110111162754468	0.604649334846296	15753	NA
ENSG00000028528	ENSG00000166797	0.0581811173391472	0.766477195220246	0.118352794608762	0.572827525965811	105	bidirectional
ENSG00000004779	ENSG00000166847	0.120055354664408	0.505675038178072	0.504201045654123	0.00201393512592725	45036	NA
ENSG00000065427	ENSG00000166848	0.417402733654332	0.00498636076917335	0.193837853859666	0.307279974254162	857	bidirectional
ENSG00000175203	ENSG00000166908	0.0833275009627398	0.658809740602053	0.464188378511344	0.0279696541216496	43843	NA
ENSG00000108829	ENSG00000167107	-0.0250932030636288	0.903985233409078	-0.0794737095227463	0.73457930506908	28605	NA
ENSG00000197879	ENSG00000167193	0.476939617482158	0.000970875643509089	0.169323581651306	0.483842461296769	29650	NA
ENSG00000125686	ENSG00000167258	0.874846212677355	0	0.262086627827439	0.148162037963577	10225	NA
ENSG00000182810	ENSG00000167264	-0.287389215412827	0.0701000467076184	0.56348429528163	0.00102088160031891	35696	NA
ENSG00000177105	ENSG00000167323	0.186476780635629	0.271430962593319	-0.193082549161635	0.309579709982075	13544	NA
ENSG00000073050	ENSG00000167378	-0.170752936546698	0.32011736627462	0.0774537165117137	0.731384857646197	15662	NA
ENSG00000103507	ENSG00000167397	0.481014017903502	0.000857777048782341	0.347873709426796	0.161209348351236	10127	NA
ENSG00000167461	ENSG00000167460	0.424366136620036	0.00418183499790673	-0.14307376584208	0.47949167989572	44608	NA
ENSG00000099817	ENSG00000167468	0.401237446459767	0.00738952565360182	-0.260637647125922	0.14231719412649	8546	NA
ENSG00000167552	ENSG00000167553	-0.159368989134854	0.35822023900583	0.197221790294264	0.353286275228956	588	bidirectional
ENSG00000077312	ENSG00000167578	0.742678981594506	2.44366493459451e-09	-0.38325767678681	0.0178303361782722	27579	NA
ENSG00000171861	ENSG00000167699	0.0718953018773051	0.707824512086161	0.0994870393240456	0.721437304561051	1117	NA
ENSG00000179409	ENSG00000167699	-0.182523652658795	0.283239501359193	-0.19000800048468	0.319022424065031	29391	NA
ENSG00000070366	ENSG00000167720	0.121032888135226	0.501747094795382	0.351123174203844	0.0686311242117807	388	bidirectional
ENSG00000167721	ENSG00000167720	0.691906662398648	8.03621449206779e-08	-0.135436396570965	0.540398963208968	34124	NA
ENSG00000084207	ENSG00000167792	0.456532746185262	0.00176181291608519	0.2767359125167	0.118006845767584	23257	NA
ENSG00000104889	ENSG00000167815	0.245705941192654	0.130847934525413	0.135432261104831	0.507905844750087	4721	NA
ENSG00000167863	ENSG00000167862	0.634409108115036	2.0079518620284e-06	0.673959569348729	4.64881565807813e-07	34315	NA
ENSG00000161533	ENSG00000167880	-0.127791104993879	0.600324130760586	-0.11008235916404	0.733415473618179	48089	NA
ENSG00000167880	ENSG00000167881	-0.158257101624769	0.504466684467202	-0.141537153029144	0.64780342160652	45201	NA
ENSG00000108639	ENSG00000167900	-0.296118084732049	0.0607400025711236	-0.299471793936202	0.0815673405171875	18675	NA
ENSG00000108774	ENSG00000167925	0.345809676924841	0.0246105225035759	0.311361134704479	0.080063660332902	39488	NA
ENSG00000103197	ENSG00000167962	0.662869902378821	4.4392683007286e-07	-0.0991257084927211	0.714262826661711	37642	NA
ENSG00000140988	ENSG00000167962	0.150372493463895	0.389921843518922	0.146929850285162	0.53184600005003	44963	NA
ENSG00000183751	ENSG00000167962	0.627801742043077	2.79256400634969e-06	0.610913014761652	0.000157655940953776	37786	NA
ENSG00000184207	ENSG00000167969	0.579841481861381	2.47147914794455e-05	-0.042848334238975	0.860229832888285	37493	NA
ENSG00000103363	ENSG00000167978	0.225447026623872	0.171329783024284	-0.447085783980788	0.00396388749237741	24968	NA
ENSG00000133895	ENSG00000168066	0.65654391883772	6.28767712864133e-07	0.189958283473698	0.525559749517687	32508	NA
ENSG00000106290	ENSG00000168090	0.389196283931149	0.00977837803307152	0.363264664743709	0.0769473314855208	30887	NA
ENSG00000166508	ENSG00000168090	-0.00690989783947155	0.974483700626155	0.25165196309316	0.159912369345937	12986	NA
ENSG00000198554	ENSG00000168175	-0.228483906229881	0.164752721093995	-0.227583856556565	0.308588870363655	24526	NA
ENSG00000213741	ENSG00000168282	-0.342275309289171	0.0263815876050003	-0.193750831020429	0.431694148169946	21631	NA
ENSG00000038358	ENSG00000168286	0.562264624866864	5.05925208031178e-05	-0.00114476375817232	0.997051219820846	30941	NA
ENSG00000102898	ENSG00000168286	-0.087389657199652	0.641439246319026	-0.363869561705109	0.0568174374744877	4650	NA
ENSG00000115677	ENSG00000168385	0.30951072929903	0.0483370009324328	-0.246314229750025	0.171058469935604	1961	NA
ENSG00000204264	ENSG00000168394	0.568855486228219	3.88642228518079e-05	0.381393987651536	0.0185438892726526	9275	NA
ENSG00000168393	ENSG00000168397	0.184996586784338	0.275825715372106	0.0958338655040968	0.666761132384728	49778	NA
ENSG00000178952	ENSG00000168488	0.599430482811238	1.05788135263388e-05	-0.642584336510353	2.62423964187646e-06	23373	NA
ENSG00000134824	ENSG00000168496	0.313456525201166	0.0451027660217042	0.267053787135884	0.162201291917229	343	NA
ENSG00000168899	ENSG00000168883	0.0291512256906521	0.887674882249933	0.00179223484793744	0.994783940428568	18448	NA
ENSG00000118640	ENSG00000168894	0.636402398172518	1.8152708025896e-06	-0.0787075339991743	0.751572547183293	34163	NA
ENSG00000168883	ENSG00000168894	-0.189865657334869	0.261573758816148	0.0889557735737052	0.715434018990772	7131	NA
ENSG00000168899	ENSG00000168894	0.475448450290554	0.00101540730506488	-0.115370601780511	0.625589005480609	11317	NA
ENSG00000168899	ENSG00000168906	-0.305979148762045	0.0513893906610016	-0.409215410021683	0.0108572336645071	45243	NA
ENSG00000127022	ENSG00000169045	0.0447106230769945	0.823469095080526	0.0710710619369246	0.755811149749386	43844	NA
ENSG00000104738	ENSG00000169139	-0.179885547432707	0.291286835637061	0.0628663413739753	0.786803460567716	48215	NA
ENSG00000169217	ENSG00000169221	0.696662636737154	5.96503613346456e-08	0.257495000113988	0.281401488009303	14903	NA
ENSG00000169220	ENSG00000169223	0.592806625315488	1.41816034523194e-05	-0.439768829401013	0.00523700932988853	5985	NA
ENSG00000169223	ENSG00000169228	0.299405418540516	0.0574832364660262	0.659494270562161	1.87950271035581e-05	48108	NA
ENSG00000183010	ENSG00000169696	0.276281413051633	0.0835595327873142	-0.0473685302470172	0.853324595492029	34395	NA
ENSG00000169710	ENSG00000169727	0.383811736970248	0.0110445323066661	0.230836763827621	0.206209597944401	47641	NA
ENSG00000169727	ENSG00000169738	0.344313194234399	0.0253464435491004	-0.174474315093666	0.368985104432245	12959	NA
ENSG00000170004	ENSG00000170043	-0.0619439623985878	0.750411737832977	-0.116547661254108	0.688564969561809	47317	NA
ENSG00000072778	ENSG00000170291	0.399381078930203	0.00772133728914108	-0.0759208852965101	0.823439660446814	34291	NA
ENSG00000131495	ENSG00000170445	0.565940350851365	4.36979046158662e-05	0.331996132720167	0.0477391597422676	44239	NA
ENSG00000133961	ENSG00000170468	-0.288786092220343	0.0685305914572594	-0.0458339906634233	0.888649904777982	27322	NA
ENSG00000184227	ENSG00000170468	0.160346142659286	0.359705981668971	0.49747248240398	0.00169333530682693	46150	NA
ENSG00000065357	ENSG00000170473	0.465270975269072	0.00137133570487401	0.101635055322045	0.72349901925495	5299	NA
ENSG00000111540	ENSG00000170473	0.114126541818724	0.529666190558441	-0.0566293821543582	0.813858909667444	41295	NA
ENSG00000123374	ENSG00000170473	0.187745612500869	0.267718451679619	-0.0407142708330421	0.870333513843178	34151	NA
ENSG00000139641	ENSG00000170515	-0.128425997006058	0.472471890494721	0.181528507776551	0.34584357221897	13931	NA
ENSG00000134419	ENSG00000170540	0.231796805012579	0.157792430621354	0.172268182337304	0.386594588815268	11295	NA
ENSG00000170889	ENSG00000170892	0.519084053670463	0.000249324921608273	0.345499767558084	0.173932033139606	10804	NA
ENSG00000088038	ENSG00000170906	0.549836061836333	8.18706973818487e-05	-0.198083063585991	0.332683303866696	35000	NA
ENSG00000052749	ENSG00000171311	-0.383908830551641	0.0110203447410254	0.323507860352774	0.0552572476437829	19941	NA
ENSG00000171314	ENSG00000171311	-0.231739014846524	0.157913917933691	-0.25912756887691	0.145162193010251	19857	NA
ENSG00000171766	ENSG00000171763	0.383201603908809	0.011195866168978	-0.149757896695924	0.505794215943233	4	bidirectional
ENSG00000116649	ENSG00000171824	0.632255664558258	2.23755628713662e-06	-0.0834733464123392	0.708166607524912	39857	NA
ENSG00000032389	ENSG00000171853	0.0324554720564856	0.874188836418947	0.304838883130766	0.156007136505661	1793	NA
ENSG00000179409	ENSG00000171861	0.370838532875486	0.0146844635711067	0.339700395871071	0.115372699041062	28274	NA
ENSG00000108591	ENSG00000171953	0.648210509717804	9.83947222074648e-07	0.186868004171326	0.344565170444693	48677	NA
ENSG00000104969	ENSG00000172009	0.640904896487046	1.44056255711383e-06	0.0365095393154906	0.882587158340167	2089	NA
ENSG00000172046	ENSG00000172053	0.454146782356708	0.00188443534448618	0.00866727543953172	0.974804054933988	15803	NA
ENSG00000112992	ENSG00000172239	-0.0510279528018623	0.796862558337202	-0.0102877422406412	0.96965042391302	44934	NA
ENSG00000102030	ENSG00000172534	0.22943365390146	0.162731217364613	0.0264421796086092	0.917010010003918	36584	NA
ENSG00000176986	ENSG00000172586	-0.55079506736373	7.89531164987889e-05	0.0649609568014448	0.781145364460068	37663	NA
ENSG00000110711	ENSG00000172725	0.404394425286286	0.00685477359421174	0.00740291958574091	0.977926923022028	39220	NA
ENSG00000172531	ENSG00000172725	0.548746924226701	8.53162774790921e-05	0.0695189250819056	0.761691532939297	22638	NA
ENSG00000175463	ENSG00000172725	0.516173907827713	0.00027543568087902	0.0307498892362586	0.904340458752543	39906	NA
ENSG00000213402	ENSG00000172725	0.373625348751191	0.0138276566160592	-0.394723680696313	0.0399247683111707	5754	NA
ENSG00000172500	ENSG00000172757	0.80295539161713	1.21144579536988e-11	-0.0334811903284446	0.909398873860638	26513	NA
ENSG00000172890	ENSG00000172893	0.278064885651345	0.0812727580213947	0.373844730181395	0.0216646113340339	241	bidirectional
ENSG00000060971	ENSG00000172936	0.422522923557898	0.00438271291604668	-0.30532167047439	0.0744394182942072	1236	NA
ENSG00000172939	ENSG00000172936	-0.252453628439622	0.119051200150025	0.209447303056037	0.261855500196398	26611	NA
ENSG00000136448	ENSG00000172992	0.584325344991886	2.04450204987354e-05	0.0595277363260578	0.799354243637409	9499	NA
ENSG00000126432	ENSG00000173113	0.47840709434614	0.000928781442060767	0.00814058863242716	0.975688048200861	4	bidirectional
ENSG00000168071	ENSG00000173113	0.00264412570559213	0.990319017444325	0.260558701300298	0.142464755032962	22139	NA
ENSG00000150459	ENSG00000173141	0.682587824367126	1.41839014881728e-07	0.140339721726455	0.587551207625015	36131	NA
ENSG00000115484	ENSG00000173163	-0.191613789689031	0.25657057203068	-0.0918601105072829	0.67874850621607	80	bidirectional
ENSG00000173465	ENSG00000173442	0.307401698470997	0.0501426303664535	0.176145784994231	0.476494335386887	5608	NA
ENSG00000149743	ENSG00000173457	0.621101744785086	3.86996638585705e-06	0.451124241671949	0.0342865046373701	20687	NA
ENSG00000149781	ENSG00000173457	0.396113450552549	0.00833761271558596	-0.47265585374664	0.00218397444312857	40263	NA
ENSG00000149782	ENSG00000173457	0.543598803746927	0.000103524533178976	-0.13813109912208	0.630885340050606	4582	NA
ENSG00000173486	ENSG00000173457	0.705554702765696	3.371725412321e-08	-0.464268426840158	0.0027564025345904	5938	NA
ENSG00000132153	ENSG00000173473	0.01057344048394	0.960633376257019	0.406255801600233	0.0107677304470204	20803	NA
ENSG00000164062	ENSG00000173540	0.560966578355129	5.32480273283692e-05	-0.1624723273119	0.409827894291634	49949	NA
ENSG00000164068	ENSG00000173540	0.606458207408378	7.69247136664171e-06	-0.205108835481241	0.467035081975085	34452	NA
ENSG00000188739	ENSG00000173726	0.207605579350244	0.213472366222028	-0.0796960417812731	0.751060701301065	32521	NA
ENSG00000126561	ENSG00000173757	0.576547345687783	2.8355237823964e-05	0.713196831153603	3.83980808479164e-08	10840	NA
ENSG00000148843	ENSG00000173915	-0.400165855406633	0.0075790854856071	-0.620402423399423	7.94655297939355e-06	182	bidirectional
ENSG00000173992	ENSG00000173933	0.400307641291816	0.00755382044443097	-0.636001701174707	3.68163663953991e-06	45796	NA
ENSG00000167716	ENSG00000174231	0.568633393252079	3.921514272534e-05	-0.286480056377764	0.122916184939916	31641	NA
ENSG00000174444	ENSG00000174442	-0.307046637053301	0.0504494279205531	0.405402112093439	0.0288902259553712	19573	NA
ENSG00000168374	ENSG00000174840	0.000440712014182692	0.998389418341753	-0.200675713184243	0.286891520679342	41944	NA
ENSG00000174851	ENSG00000174903	0.538889011620094	0.000123255203741159	0.358607702495054	0.0518031992489875	20637	NA
ENSG00000087365	ENSG00000175115	0.695553883982661	6.39801584611363e-08	0.0887905509439642	0.687540500753164	19634	NA
ENSG00000114867	ENSG00000175166	0.575092223213456	3.01246600388547e-05	-0.14603751091206	0.468600493151793	15786	NA
ENSG00000116017	ENSG00000175221	0.649594658658713	9.14298764250688e-07	-0.232567468801099	0.238492548675451	32563	NA
ENSG00000175467	ENSG00000175334	0.46847444913934	0.00124883881149077	0.0638593440393366	0.814657496091095	40390	NA
ENSG00000087365	ENSG00000175376	0.155101167927667	0.37308300007534	0.232867243597924	0.267953429713213	48553	NA
ENSG00000175334	ENSG00000175376	0.302319646973736	0.0547157283829441	-0.303175202539944	0.18685691019625	97	bidirectional
ENSG00000175467	ENSG00000175376	0.216410675771664	0.191889505893069	0.226498893834268	0.284256100212975	40487	NA
ENSG00000172531	ENSG00000175463	0.777975259620213	1.32552123753132e-10	0.376034595654772	0.0235061755791892	17268	NA
ENSG00000213402	ENSG00000175463	0.764814633839225	4.14869994371243e-10	0.337313220298396	0.092217417762469	34152	NA
ENSG00000172500	ENSG00000175550	0.647473030725501	1.02327864763188e-06	-0.00663193288101894	0.984166957446218	30718	NA
ENSG00000175467	ENSG00000175550	0.729741533700872	6.38877486176219e-09	0.590475600324252	9.05284863066905e-05	42432	NA
ENSG00000172500	ENSG00000175573	0.396322977970684	0.00829691926859209	-0.245172306367099	0.264546620056807	30578	NA
ENSG00000175467	ENSG00000175573	0.490810856912667	0.000633043542398795	-0.34315882248812	0.0434034058991129	42572	NA
ENSG00000175550	ENSG00000175573	0.527479676330176	0.000186032732501409	-0.113618859633639	0.623298344979951	140	bidirectional
ENSG00000175582	ENSG00000175581	0.162464871732622	0.34762834514446	0.457334782754062	0.00301426389293881	26179	NA
ENSG00000154582	ENSG00000175606	0.572229997783196	3.38797027173231e-05	0.327727191676298	0.0514083132465618	150	bidirectional
ENSG00000132394	ENSG00000175792	0.219995599214313	0.183533370802311	-0.00445982619107783	0.986791280426036	460	bidirectional
ENSG00000176101	ENSG00000176248	0.705916854688094	3.29219650666855e-08	0.551229263010482	0.00557972836974021	98	bidirectional
ENSG00000162521	ENSG00000176261	0.365241127240553	0.016544263411368	-0.00523178489293987	0.984606380119628	239	bidirectional
ENSG00000085719	ENSG00000176623	0.107864998391565	0.55535254847557	-0.0284685537461325	0.910181739311607	29527	NA
ENSG00000177084	ENSG00000176894	0.462165965292892	0.00150037462786252	0.0424907272202334	0.90262067740809	241	bidirectional
ENSG00000197355	ENSG00000176978	0.424399691647267	0.00417826827933622	-0.0924750892313622	0.771677719329136	37676	NA
ENSG00000110713	ENSG00000177105	-0.202338048596878	0.227087535212944	-0.300779345794033	0.0799321232703402	43191	NA
ENSG00000101654	ENSG00000177150	0.827354050131022	8.4301099588311e-13	0.565137383937389	0.000102510560820698	3	bidirectional
ENSG00000183495	ENSG00000177192	-0.0720441015675535	0.707184949058934	-0.114758418271342	0.590562823088925	20720	NA
ENSG00000177156	ENSG00000177225	0.246145608417309	0.130054593483455	0.152585043755394	0.454537849226963	30159	NA
ENSG00000177600	ENSG00000177225	0.395299179679974	0.00849766772454494	-0.460838069376391	0.00333995601909422	32159	NA
ENSG00000205413	ENSG00000177409	0.766123522521265	3.71547465183782e-10	0.424773909492521	0.00696653696025151	30346	NA
ENSG00000156482	ENSG00000177459	-0.299352797535916	0.0575342576535907	-0.261327361888065	0.214015321335706	17842	NA
ENSG00000178537	ENSG00000177479	0.118377661697263	0.512438779115803	0.0412528274914676	0.892663598776346	19828	NA
ENSG00000177225	ENSG00000177542	0.346424804239654	0.024312035246707	0.437200090522337	0.00610065726769428	20845	NA
ENSG00000177600	ENSG00000177542	0.0306588643175299	0.881558050865891	-0.708355408855292	5.33240063228767e-08	11314	NA
ENSG00000177700	ENSG00000177542	0.67126392780979	2.75953123123982e-07	0.172121913348512	0.397582589659581	44212	NA
ENSG00000177600	ENSG00000177700	0.380106608493241	0.0119952539370898	-0.00791409446329166	0.977242279646879	32898	NA
ENSG00000183020	ENSG00000177830	0.182907807250619	0.282083859079986	0.0873903342418753	0.702086079711028	9836	NA
ENSG00000198837	ENSG00000177954	-0.00897505227098662	0.966703905615166	-0.288996930085524	0.0990944008872407	44063	NA
ENSG00000178035	ENSG00000178057	0.110953639109236	0.5426186584004	0.0722835182311861	0.75362855675703	8949	NA
ENSG00000076242	ENSG00000178567	0.29159666160305	0.0654628429365421	0.293137852400596	0.146293542244665	164	bidirectional
ENSG00000178209	ENSG00000178685	0.757052663743334	7.89228698031984e-10	0.207908030713216	0.266169026127131	36038	NA
ENSG00000140497	ENSG00000178802	0.576238638867489	2.87202509262048e-05	-0.18141023447846	0.351354280029272	16640	NA
ENSG00000178741	ENSG00000178802	0.308840796120357	0.0489027197640095	-0.0670190956178745	0.77345794656721	48163	NA
ENSG00000179091	ENSG00000178896	0.715619708432074	1.72165306093135e-08	-0.171742414073829	0.378108679472128	16401	NA
ENSG00000130402	ENSG00000178982	0.417029936056572	0.00503321916917542	-0.217434467557782	0.240136169301197	28567	NA
ENSG00000163463	ENSG00000179085	0.792747669637898	3.37098236825795e-11	0.695983101769814	6.39453419629384e-07	32880	NA
ENSG00000105607	ENSG00000179115	0.642387513097346	1.33429069361285e-06	-0.144952457115582	0.472578001644145	43011	NA
ENSG00000179218	ENSG00000179115	0.556738625989154	6.28138507182295e-05	-0.313619735038965	0.0651303301590498	4541	NA
ENSG00000179262	ENSG00000179115	0.707059924999522	3.05474274077626e-08	0.299294320528593	0.0850420860036849	11818	NA
ENSG00000179271	ENSG00000179115	0.584353054806023	2.04215510811836e-05	-0.141127912077097	0.500673449952084	23199	NA
ENSG00000179218	ENSG00000179262	0.414035664151165	0.00542109919692164	-0.389641803551915	0.0166640380312171	7277	NA
ENSG00000179218	ENSG00000179271	0.401869621454749	0.00727953664164359	0.381561163996733	0.022470589167366	18658	NA
ENSG00000179262	ENSG00000179271	0.817488422067567	2.46273674023959e-12	-0.349412494152266	0.0432626402257024	11381	NA
ENSG00000089009	ENSG00000179295	-0.661510983306364	4.78587972557427e-07	-0.128601823018244	0.533702015256511	487	bidirectional
ENSG00000004059	ENSG00000179562	-0.513066631513318	0.000306088881941098	0.0310737979195313	0.923037468624994	5266	NA
ENSG00000180900	ENSG00000179950	0.664054967187897	4.15471817125002e-07	0.0795020606655216	0.723502202632087	14480	NA
ENSG00000005844	ENSG00000179958	0.0455526815223563	0.819944458707122	-0.110533206912612	0.603014885621619	42583	NA
ENSG00000063854	ENSG00000180185	0.304311618473805	0.0528861317874201	0.49122011386657	0.00254007498737373	253	bidirectional
ENSG00000099817	ENSG00000180448	0.43318229502175	0.00332829377363201	-0.390286821949905	0.0153501762384756	29457	NA
ENSG00000167468	ENSG00000180448	0.24991101036772	0.123389278706542	-0.0836202438111211	0.707601923204001	38003	NA
ENSG00000067829	ENSG00000180879	0.662315954906333	4.57704741446988e-07	0.688536558691552	1.92535200304573e-07	1007	NA
ENSG00000076944	ENSG00000181029	0.533986972119433	0.000147378797315137	-0.13347239141176	0.515289032974501	43962	NA
ENSG00000104921	ENSG00000181029	0.280983298396425	0.0776328600757318	0.123833367214994	0.551865161324915	21303	NA
ENSG00000143774	ENSG00000181873	-0.231513082910419	0.158382745918116	0.567864029060205	0.00738676052204487	25853	NA
ENSG00000175575	ENSG00000181924	0.198624965145537	0.237054268338284	-0.254829951064978	0.304817093149806	289	bidirectional
ENSG00000176454	ENSG00000182117	0.366756597671316	0.0160236711878531	0.376623498851656	0.113563871177354	24101	NA
ENSG00000166747	ENSG00000182149	0.262648840937937	0.102714596859584	0.437284338100769	0.00510272754430955	36795	NA
ENSG00000213551	ENSG00000182180	0.530139508848395	0.000169266700403076	-0.574255574018378	7.17662772416126e-05	3831	NA
ENSG00000185359	ENSG00000182446	0.158565268920826	0.360997651238428	0.110905194302921	0.601560106503047	34861	NA
ENSG00000167881	ENSG00000182473	0.083235587624401	0.659202527004423	0.08188773357759	0.775592667279821	48923	NA
ENSG00000130985	ENSG00000182872	0.703491662083937	3.85355588954603e-08	0.0645314683673781	0.780592127495026	45992	NA
ENSG00000185359	ENSG00000183048	0.209474982910111	0.208771395423951	0.0165078740798224	0.94952700095775	28910	NA
ENSG00000087086	ENSG00000183207	0.27807829389903	0.0812561623432792	-0.308150998811641	0.0711571774643925	28147	NA
ENSG00000087088	ENSG00000183207	0.288891878976715	0.0684115800099087	-0.176177297590978	0.363328469627099	38633	NA
ENSG00000104812	ENSG00000183207	0.357818190074996	0.0193147002584172	-0.101601006537536	0.637738257092686	138	bidirectional
ENSG00000113758	ENSG00000183258	-0.0852608896760675	0.650527660556347	0.00570399323185503	0.983047630444352	43068	NA
ENSG00000146094	ENSG00000183258	0.609207509689678	6.77802249687986e-06	0.24298636965769	0.178251060338906	6195	NA
ENSG00000204084	ENSG00000183431	-0.213828370564192	0.198052880490105	0.0110298775829058	0.966767842580022	43864	NA
ENSG00000183431	ENSG00000183520	0.528450424042277	0.000179752685606255	0.225664119141859	0.223849571782272	18337	NA
ENSG00000090061	ENSG00000183576	-0.333914942378319	0.0309922970459006	0.346859047095332	0.0428690615164391	280	bidirectional
ENSG00000165672	ENSG00000183605	0.239482727965896	0.142450086958293	0.453461349407851	0.00870370297683491	13166	NA
ENSG00000184575	ENSG00000183735	0.354327366149013	0.0207446182415659	-0.199628284201156	0.289972378451741	47530	NA
ENSG00000140988	ENSG00000183751	0.315745509543491	0.0433052344695847	0.338992331250681	0.0421821492660874	7177	NA
ENSG00000140990	ENSG00000183751	0.413386232675774	0.00550928032110631	-0.206911663452891	0.268972225165951	12529	NA
ENSG00000126581	ENSG00000183978	-0.245261426211246	0.131654672138365	-0.0803068596491715	0.758017520302005	34646	NA
ENSG00000131467	ENSG00000183978	-0.027826571529879	0.893026744899084	-0.255402993822021	0.152385312088247	25681	NA
ENSG00000131475	ENSG00000183978	0.6271472753053	2.88427928174746e-06	0.700847326104295	8.77785187986931e-08	25268	NA
ENSG00000139719	ENSG00000184047	-0.0470679481286747	0.813548618786175	-0.227107795861806	0.215332990932826	38987	NA
ENSG00000100296	ENSG00000184117	0.244675476098179	0.132720180411336	-0.0458079300204297	0.85259558146702	26121	NA
ENSG00000145216	ENSG00000184178	-0.0365149609398908	0.857495340846773	-0.505128416433804	0.000735437870927657	11568	NA
ENSG00000143368	ENSG00000184270	0.212786093720833	0.229535346786644	0.00819242789948306	0.977357454573407	40428	NA
ENSG00000133318	ENSG00000184743	-0.0207027950727956	0.921427243741303	0.138737911173472	0.495544302299006	9525	NA
ENSG00000185163	ENSG00000184967	0.596367587832394	1.21273641844179e-05	0.104127370494548	0.627921943181482	113	bidirectional
ENSG00000150990	ENSG00000184992	0.315465648465429	0.0435229470252377	-0.490969849274869	0.00114399534236034	4578	NA
ENSG00000156110	ENSG00000185009	0.0738685333381606	0.699373155469849	0.193657742644297	0.30782820283746	122	bidirectional
ENSG00000089597	ENSG00000185085	0.408462606143408	0.00621471766625422	0.0474193697697968	0.848479321000416	6576	NA
ENSG00000149499	ENSG00000185085	0.103859897020947	0.57198125216399	0.0826650635080665	0.719842258186013	40537	NA
ENSG00000162191	ENSG00000185085	-0.326119277313625	0.0358685486371903	0.189839229901862	0.340748141273968	25815	NA
ENSG00000103642	ENSG00000185088	0.0269878946454609	0.896414067272733	0.47792360352134	0.00168840252794	36221	NA
ENSG00000123080	ENSG00000185104	0.434111116696729	0.003248359902485	0.46271279902781	0.00351188297912205	482	bidirectional
ENSG00000070010	ENSG00000185608	0.420702021213887	0.00458959325419278	0.189304160249345	0.342402752385395	47313	NA
ENSG00000093009	ENSG00000185608	0.14523648685471	0.408589978407354	-0.106850434907122	0.763555375682355	47557	NA
ENSG00000142082	ENSG00000185627	0.277160621834306	0.082425936112658	0.648858357020231	5.87349418138679e-05	385	bidirectional
ENSG00000177963	ENSG00000185627	0.277311632600409	0.0822345659893633	0.0281776899330056	0.912014320433436	29035	NA
ENSG00000141522	ENSG00000185813	0.374772246718889	0.0134884088134721	0.25789028507498	0.147538829471639	40058	NA
ENSG00000183010	ENSG00000185813	-0.0910359180168347	0.625969964191683	0.0122852457310263	0.962850161894078	30948	NA
ENSG00000162819	ENSG00000186063	0.245346552129444	0.131499127595974	0.261254266268023	0.30825510712237	657	bidirectional
ENSG00000155368	ENSG00000186132	0.626400888164269	2.99266735181057e-06	0.366050755247525	0.106109874860662	93	bidirectional
ENSG00000110031	ENSG00000186660	-0.01543344404294	0.941996666553474	0.0168118830871488	0.958985955775678	891	bidirectional
ENSG00000169567	ENSG00000186687	0.357772505078238	0.0193330450348713	0.0522205280560852	0.828080716356473	925	bidirectional
ENSG00000198034	ENSG00000186871	-0.392522693012967	0.00906108490951461	0.298184985235291	0.137849016667237	38253	NA
ENSG00000106290	ENSG00000188186	0.0644073853856575	0.739901363082972	-0.03047681354414	0.926882361763615	29066	NA
ENSG00000166508	ENSG00000188186	-0.223034928920134	0.176648483544754	-0.224727055208222	0.258425643526853	46967	NA
ENSG00000118939	ENSG00000188243	0.688241938833097	1.00800237940363e-07	0.210560723237181	0.269054543794096	41	bidirectional
ENSG00000124802	ENSG00000188428	-0.177040662375263	0.300112304512173	0.209362153242957	0.357920849757853	38164	NA
ENSG00000187608	ENSG00000188976	-0.00635648379624467	0.976535159033648	-0.492525966061265	0.00109084184438176	41829	NA
ENSG00000188229	ENSG00000188986	0.183882582021797	0.279157358572663	-0.0417761201058198	0.864021906603841	13960	NA
ENSG00000125450	ENSG00000189159	0.548025383632358	8.76846573165265e-05	-0.424163783748085	0.00706986884167038	37378	NA
ENSG00000125458	ENSG00000189159	0.628827265723007	2.65490033432351e-06	-0.283324382466436	0.123699233261032	36486	NA
ENSG00000188612	ENSG00000189159	-0.128265947610298	0.473098082310591	-0.177169843415387	0.360065471761769	14702	NA
ENSG00000095485	ENSG00000196072	0.315056010968715	0.0438414158421401	-0.0496912717927226	0.84377397986647	19032	NA
ENSG00000137312	ENSG00000196230	0.394694820385001	0.00861758206542937	0.347812641699047	0.0399647808247044	22532	NA
ENSG00000204560	ENSG00000196230	0.177089511645124	0.299958931464819	-0.497659666813121	0.000930861262799971	47164	NA
ENSG00000100372	ENSG00000196236	0.155094279895929	0.373107852649079	-0.169690197430952	0.539352421872035	37678	NA
ENSG00000129559	ENSG00000196497	-0.49478244262158	0.000558066215029161	0.150602619942116	0.451965247922631	43490	NA
ENSG00000213928	ENSG00000196497	-0.09897239960755	0.592437224108237	-0.178715139847877	0.360124534472389	27911	NA
ENSG00000111229	ENSG00000196510	0.014115805016257	0.94707780838168	0.0258198433685089	0.919101852803218	46692	NA
ENSG00000220205	ENSG00000196544	0.476113037720848	0.000995327450612932	-0.026915963601679	0.949203194155476	27361	NA
ENSG00000118181	ENSG00000196655	-0.259050705493691	0.108278668191728	0.0405027240488014	0.86850509360901	259	bidirectional
ENSG00000160695	ENSG00000196655	0.0597524015256964	0.759790233211857	0.599452746628656	2.0855759457488e-05	49260	NA
ENSG00000124575	ENSG00000196866	0.438919654593707	0.0028592009109259	0.734998360607293	7.90547331937414e-09	35690	NA
ENSG00000168298	ENSG00000196866	0.50356850253962	0.000419901900535454	0.846091248564948	0	42889	NA
ENSG00000164885	ENSG00000197150	0.675889677452999	2.11003895818913e-07	0.208315654599863	0.308898679804279	30108	NA
ENSG00000132740	ENSG00000197345	-0.195892337213275	0.244549176919457	-0.482974571666397	0.0164766157338655	7	bidirectional
ENSG00000127774	ENSG00000197417	-0.281083319799132	0.0775097163414803	0.119522697280175	0.67438068141208	32493	NA
ENSG00000213977	ENSG00000197417	0.0124040025349875	0.953655413610922	-0.349011492744802	0.168419651566835	32360	NA
ENSG00000160072	ENSG00000197785	0.713424490200241	1.99697525054083e-08	0.17498951262048	0.393570262847552	40382	NA
ENSG00000100519	ENSG00000197930	0.0779261654457842	0.681984283797285	0.327719193734411	0.0514153563333177	11272	NA
ENSG00000129696	ENSG00000198042	0.611700480155732	6.03991026245162e-06	0.355754021596208	0.0950808610658567	28851	NA
ENSG00000169220	ENSG00000198055	0.565620142651238	4.42598739449586e-05	0.0269664012060716	0.927150886171946	45367	NA
ENSG00000151689	ENSG00000198130	0.296347748817783	0.0605082246737184	0.566627915775608	0.00208995807536047	723	bidirectional
ENSG00000131171	ENSG00000198157	0.542173775176596	0.00010914653074822	-0.095545743175687	0.681453644005724	1	bidirectional
ENSG00000215251	ENSG00000198171	-0.203728666251369	0.223440770650171	-0.0845542710344668	0.709802271732904	44788	NA
ENSG00000172046	ENSG00000198218	0.628352757776914	2.71779238175572e-06	0.0438378558568872	0.862312986021677	26575	NA
ENSG00000172053	ENSG00000198218	0.488515597658703	0.000680278101908992	0.188687262332587	0.328279799518112	10772	NA
ENSG00000127445	ENSG00000198258	0.34985068751454	0.0227062227299622	0.457839441315677	0.0029734273451863	7365	NA
ENSG00000101161	ENSG00000198276	0.150278401575184	0.39025817504939	0.203348189466322	0.341565351094688	24720	NA
ENSG00000105576	ENSG00000198356	0.182849143405415	0.282261663396702	0.152026750703124	0.446820635991437	13128	NA
ENSG00000109475	ENSG00000198856	0.618371416275506	4.40809616730612e-06	-0.444563282694351	0.00556925076379192	30018	NA
ENSG00000153187	ENSG00000203667	0.0229181718856475	0.912666279208621	-0.155559873540586	0.434185699947853	29220	NA
ENSG00000102178	ENSG00000203879	0.353522972763763	0.0210850060521604	0.0129213094328281	0.960867420933568	49757	NA
ENSG00000147403	ENSG00000203879	0.121556312762809	0.499647944660815	-0.271257667458275	0.123251073098149	46958	NA
ENSG00000112473	ENSG00000204228	0.4460264265747	0.00235927968947612	0.549740041939308	0.000247010883748919	4197	NA
ENSG00000204227	ENSG00000204228	0.358857668024969	0.0189033461834911	0.244313510559802	0.194568677998474	3853	NA
ENSG00000204252	ENSG00000204256	0.0276103148779771	0.89389794090825	-0.726407018273064	8.16479455614853e-06	40952	NA
ENSG00000204252	ENSG00000204257	0.715854832639462	1.69397196734144e-08	0.677921137016853	0.000389123810904562	40518	NA
ENSG00000204256	ENSG00000204257	0.187520847735618	0.268370907420967	-0.437785519052811	0.0456884478690977	434	bidirectional
ENSG00000168394	ENSG00000204267	0.657325602638049	6.02720629221321e-07	0.788326331053759	7.61278148611176e-11	15198	NA
ENSG00000204264	ENSG00000204267	0.208520236295965	0.211167346264085	0.389505778838354	0.0156101663494932	5923	NA
ENSG00000132471	ENSG00000204316	0.454032347750184	0.00189043931945218	-0.314647931298383	0.0640382454974739	48906	NA
ENSG00000204394	ENSG00000204392	0.0452325627812008	0.821275508210882	0.274827963598005	0.117254470167935	11031	NA
ENSG00000213719	ENSG00000204427	0.25317044450711	0.117843476187954	0.243268950213382	0.269138938591613	36319	NA
ENSG00000204427	ENSG00000204435	0.11878127990459	0.510809395632172	0.373336313255324	0.0591965401563464	38208	NA
ENSG00000204463	ENSG00000204435	0.372244109376473	0.0142465226870867	0.575357552105079	5.80311594458021e-05	12531	NA
ENSG00000204469	ENSG00000204435	-0.0411051072051815	0.838517301340261	-0.222317702224375	0.259030646490006	44516	NA
ENSG00000204463	ENSG00000204469	0.810378645556822	5.63567265793269e-12	-0.0750230468730951	0.756311043261898	31985	NA
ENSG00000204574	ENSG00000204569	0.338062734566337	0.0286290838139125	0.186812587341828	0.328997275587719	47236	NA
ENSG00000204590	ENSG00000204574	0.197997039831779	0.238762758190642	0.0689591124573077	0.763836315324996	14202	NA
ENSG00000115275	ENSG00000204822	0.441607798787307	0.00266004926713593	0.496054731404052	0.00123835494964157	7912	NA
ENSG00000166598	ENSG00000204954	0.0591166202048577	0.76248040407291	-0.190135763021295	0.40677283997996	35601	NA
ENSG00000104833	ENSG00000205744	0.546572700467463	9.26251877001097e-05	-0.114549554833436	0.632830520583561	20291	NA
ENSG00000125657	ENSG00000205744	0.329567907964163	0.0336419904158678	0.115061081291197	0.626678329754967	48442	NA
ENSG00000167969	ENSG00000205937	0.219032624511251	0.185754775559975	-0.43274773095698	0.00807316915106553	16112	NA
ENSG00000198561	ENSG00000211450	-0.167849954591107	0.329601179087248	-0.0535596287814997	0.824951751322906	11993	NA
ENSG00000009307	ENSG00000213281	0.710599746630982	2.41473797184006e-08	-0.580059327392104	4.78696889464612e-05	41782	NA
ENSG00000079805	ENSG00000213339	0.169945952082272	0.322735946977952	-0.176981000991512	0.376268764627672	16649	NA
ENSG00000129351	ENSG00000213339	0.0808985634287738	0.669196775122133	0.271349662773286	0.135495161853791	47169	NA
ENSG00000134184	ENSG00000213366	0.454226326365101	0.00229730712350119	0.451342504808973	0.0110110501114181	19792	NA
ENSG00000110711	ENSG00000213402	0.473288414889925	0.00108331345826361	-0.12864913447751	0.603601410797323	44974	NA
ENSG00000172531	ENSG00000213402	0.695863249355363	6.27343324430896e-08	0.195572732663603	0.390612047046784	16884	NA
ENSG00000173442	ENSG00000213445	0.615209506077938	5.122917895335e-06	-0.281129687671139	0.131802132074063	9357	NA
ENSG00000173465	ENSG00000213445	0.39920170126834	0.00775432619843327	-0.155237007309931	0.528230493177442	14965	NA
ENSG00000137944	ENSG00000213516	-0.112134259415179	0.537777385232807	0.415208705870272	0.0191827814533637	7	NA
ENSG00000198561	ENSG00000213593	0.0221684264483597	0.91564349241789	-0.0781262961783862	0.736856887358329	40643	NA
ENSG00000211450	ENSG00000213593	-0.0288411990523903	0.888922639442334	-0.365468566982324	0.0271913285998505	28650	NA
ENSG00000164051	ENSG00000213689	0.322461541045151	0.0383605979438138	0.0911885145984967	0.6845167967301	25355	NA
ENSG00000137411	ENSG00000213780	0.552185840859301	7.48675806057539e-05	0.00873915804797089	0.978222060660896	58	NA
ENSG00000125995	ENSG00000214078	-0.249987388366177	0.123258272783473	0.20590651565887	0.327914179619463	34316	NA
ENSG00000145982	ENSG00000214113	0.0639716486203169	0.74176097019645	-0.0198449487843896	0.960396133761538	105	bidirectional
ENSG00000106397	ENSG00000214253	0.43138677886748	0.00348874588393469	-0.0697486029095389	0.765548350726169	33896	NA
ENSG00000162191	ENSG00000214753	0.0787684085951993	0.67837046361083	0.0258143872557198	0.91988530742757	48232	NA
ENSG00000168002	ENSG00000214753	-0.453975137089604	0.00189347903505791	-0.444898321701276	0.00419746366219043	34195	NA
ENSG00000111678	ENSG00000215021	0.245525364807494	0.131175537624309	-0.286843807303105	0.10597304992919	27847	NA
ENSG00000111679	ENSG00000215021	0.284779028653174	0.0731002951345716	0.0840114227457857	0.706081946449784	24357	NA
ENSG00000126749	ENSG00000215021	0.663081309064543	4.3875222665264e-07	-0.425863042817581	0.00678421785601729	68	bidirectional
ENSG00000132670	ENSG00000215305	0.159115263116827	0.359095705506336	0.0204708324075506	0.939118931263414	23481	NA
ENSG00000186517	ENSG00000215845	-0.514008773670492	0.000296520042732565	-0.338042654058096	0.0429057688312375	30980	NA
