# Supplementary material for: Pervasive coexpression of spatially proximal genes is buffered at the protein level
Source: Mol Syst Biol. 2017 Aug 23;13(8):937. doi: 10.15252/msb.20177548 (PMC5572396; doi:10.15252/msb.20177548)
Supplement: Supplementary file 4 — Dataset EV2 [file MSB-13-937-s004.zip › README.txt]

Dataset EV2. Coexpression analysis of gene pairs located within 50 kb from each other. 

The following columns are reported:

Gene_1 ............... Ensembl identifier of first gene of each pair
Gene_2 ............... Ensembl identifier of second gene of each pair
mRNA_correlation ..... Pearson's correlation coefficient (PCC) for mRNA co-expression
mRNA_BH_adj_P ........ P-value for mRNA PCC, adjusted according to Benjamini & Hochberg 
protein_correlation... Pearson's correlation coefficient (PCC) for protein co-expression
protein_BH_adj_P ..... P-value for protein PCC, adjusted according to Benjamini & Hochberg 
Distance_in_bp ....... Distance in bp between the transcription start sites of the two genes
Bidirectional ........ Whether or not the gene pair can be classified as "bidirectional"
