# Supplementary material for: Pervasive coexpression of spatially proximal genes is buffered at the protein level
Source: Mol Syst Biol. 2017 Aug 23;13(8):937. doi: 10.15252/msb.20177548 (PMC5572396; doi:10.15252/msb.20177548)
Supplement: Supplementary file 5 — Dataset EV3 [file MSB-13-937-s005.zip › MSB-17-7548_Dataset_EV3.csv]

Gene_ID	mRNA_cluster	protein_cluster
ENSG00000000419	4	2
ENSG00000000457	4	2
ENSG00000000938	2	2
ENSG00000001084	1	3
ENSG00000001497	2	1
ENSG00000001561	1	2
ENSG00000001630	1	1
ENSG00000002549	1	2
ENSG00000002822	2	1
ENSG00000002834	3	2
ENSG00000002919	1	3
ENSG00000003056	1	2
ENSG00000003509	4	3
ENSG00000003756	2	1
ENSG00000004059	2	2
ENSG00000004139	3	3
ENSG00000004142	2	2
ENSG00000004455	4	3
ENSG00000004468	1	2
ENSG00000004478	4	1
ENSG00000004487	3	1
ENSG00000004534	2	1
ENSG00000004700	1	3
ENSG00000004766	1	3
ENSG00000004779	4	2
ENSG00000004864	1	2
ENSG00000004897	1	1
ENSG00000004961	1	3
ENSG00000005007	3	1
ENSG00000005022	3	2
ENSG00000005075	2	1
ENSG00000005100	3	1
ENSG00000005156	3	1
ENSG00000005175	4	1
ENSG00000005187	4	3
ENSG00000005194	4	1
ENSG00000005339	3	1
ENSG00000005810	1	3
ENSG00000005844	3	2
ENSG00000005893	1	2
ENSG00000006125	1	3
ENSG00000006451	4	3
ENSG00000006530	4	2
ENSG00000006625	4	3
ENSG00000006712	2	1
ENSG00000006715	1	2
ENSG00000006744	2	1
ENSG00000007080	2	1
ENSG00000007168	1	2
ENSG00000007237	2	3
ENSG00000007312	2	3
ENSG00000007923	3	2
ENSG00000008018	4	3
ENSG00000008282	1	1
ENSG00000008294	1	3
ENSG00000008394	4	3
ENSG00000008838	3	3
ENSG00000008869	1	3
ENSG00000008952	4	3
ENSG00000008988	2	1
ENSG00000009307	1	1
ENSG00000009335	1	3
ENSG00000009790	2	2
ENSG00000009844	1	3
ENSG00000009954	3	1
ENSG00000010017	1	1
ENSG00000010165	3	1
ENSG00000010244	4	1
ENSG00000010256	2	2
ENSG00000010270	4	3
ENSG00000010292	3	1
ENSG00000010438	4	3
ENSG00000010671	3	1
ENSG00000011007	3	1
ENSG00000011009	2	2
ENSG00000011052	2	3
ENSG00000011243	2	3
ENSG00000011260	1	1
ENSG00000011304	3	1
ENSG00000011376	3	2
ENSG00000011405	1	3
ENSG00000011454	1	3
ENSG00000011478	2	2
ENSG00000011485	2	3
ENSG00000012124	2	3
ENSG00000012779	2	3
ENSG00000012963	1	1
ENSG00000013275	2	2
ENSG00000013364	3	2
ENSG00000013374	3	3
ENSG00000013375	1	2
ENSG00000013503	1	1
ENSG00000014123	1	3
ENSG00000014138	3	1
ENSG00000014216	3	2
ENSG00000014641	4	3
ENSG00000014919	1	3
ENSG00000015133	3	3
ENSG00000015153	4	1
ENSG00000015285	2	3
ENSG00000015475	4	3
ENSG00000015479	1	1
ENSG00000015676	3	1
ENSG00000016391	3	2
ENSG00000017260	1	2
ENSG00000018510	1	1
ENSG00000018610	4	2
ENSG00000018699	1	1
ENSG00000019582	2	2
ENSG00000020129	3	1
ENSG00000020426	4	3
ENSG00000020633	2	1
ENSG00000020922	1	3
ENSG00000021355	4	3
ENSG00000021776	1	1
ENSG00000022277	2	1
ENSG00000023191	2	3
ENSG00000023228	1	2
ENSG00000023318	2	2
ENSG00000023697	4	3
ENSG00000023734	1	1
ENSG00000023892	2	3
ENSG00000023909	4	2
ENSG00000024048	1	3
ENSG00000025708	2	2
ENSG00000025772	2	1
ENSG00000025796	1	3
ENSG00000025800	1	1
ENSG00000026025	4	3
ENSG00000026103	1	2
ENSG00000026297	2	3
ENSG00000026508	3	3
ENSG00000027001	1	3
ENSG00000028116	4	3
ENSG00000028528	1	1
ENSG00000029363	1	1
ENSG00000029534	1	3
ENSG00000029639	4	3
ENSG00000029725	1	3
ENSG00000029993	4	1
ENSG00000030066	1	3
ENSG00000030110	2	2
ENSG00000030419	1	3
ENSG00000031698	4	3
ENSG00000031823	2	1
ENSG00000032389	4	3
ENSG00000032444	3	2
ENSG00000033011	3	2
ENSG00000033030	4	1
ENSG00000033050	3	1
ENSG00000033170	1	3
ENSG00000033178	1	3
ENSG00000033627	3	2
ENSG00000033867	1	3
ENSG00000034152	3	3
ENSG00000034693	4	2
ENSG00000034713	4	3
ENSG00000035141	4	1
ENSG00000035403	1	3
ENSG00000035681	1	3
ENSG00000035687	1	1
ENSG00000035720	4	3
ENSG00000035928	1	1
ENSG00000036257	1	3
ENSG00000037241	4	3
ENSG00000037474	1	1
ENSG00000037757	2	3
ENSG00000037897	4	1
ENSG00000038002	4	2
ENSG00000038210	1	2
ENSG00000038219	4	1
ENSG00000038274	1	3
ENSG00000038358	3	1
ENSG00000038382	3	3
ENSG00000039123	1	1
ENSG00000039523	3	2
ENSG00000039650	2	3
ENSG00000040341	3	1
ENSG00000041357	4	3
ENSG00000041802	4	1
ENSG00000042088	1	1
ENSG00000042429	1	1
ENSG00000042493	4	3
ENSG00000042753	4	2
ENSG00000043093	1	3
ENSG00000043514	4	1
ENSG00000044115	3	1
ENSG00000044446	3	3
ENSG00000044574	3	2
ENSG00000047188	1	1
ENSG00000047230	1	3
ENSG00000047249	1	2
ENSG00000047315	1	1
ENSG00000047410	1	1
ENSG00000047579	2	3
ENSG00000047849	3	3
ENSG00000048028	1	1
ENSG00000048162	2	1
ENSG00000048392	1	2
ENSG00000048471	3	3
ENSG00000048544	4	2
ENSG00000048649	4	3
ENSG00000048740	3	1
ENSG00000048828	3	1
ENSG00000049239	3	2
ENSG00000049245	4	2
ENSG00000049449	4	2
ENSG00000049541	4	1
ENSG00000049618	3	1
ENSG00000049860	4	2
ENSG00000050405	3	1
ENSG00000050426	4	2
ENSG00000050820	3	1
ENSG00000051596	3	1
ENSG00000052749	3	1
ENSG00000052802	4	3
ENSG00000053371	2	3
ENSG00000053372	4	1
ENSG00000053501	2	2
ENSG00000053900	4	1
ENSG00000054116	4	2
ENSG00000054118	3	1
ENSG00000054148	2	2
ENSG00000054611	3	3
ENSG00000054654	1	3
ENSG00000055044	4	1
ENSG00000055070	3	1
ENSG00000055130	1	1
ENSG00000055147	1	3
ENSG00000055163	3	3
ENSG00000055332	1	3
ENSG00000055917	1	1
ENSG00000055950	2	2
ENSG00000056050	4	1
ENSG00000056097	1	1
ENSG00000056558	3	3
ENSG00000057252	1	2
ENSG00000057608	1	3
ENSG00000057663	1	3
ENSG00000057757	4	3
ENSG00000058262	3	2
ENSG00000058272	4	3
ENSG00000058600	3	1
ENSG00000058673	3	1
ENSG00000058729	4	1
ENSG00000058804	1	1
ENSG00000059573	3	2
ENSG00000059588	1	1
ENSG00000059691	2	1
ENSG00000059758	1	2
ENSG00000059804	3	3
ENSG00000060069	3	1
ENSG00000060138	2	1
ENSG00000060339	4	3
ENSG00000060491	2	3
ENSG00000060688	1	1
ENSG00000060762	4	2
ENSG00000060971	2	2
ENSG00000060982	1	3
ENSG00000061676	1	3
ENSG00000061794	4	2
ENSG00000061936	2	3
ENSG00000061987	1	2
ENSG00000062485	3	2
ENSG00000062582	2	2
ENSG00000062598	3	3
ENSG00000062650	1	1
ENSG00000062822	3	1
ENSG00000063046	1	1
ENSG00000063176	3	2
ENSG00000063177	2	1
ENSG00000063241	2	2
ENSG00000063244	2	1
ENSG00000063245	2	3
ENSG00000063601	1	3
ENSG00000063854	2	2
ENSG00000064102	4	3
ENSG00000064419	1	3
ENSG00000064601	2	2
ENSG00000064607	3	1
ENSG00000064651	1	3
ENSG00000064666	2	1
ENSG00000064703	1	1
ENSG00000064886	2	2
ENSG00000065000	3	3
ENSG00000065135	1	3
ENSG00000065150	1	1
ENSG00000065183	1	1
ENSG00000065268	2	2
ENSG00000065357	2	3
ENSG00000065413	3	3
ENSG00000065427	4	1
ENSG00000065485	2	2
ENSG00000065518	2	2
ENSG00000065526	3	1
ENSG00000065548	4	1
ENSG00000065559	1	3
ENSG00000065613	1	1
ENSG00000065809	1	3
ENSG00000065833	4	3
ENSG00000065882	3	3
ENSG00000065883	3	2
ENSG00000065911	1	1
ENSG00000065978	2	1
ENSG00000066027	1	3
ENSG00000066032	4	3
ENSG00000066044	3	1
ENSG00000066084	1	3
ENSG00000066117	3	1
ENSG00000066322	2	3
ENSG00000066455	4	2
ENSG00000066557	1	1
ENSG00000066583	4	2
ENSG00000066651	4	3
ENSG00000066654	1	3
ENSG00000066777	1	3
ENSG00000066926	1	2
ENSG00000067057	3	3
ENSG00000067064	4	1
ENSG00000067066	4	3
ENSG00000067167	1	2
ENSG00000067225	3	2
ENSG00000067248	1	3
ENSG00000067334	4	1
ENSG00000067369	1	3
ENSG00000067533	4	1
ENSG00000067560	1	3
ENSG00000067596	1	1
ENSG00000067704	1	2
ENSG00000067829	2	2
ENSG00000067900	4	3
ENSG00000067955	1	1
ENSG00000067992	1	3
ENSG00000068079	2	1
ENSG00000068097	3	1
ENSG00000068120	2	2
ENSG00000068366	1	3
ENSG00000068394	2	1
ENSG00000068400	2	2
ENSG00000068654	3	1
ENSG00000068784	1	1
ENSG00000068796	1	1
ENSG00000068878	1	1
ENSG00000068912	1	2
ENSG00000069275	2	3
ENSG00000069329	4	2
ENSG00000069345	4	3
ENSG00000069424	3	2
ENSG00000069849	4	2
ENSG00000069974	4	3
ENSG00000069998	3	3
ENSG00000070010	2	2
ENSG00000070061	1	3
ENSG00000070087	4	2
ENSG00000070190	1	2
ENSG00000070366	3	1
ENSG00000070367	1	2
ENSG00000070444	3	3
ENSG00000070501	4	2
ENSG00000070669	4	1
ENSG00000070756	2	1
ENSG00000070761	2	2
ENSG00000070770	4	1
ENSG00000070785	4	3
ENSG00000070814	2	1
ENSG00000070831	4	2
ENSG00000070882	3	3
ENSG00000070961	1	3
ENSG00000071082	4	1
ENSG00000071127	3	2
ENSG00000071205	3	3
ENSG00000071462	2	1
ENSG00000071537	1	2
ENSG00000071539	3	1
ENSG00000071553	2	2
ENSG00000071626	2	1
ENSG00000071794	1	1
ENSG00000071859	2	1
ENSG00000071894	3	1
ENSG00000072042	4	2
ENSG00000072062	2	2
ENSG00000072110	3	3
ENSG00000072121	3	3
ENSG00000072210	1	2
ENSG00000072274	1	3
ENSG00000072501	3	1
ENSG00000072506	4	2
ENSG00000072756	1	2
ENSG00000072778	2	2
ENSG00000072786	3	3
ENSG00000072818	2	3
ENSG00000072864	3	3
ENSG00000072958	2	3
ENSG00000073050	2	1
ENSG00000073060	3	3
ENSG00000073111	3	1
ENSG00000073536	3	1
ENSG00000073578	3	2
ENSG00000073584	2	1
ENSG00000073614	4	2
ENSG00000073861	2	3
ENSG00000073921	1	1
ENSG00000073969	1	2
ENSG00000074054	3	1
ENSG00000074071	2	2
ENSG00000074201	4	1
ENSG00000074266	1	1
ENSG00000074319	1	2
ENSG00000074356	3	1
ENSG00000074370	3	2
ENSG00000074416	2	3
ENSG00000074582	2	2
ENSG00000074695	3	2
ENSG00000074696	1	3
ENSG00000074706	1	3
ENSG00000074755	3	3
ENSG00000074800	3	3
ENSG00000074842	2	2
ENSG00000075142	4	2
ENSG00000075151	3	1
ENSG00000075188	4	1
ENSG00000075234	3	3
ENSG00000075239	4	2
ENSG00000075292	1	1
ENSG00000075303	1	3
ENSG00000075336	4	1
ENSG00000075413	2	1
ENSG00000075415	2	2
ENSG00000075539	1	1
ENSG00000075618	3	3
ENSG00000075624	2	2
ENSG00000075711	1	3
ENSG00000075785	4	2
ENSG00000075790	4	2
ENSG00000075856	3	3
ENSG00000075884	4	3
ENSG00000075914	4	1
ENSG00000076003	1	1
ENSG00000076108	3	3
ENSG00000076201	3	3
ENSG00000076242	3	1
ENSG00000076382	3	1
ENSG00000076513	3	3
ENSG00000076554	4	3
ENSG00000076662	2	2
ENSG00000076685	1	3
ENSG00000076928	2	3
ENSG00000076944	2	3
ENSG00000077097	1	3
ENSG00000077147	1	2
ENSG00000077150	2	3
ENSG00000077152	4	1
ENSG00000077232	1	2
ENSG00000077235	3	1
ENSG00000077312	2	1
ENSG00000077348	2	3
ENSG00000077380	2	3
ENSG00000077420	2	1
ENSG00000077454	2	1
ENSG00000077514	1	1
ENSG00000077549	2	3
ENSG00000078061	3	3
ENSG00000078070	1	2
ENSG00000078140	1	3
ENSG00000078142	1	3
ENSG00000078237	4	2
ENSG00000078369	3	2
ENSG00000078618	1	1
ENSG00000078668	4	2
ENSG00000078674	1	1
ENSG00000078747	1	3
ENSG00000078902	3	3
ENSG00000079134	4	1
ENSG00000079246	1	1
ENSG00000079257	2	3
ENSG00000079332	4	2
ENSG00000079459	4	1
ENSG00000079462	2	3
ENSG00000079616	2	1
ENSG00000079691	3	3
ENSG00000079739	3	3
ENSG00000079785	1	3
ENSG00000079805	3	3
ENSG00000079819	1	1
ENSG00000079950	1	3
ENSG00000079999	3	1
ENSG00000080345	1	1
ENSG00000080371	1	2
ENSG00000080503	3	1
ENSG00000080603	3	1
ENSG00000080608	4	1
ENSG00000080819	3	3
ENSG00000080824	4	1
ENSG00000080986	4	1
ENSG00000081014	1	1
ENSG00000081154	4	1
ENSG00000081177	1	3
ENSG00000081237	1	3
ENSG00000081307	1	2
ENSG00000081721	4	3
ENSG00000081760	3	3
ENSG00000081870	4	1
ENSG00000082068	4	1
ENSG00000082153	1	1
ENSG00000082212	3	2
ENSG00000082397	3	2
ENSG00000082515	2	2
ENSG00000082516	1	1
ENSG00000082701	3	2
ENSG00000082898	1	3
ENSG00000083123	1	2
ENSG00000083223	3	3
ENSG00000083312	1	3
ENSG00000083520	1	1
ENSG00000083642	1	1
ENSG00000083720	1	2
ENSG00000083845	4	2
ENSG00000083896	4	1
ENSG00000083937	1	3
ENSG00000084070	2	3
ENSG00000084072	4	3
ENSG00000084073	1	2
ENSG00000084090	1	1
ENSG00000084207	2	3
ENSG00000084463	3	1
ENSG00000084623	2	1
ENSG00000084652	3	1
ENSG00000084733	1	2
ENSG00000084754	3	2
ENSG00000084774	3	3
ENSG00000085063	4	2
ENSG00000085117	3	2
ENSG00000085224	4	1
ENSG00000085231	4	1
ENSG00000085365	1	3
ENSG00000085377	3	2
ENSG00000085415	1	3
ENSG00000085449	3	2
ENSG00000085511	1	3
ENSG00000085662	3	3
ENSG00000085719	1	3
ENSG00000085733	3	3
ENSG00000085760	4	2
ENSG00000085832	1	3
ENSG00000085872	3	1
ENSG00000086061	4	1
ENSG00000086065	4	3
ENSG00000086189	4	1
ENSG00000086200	1	1
ENSG00000086475	2	3
ENSG00000086504	2	2
ENSG00000086589	3	1
ENSG00000086598	4	2
ENSG00000086619	4	3
ENSG00000086712	4	1
ENSG00000086730	2	3
ENSG00000086758	3	3
ENSG00000086827	1	1
ENSG00000087008	3	2
ENSG00000087077	2	1
ENSG00000087086	2	2
ENSG00000087087	2	1
ENSG00000087088	2	2
ENSG00000087111	3	2
ENSG00000087191	2	2
ENSG00000087206	4	3
ENSG00000087269	3	1
ENSG00000087274	3	1
ENSG00000087299	1	3
ENSG00000087302	2	2
ENSG00000087365	2	1
ENSG00000087470	1	3
ENSG00000087502	4	2
ENSG00000087842	4	3
ENSG00000088038	3	1
ENSG00000088205	4	1
ENSG00000088247	2	1
ENSG00000088325	3	1
ENSG00000088356	4	3
ENSG00000088682	2	2
ENSG00000088832	2	3
ENSG00000088833	2	2
ENSG00000088888	3	3
ENSG00000088930	1	1
ENSG00000088986	4	2
ENSG00000089006	4	3
ENSG00000089009	2	1
ENSG00000089050	1	2
ENSG00000089053	4	1
ENSG00000089127	4	3
ENSG00000089154	3	3
ENSG00000089195	4	2
ENSG00000089220	2	3
ENSG00000089248	2	2
ENSG00000089280	2	1
ENSG00000089289	4	1
ENSG00000089597	3	2
ENSG00000089639	3	3
ENSG00000089737	2	1
ENSG00000089820	2	3
ENSG00000090013	2	2
ENSG00000090054	1	1
ENSG00000090060	1	1
ENSG00000090061	2	1
ENSG00000090263	4	2
ENSG00000090266	4	2
ENSG00000090273	2	1
ENSG00000090339	3	2
ENSG00000090372	2	3
ENSG00000090520	2	2
ENSG00000090615	3	3
ENSG00000090621	2	1
ENSG00000090686	1	1
ENSG00000090857	1	2
ENSG00000090861	3	3
ENSG00000090863	1	2
ENSG00000090889	1	1
ENSG00000090971	4	2
ENSG00000090989	1	2
ENSG00000091009	1	1
ENSG00000091039	1	3
ENSG00000091127	1	1
ENSG00000091140	1	2
ENSG00000091157	1	2
ENSG00000091164	4	1
ENSG00000091317	1	3
ENSG00000091483	4	2
ENSG00000091527	3	1
ENSG00000091542	3	3
ENSG00000091640	2	3
ENSG00000091732	2	3
ENSG00000092010	4	2
ENSG00000092094	4	3
ENSG00000092098	3	3
ENSG00000092108	4	2
ENSG00000092148	1	1
ENSG00000092199	2	1
ENSG00000092201	1	1
ENSG00000092203	3	1
ENSG00000092531	1	3
ENSG00000092621	4	3
ENSG00000092820	2	3
ENSG00000092841	4	2
ENSG00000092847	1	3
ENSG00000092929	3	3
ENSG00000092964	3	3
ENSG00000093000	1	1
ENSG00000093009	3	1
ENSG00000093010	2	2
ENSG00000093144	4	3
ENSG00000094631	2	2
ENSG00000094880	1	1
ENSG00000094914	2	1
ENSG00000094916	4	1
ENSG00000095002	1	1
ENSG00000095059	2	1
ENSG00000095139	1	2
ENSG00000095209	1	3
ENSG00000095261	1	2
ENSG00000095319	3	3
ENSG00000095380	2	2
ENSG00000095485	4	1
ENSG00000095564	1	1
ENSG00000095585	3	3
ENSG00000095906	2	2
ENSG00000096060	3	3
ENSG00000096063	1	1
ENSG00000096384	4	2
ENSG00000096401	4	1
ENSG00000096433	3	2
ENSG00000096746	4	3
ENSG00000097021	2	1
ENSG00000097033	1	2
ENSG00000099194	3	1
ENSG00000099203	2	2
ENSG00000099219	1	2
ENSG00000099246	4	2
ENSG00000099331	3	3
ENSG00000099341	2	2
ENSG00000099381	3	3
ENSG00000099622	2	1
ENSG00000099624	2	2
ENSG00000099783	1	1
ENSG00000099795	2	2
ENSG00000099797	2	2
ENSG00000099800	2	1
ENSG00000099810	1	3
ENSG00000099817	2	1
ENSG00000099821	3	3
ENSG00000099899	2	3
ENSG00000099901	2	1
ENSG00000099917	2	1
ENSG00000099940	2	1
ENSG00000099942	1	3
ENSG00000099956	2	1
ENSG00000099968	3	3
ENSG00000099995	3	1
ENSG00000100028	2	1
ENSG00000100029	3	1
ENSG00000100030	1	3
ENSG00000100034	3	3
ENSG00000100075	2	2
ENSG00000100083	2	3
ENSG00000100092	2	3
ENSG00000100097	2	2
ENSG00000100129	4	1
ENSG00000100138	4	3
ENSG00000100147	3	2
ENSG00000100162	2	1
ENSG00000100201	1	1
ENSG00000100216	4	2
ENSG00000100220	1	2
ENSG00000100225	4	3
ENSG00000100226	3	3
ENSG00000100227	3	1
ENSG00000100239	3	3
ENSG00000100241	3	3
ENSG00000100242	3	3
ENSG00000100243	2	2
ENSG00000100266	3	3
ENSG00000100280	3	3
ENSG00000100284	3	3
ENSG00000100288	2	2
ENSG00000100292	2	3
ENSG00000100296	3	1
ENSG00000100297	3	1
ENSG00000100298	2	2
ENSG00000100304	3	1
ENSG00000100316	4	1
ENSG00000100324	3	3
ENSG00000100325	2	3
ENSG00000100345	3	2
ENSG00000100347	2	2
ENSG00000100351	3	3
ENSG00000100353	2	1
ENSG00000100360	2	2
ENSG00000100365	2	2
ENSG00000100372	4	3
ENSG00000100387	4	1
ENSG00000100401	3	1
ENSG00000100410	2	1
ENSG00000100412	3	2
ENSG00000100418	2	2
ENSG00000100442	4	3
ENSG00000100462	3	2
ENSG00000100478	4	2
ENSG00000100519	4	2
ENSG00000100522	1	3
ENSG00000100523	1	3
ENSG00000100554	4	2
ENSG00000100567	4	3
ENSG00000100568	2	3
ENSG00000100575	4	2
ENSG00000100577	2	2
ENSG00000100580	3	3
ENSG00000100591	2	1
ENSG00000100596	1	1
ENSG00000100599	3	3
ENSG00000100600	3	3
ENSG00000100603	4	1
ENSG00000100605	2	2
ENSG00000100612	4	2
ENSG00000100614	1	2
ENSG00000100632	4	1
ENSG00000100650	4	1
ENSG00000100664	4	1
ENSG00000100697	1	3
ENSG00000100714	3	3
ENSG00000100721	2	3
ENSG00000100722	4	1
ENSG00000100726	2	1
ENSG00000100744	1	3
ENSG00000100749	4	1
ENSG00000100764	4	2
ENSG00000100796	1	1
ENSG00000100804	4	1
ENSG00000100811	3	1
ENSG00000100813	3	1
ENSG00000100815	1	2
ENSG00000100823	2	1
ENSG00000100836	2	1
ENSG00000100883	4	2
ENSG00000100888	3	1
ENSG00000100889	4	2
ENSG00000100890	4	3
ENSG00000100902	4	3
ENSG00000100911	2	2
ENSG00000100934	1	2
ENSG00000100938	2	2
ENSG00000100941	4	1
ENSG00000100949	2	2
ENSG00000100983	2	3
ENSG00000100994	3	2
ENSG00000100997	2	2
ENSG00000101003	1	1
ENSG00000101017	4	2
ENSG00000101019	2	2
ENSG00000101040	2	1
ENSG00000101079	4	3
ENSG00000101096	3	1
ENSG00000101109	1	3
ENSG00000101126	1	1
ENSG00000101132	4	3
ENSG00000101138	3	3
ENSG00000101146	4	1
ENSG00000101150	4	3
ENSG00000101158	3	3
ENSG00000101160	2	3
ENSG00000101161	4	1
ENSG00000101182	4	3
ENSG00000101191	3	1
ENSG00000101193	4	2
ENSG00000101199	2	2
ENSG00000101220	2	1
ENSG00000101246	2	2
ENSG00000101265	3	3
ENSG00000101294	2	2
ENSG00000101310	1	2
ENSG00000101336	2	3
ENSG00000101337	3	2
ENSG00000101343	1	1
ENSG00000101346	3	2
ENSG00000101347	1	3
ENSG00000101361	4	1
ENSG00000101365	2	2
ENSG00000101367	1	1
ENSG00000101407	3	1
ENSG00000101413	1	1
ENSG00000101421	2	3
ENSG00000101444	3	3
ENSG00000101445	3	1
ENSG00000101473	2	2
ENSG00000101474	4	2
ENSG00000101557	1	3
ENSG00000101558	4	3
ENSG00000101596	1	3
ENSG00000101639	1	1
ENSG00000101654	1	3
ENSG00000101811	4	1
ENSG00000101843	4	2
ENSG00000101846	1	3
ENSG00000101856	3	2
ENSG00000101868	1	1
ENSG00000101901	2	1
ENSG00000101911	1	3
ENSG00000101966	4	3
ENSG00000101972	1	1
ENSG00000101997	2	2
ENSG00000102024	1	3
ENSG00000102030	2	1
ENSG00000102054	1	1
ENSG00000102081	1	3
ENSG00000102103	2	1
ENSG00000102119	2	2
ENSG00000102144	1	3
ENSG00000102158	1	2
ENSG00000102172	4	3
ENSG00000102178	3	1
ENSG00000102189	1	3
ENSG00000102218	1	3
ENSG00000102226	3	3
ENSG00000102241	4	1
ENSG00000102309	4	3
ENSG00000102316	3	3
ENSG00000102317	4	1
ENSG00000102390	4	3
ENSG00000102393	4	3
ENSG00000102401	1	2
ENSG00000102531	1	2
ENSG00000102572	3	3
ENSG00000102580	1	2
ENSG00000102606	3	3
ENSG00000102699	3	2
ENSG00000102738	4	2
ENSG00000102753	1	1
ENSG00000102763	1	2
ENSG00000102786	1	1
ENSG00000102871	2	2
ENSG00000102879	2	3
ENSG00000102882	2	2
ENSG00000102893	1	3
ENSG00000102898	2	2
ENSG00000102900	3	1
ENSG00000102962	3	3
ENSG00000102967	2	1
ENSG00000102974	3	1
ENSG00000102978	4	1
ENSG00000103018	4	2
ENSG00000103024	2	2
ENSG00000103035	4	2
ENSG00000103043	3	2
ENSG00000103051	3	2
ENSG00000103111	3	3
ENSG00000103121	4	3
ENSG00000103152	2	1
ENSG00000103187	2	3
ENSG00000103194	1	1
ENSG00000103197	3	3
ENSG00000103222	3	3
ENSG00000103257	3	1
ENSG00000103266	2	1
ENSG00000103274	2	3
ENSG00000103275	2	3
ENSG00000103316	1	3
ENSG00000103342	1	1
ENSG00000103353	1	3
ENSG00000103356	3	2
ENSG00000103363	2	2
ENSG00000103365	3	3
ENSG00000103381	2	3
ENSG00000103415	2	3
ENSG00000103423	3	2
ENSG00000103485	2	3
ENSG00000103490	2	1
ENSG00000103496	2	3
ENSG00000103502	2	2
ENSG00000103507	3	2
ENSG00000103544	3	2
ENSG00000103549	3	1
ENSG00000103642	4	2
ENSG00000103653	3	3
ENSG00000103657	1	1
ENSG00000103671	4	3
ENSG00000103769	4	3
ENSG00000103811	2	2
ENSG00000103876	2	3
ENSG00000103932	3	3
ENSG00000103966	3	1
ENSG00000104129	2	1
ENSG00000104131	4	1
ENSG00000104133	1	3
ENSG00000104142	3	2
ENSG00000104177	4	3
ENSG00000104231	4	3
ENSG00000104267	1	3
ENSG00000104299	3	1
ENSG00000104312	4	3
ENSG00000104320	1	1
ENSG00000104325	4	2
ENSG00000104356	1	1
ENSG00000104365	3	3
ENSG00000104375	1	3
ENSG00000104388	2	2
ENSG00000104408	4	1
ENSG00000104412	4	2
ENSG00000104442	1	3
ENSG00000104472	2	1
ENSG00000104490	3	2
ENSG00000104517	1	1
ENSG00000104518	2	3
ENSG00000104522	2	2
ENSG00000104524	3	2
ENSG00000104529	2	3
ENSG00000104549	1	1
ENSG00000104613	4	1
ENSG00000104626	1	3
ENSG00000104643	1	2
ENSG00000104687	1	3
ENSG00000104714	2	3
ENSG00000104738	3	1
ENSG00000104763	4	2
ENSG00000104774	2	2
ENSG00000104805	2	2
ENSG00000104812	3	3
ENSG00000104823	2	2
ENSG00000104824	2	1
ENSG00000104833	2	3
ENSG00000104835	2	2
ENSG00000104852	2	1
ENSG00000104872	2	1
ENSG00000104880	3	3
ENSG00000104884	3	2
ENSG00000104885	3	3
ENSG00000104889	2	1
ENSG00000104897	2	1
ENSG00000104907	2	1
ENSG00000104915	2	3
ENSG00000104921	4	3
ENSG00000104951	2	3
ENSG00000104964	2	1
ENSG00000104969	2	3
ENSG00000104972	2	3
ENSG00000104979	2	1
ENSG00000104980	2	2
ENSG00000105053	3	1
ENSG00000105063	3	1
ENSG00000105122	3	1
ENSG00000105135	3	2
ENSG00000105185	2	1
ENSG00000105193	2	3
ENSG00000105197	2	1
ENSG00000105202	2	1
ENSG00000105220	2	3
ENSG00000105221	3	3
ENSG00000105246	2	2
ENSG00000105254	2	1
ENSG00000105258	2	1
ENSG00000105281	4	1
ENSG00000105287	3	1
ENSG00000105323	3	3
ENSG00000105339	3	3
ENSG00000105355	2	3
ENSG00000105364	2	2
ENSG00000105372	2	1
ENSG00000105373	2	1
ENSG00000105379	2	2
ENSG00000105397	3	3
ENSG00000105401	2	1
ENSG00000105402	2	2
ENSG00000105404	2	3
ENSG00000105447	3	1
ENSG00000105486	3	1
ENSG00000105514	3	2
ENSG00000105518	2	2
ENSG00000105552	2	2
ENSG00000105568	3	2
ENSG00000105576	3	3
ENSG00000105607	3	2
ENSG00000105612	4	2
ENSG00000105618	2	1
ENSG00000105639	3	1
ENSG00000105640	2	1
ENSG00000105655	4	3
ENSG00000105669	2	2
ENSG00000105671	2	1
ENSG00000105676	3	1
ENSG00000105699	2	3
ENSG00000105701	2	3
ENSG00000105705	2	1
ENSG00000105723	2	1
ENSG00000105726	2	2
ENSG00000105755	4	3
ENSG00000105771	2	1
ENSG00000105778	1	3
ENSG00000105810	1	3
ENSG00000105819	1	2
ENSG00000105821	4	1
ENSG00000105835	1	3
ENSG00000105875	3	3
ENSG00000105887	1	3
ENSG00000105926	1	3
ENSG00000105928	1	1
ENSG00000105939	3	1
ENSG00000105953	3	2
ENSG00000105993	2	1
ENSG00000106009	2	1
ENSG00000106028	4	2
ENSG00000106049	4	2
ENSG00000106077	2	2
ENSG00000106105	4	2
ENSG00000106211	2	3
ENSG00000106244	2	1
ENSG00000106245	2	1
ENSG00000106263	3	1
ENSG00000106266	2	3
ENSG00000106268	2	1
ENSG00000106290	2	1
ENSG00000106305	2	2
ENSG00000106344	4	1
ENSG00000106348	3	3
ENSG00000106351	3	3
ENSG00000106355	4	1
ENSG00000106367	3	2
ENSG00000106397	2	3
ENSG00000106399	4	3
ENSG00000106415	3	3
ENSG00000106443	4	3
ENSG00000106459	1	1
ENSG00000106554	3	2
ENSG00000106588	4	3
ENSG00000106591	2	2
ENSG00000106605	4	2
ENSG00000106615	2	3
ENSG00000106628	2	1
ENSG00000106636	3	2
ENSG00000106638	3	2
ENSG00000106665	3	3
ENSG00000106682	1	1
ENSG00000106683	3	3
ENSG00000106803	4	2
ENSG00000106853	1	3
ENSG00000107020	4	2
ENSG00000107021	3	2
ENSG00000107099	3	3
ENSG00000107164	3	1
ENSG00000107201	1	2
ENSG00000107223	2	1
ENSG00000107263	3	3
ENSG00000107290	1	1
ENSG00000107341	3	1
ENSG00000107371	4	1
ENSG00000107438	2	1
ENSG00000107551	3	3
ENSG00000107554	3	3
ENSG00000107581	3	1
ENSG00000107625	1	1
ENSG00000107651	1	1
ENSG00000107669	1	3
ENSG00000107672	4	3
ENSG00000107758	1	3
ENSG00000107833	4	1
ENSG00000107862	3	2
ENSG00000107929	3	1
ENSG00000107937	1	1
ENSG00000107938	1	1
ENSG00000107949	4	1
ENSG00000107951	4	3
ENSG00000107959	3	2
ENSG00000108010	4	1
ENSG00000108039	3	2
ENSG00000108055	4	1
ENSG00000108061	1	1
ENSG00000108064	1	2
ENSG00000108091	1	3
ENSG00000108094	1	3
ENSG00000108107	2	1
ENSG00000108179	3	2
ENSG00000108256	1	1
ENSG00000108262	3	3
ENSG00000108298	2	1
ENSG00000108312	3	1
ENSG00000108344	2	2
ENSG00000108424	3	3
ENSG00000108433	3	2
ENSG00000108439	4	2
ENSG00000108465	2	3
ENSG00000108468	3	3
ENSG00000108479	2	2
ENSG00000108506	1	3
ENSG00000108515	2	3
ENSG00000108518	2	2
ENSG00000108528	2	2
ENSG00000108559	1	1
ENSG00000108561	4	2
ENSG00000108578	1	3
ENSG00000108587	1	2
ENSG00000108588	1	1
ENSG00000108591	2	2
ENSG00000108592	3	1
ENSG00000108604	2	1
ENSG00000108639	2	2
ENSG00000108651	4	1
ENSG00000108654	4	1
ENSG00000108666	4	3
ENSG00000108669	3	3
ENSG00000108671	3	2
ENSG00000108774	2	2
ENSG00000108784	2	2
ENSG00000108797	3	1
ENSG00000108798	2	3
ENSG00000108819	2	3
ENSG00000108825	4	1
ENSG00000108826	2	2
ENSG00000108828	4	3
ENSG00000108829	3	1
ENSG00000108848	4	1
ENSG00000108861	3	3
ENSG00000108883	3	1
ENSG00000108946	1	3
ENSG00000108953	4	3
ENSG00000109016	4	2
ENSG00000109062	3	1
ENSG00000109084	4	2
ENSG00000109103	2	3
ENSG00000109107	2	3
ENSG00000109111	3	1
ENSG00000109133	1	2
ENSG00000109180	4	2
ENSG00000109270	4	2
ENSG00000109320	1	3
ENSG00000109323	1	2
ENSG00000109332	4	1
ENSG00000109475	4	1
ENSG00000109519	4	3
ENSG00000109534	4	3
ENSG00000109586	1	2
ENSG00000109606	1	1
ENSG00000109736	2	2
ENSG00000109762	4	3
ENSG00000109775	4	2
ENSG00000109805	1	1
ENSG00000109814	1	2
ENSG00000109854	4	2
ENSG00000109861	1	3
ENSG00000109917	4	1
ENSG00000109919	4	2
ENSG00000109920	2	3
ENSG00000109971	3	1
ENSG00000110031	3	2
ENSG00000110047	3	2
ENSG00000110048	1	3
ENSG00000110063	2	2
ENSG00000110074	2	3
ENSG00000110075	1	1
ENSG00000110090	1	2
ENSG00000110104	2	3
ENSG00000110107	3	1
ENSG00000110108	3	2
ENSG00000110172	4	1
ENSG00000110321	1	1
ENSG00000110344	1	3
ENSG00000110367	1	1
ENSG00000110395	1	3
ENSG00000110435	1	2
ENSG00000110442	2	3
ENSG00000110536	2	2
ENSG00000110619	4	2
ENSG00000110651	2	3
ENSG00000110696	1	1
ENSG00000110700	4	1
ENSG00000110711	2	3
ENSG00000110713	1	1
ENSG00000110717	2	2
ENSG00000110756	1	3
ENSG00000110768	1	1
ENSG00000110801	2	3
ENSG00000110871	4	3
ENSG00000110880	3	3
ENSG00000110917	3	2
ENSG00000110921	2	3
ENSG00000110955	1	2
ENSG00000110958	2	2
ENSG00000111011	2	3
ENSG00000111052	4	2
ENSG00000111142	4	1
ENSG00000111144	3	2
ENSG00000111196	4	1
ENSG00000111229	2	2
ENSG00000111237	4	2
ENSG00000111271	2	3
ENSG00000111275	4	2
ENSG00000111300	1	1
ENSG00000111331	3	3
ENSG00000111335	1	2
ENSG00000111348	2	3
ENSG00000111361	4	3
ENSG00000111364	4	1
ENSG00000111371	1	1
ENSG00000111445	3	1
ENSG00000111481	4	2
ENSG00000111530	1	3
ENSG00000111540	3	2
ENSG00000111581	1	2
ENSG00000111596	4	3
ENSG00000111602	3	1
ENSG00000111605	3	1
ENSG00000111615	4	1
ENSG00000111640	2	2
ENSG00000111641	2	1
ENSG00000111642	3	1
ENSG00000111652	2	2
ENSG00000111667	3	2
ENSG00000111669	4	3
ENSG00000111674	4	3
ENSG00000111678	4	1
ENSG00000111679	2	3
ENSG00000111711	4	2
ENSG00000111716	4	3
ENSG00000111725	3	2
ENSG00000111726	4	2
ENSG00000111731	1	3
ENSG00000111737	3	2
ENSG00000111786	2	1
ENSG00000111790	1	3
ENSG00000111801	3	3
ENSG00000111832	4	3
ENSG00000111843	4	2
ENSG00000111845	4	1
ENSG00000111859	3	2
ENSG00000111875	4	1
ENSG00000111880	1	1
ENSG00000111906	4	3
ENSG00000111911	1	3
ENSG00000111912	1	3
ENSG00000112062	1	3
ENSG00000112081	4	1
ENSG00000112096	1	2
ENSG00000112118	1	1
ENSG00000112159	1	1
ENSG00000112208	4	3
ENSG00000112249	1	2
ENSG00000112282	1	1
ENSG00000112294	1	3
ENSG00000112297	1	3
ENSG00000112304	4	2
ENSG00000112305	2	3
ENSG00000112306	4	1
ENSG00000112335	2	1
ENSG00000112339	1	3
ENSG00000112343	4	2
ENSG00000112473	3	2
ENSG00000112493	2	2
ENSG00000112514	2	2
ENSG00000112531	1	1
ENSG00000112561	3	3
ENSG00000112578	4	1
ENSG00000112584	3	3
ENSG00000112640	2	3
ENSG00000112651	2	2
ENSG00000112667	2	2
ENSG00000112679	2	3
ENSG00000112685	1	2
ENSG00000112695	4	2
ENSG00000112699	2	2
ENSG00000112739	1	1
ENSG00000112759	3	1
ENSG00000112855	4	2
ENSG00000112893	3	2
ENSG00000112972	1	1
ENSG00000112992	1	2
ENSG00000113013	1	2
ENSG00000113048	3	2
ENSG00000113068	2	3
ENSG00000113141	2	1
ENSG00000113163	1	1
ENSG00000113194	1	2
ENSG00000113272	4	3
ENSG00000113282	3	3
ENSG00000113312	4	1
ENSG00000113318	1	1
ENSG00000113368	3	1
ENSG00000113384	1	2
ENSG00000113387	4	1
ENSG00000113407	4	1
ENSG00000113441	1	2
ENSG00000113460	4	2
ENSG00000113522	4	2
ENSG00000113552	1	3
ENSG00000113558	4	3
ENSG00000113569	1	3
ENSG00000113575	4	2
ENSG00000113580	1	3
ENSG00000113593	4	1
ENSG00000113595	1	2
ENSG00000113615	1	2
ENSG00000113643	4	3
ENSG00000113648	2	3
ENSG00000113649	3	1
ENSG00000113712	1	1
ENSG00000113719	3	2
ENSG00000113734	2	3
ENSG00000113758	1	3
ENSG00000113810	4	1
ENSG00000113845	4	1
ENSG00000114021	4	3
ENSG00000114023	4	2
ENSG00000114030	1	1
ENSG00000114054	3	2
ENSG00000114062	1	3
ENSG00000114098	1	2
ENSG00000114127	1	3
ENSG00000114209	4	3
ENSG00000114268	3	3
ENSG00000114302	3	2
ENSG00000114316	1	3
ENSG00000114331	1	3
ENSG00000114353	2	2
ENSG00000114354	2	2
ENSG00000114391	2	1
ENSG00000114416	4	1
ENSG00000114480	1	3
ENSG00000114491	1	3
ENSG00000114503	4	1
ENSG00000114573	1	2
ENSG00000114686	4	2
ENSG00000114742	1	3
ENSG00000114744	1	3
ENSG00000114767	2	1
ENSG00000114779	2	3
ENSG00000114850	4	2
ENSG00000114867	3	1
ENSG00000114902	2	2
ENSG00000114942	2	1
ENSG00000114956	4	2
ENSG00000114978	1	1
ENSG00000115020	1	3
ENSG00000115053	3	1
ENSG00000115073	2	2
ENSG00000115091	1	3
ENSG00000115128	4	1
ENSG00000115129	2	2
ENSG00000115145	1	3
ENSG00000115159	1	2
ENSG00000115207	3	1
ENSG00000115211	2	3
ENSG00000115216	3	3
ENSG00000115232	1	3
ENSG00000115233	4	2
ENSG00000115234	3	1
ENSG00000115241	2	1
ENSG00000115267	1	3
ENSG00000115268	2	1
ENSG00000115271	4	3
ENSG00000115275	2	2
ENSG00000115286	2	2
ENSG00000115306	1	3
ENSG00000115307	2	3
ENSG00000115310	3	3
ENSG00000115317	2	3
ENSG00000115325	3	1
ENSG00000115355	4	3
ENSG00000115364	4	2
ENSG00000115365	1	2
ENSG00000115368	4	1
ENSG00000115414	3	2
ENSG00000115415	1	2
ENSG00000115419	1	3
ENSG00000115464	1	1
ENSG00000115484	1	3
ENSG00000115514	4	1
ENSG00000115524	1	1
ENSG00000115539	4	1
ENSG00000115540	4	2
ENSG00000115541	4	2
ENSG00000115548	1	1
ENSG00000115677	3	1
ENSG00000115685	4	3
ENSG00000115687	2	1
ENSG00000115760	1	1
ENSG00000115761	4	1
ENSG00000115806	3	2
ENSG00000115808	1	3
ENSG00000115816	1	1
ENSG00000115839	1	3
ENSG00000115840	4	2
ENSG00000115866	4	3
ENSG00000115875	4	1
ENSG00000115902	3	3
ENSG00000115919	4	3
ENSG00000115935	3	3
ENSG00000115942	1	1
ENSG00000115944	4	2
ENSG00000115946	4	1
ENSG00000115956	1	3
ENSG00000115970	1	1
ENSG00000115977	2	3
ENSG00000116001	1	1
ENSG00000116005	1	2
ENSG00000116017	3	3
ENSG00000116030	4	1
ENSG00000116062	1	1
ENSG00000116096	4	2
ENSG00000116120	4	3
ENSG00000116133	3	3
ENSG00000116161	4	1
ENSG00000116171	4	2
ENSG00000116221	3	2
ENSG00000116251	4	3
ENSG00000116266	1	3
ENSG00000116288	4	2
ENSG00000116337	3	3
ENSG00000116350	2	3
ENSG00000116353	2	3
ENSG00000116455	4	2
ENSG00000116459	4	2
ENSG00000116473	4	2
ENSG00000116478	1	1
ENSG00000116489	4	3
ENSG00000116521	3	3
ENSG00000116560	3	1
ENSG00000116584	3	1
ENSG00000116586	2	2
ENSG00000116604	3	1
ENSG00000116641	1	3
ENSG00000116649	2	3
ENSG00000116663	2	2
ENSG00000116685	2	2
ENSG00000116688	3	2
ENSG00000116698	3	1
ENSG00000116701	4	3
ENSG00000116711	1	3
ENSG00000116747	1	2
ENSG00000116750	1	3
ENSG00000116752	4	1
ENSG00000116754	4	1
ENSG00000116761	4	3
ENSG00000116791	1	2
ENSG00000116815	4	3
ENSG00000116830	3	1
ENSG00000116863	4	3
ENSG00000116871	3	1
ENSG00000116874	1	2
ENSG00000116898	2	2
ENSG00000116903	1	2
ENSG00000116906	4	3
ENSG00000116918	1	3
ENSG00000116957	4	1
ENSG00000116977	4	3
ENSG00000116984	1	3
ENSG00000117054	1	2
ENSG00000117090	3	3
ENSG00000117091	4	2
ENSG00000117118	4	2
ENSG00000117143	1	3
ENSG00000117222	1	1
ENSG00000117228	3	3
ENSG00000117280	3	2
ENSG00000117305	4	2
ENSG00000117308	2	3
ENSG00000117322	1	3
ENSG00000117360	4	1
ENSG00000117385	2	2
ENSG00000117394	3	3
ENSG00000117395	2	1
ENSG00000117448	4	2
ENSG00000117450	4	3
ENSG00000117481	4	3
ENSG00000117500	1	2
ENSG00000117505	3	3
ENSG00000117519	4	3
ENSG00000117523	2	1
ENSG00000117528	1	2
ENSG00000117543	4	3
ENSG00000117592	4	3
ENSG00000117593	3	3
ENSG00000117597	1	1
ENSG00000117632	4	1
ENSG00000117676	3	3
ENSG00000117691	4	3
ENSG00000117713	3	1
ENSG00000117724	3	1
ENSG00000117748	2	1
ENSG00000117751	4	1
ENSG00000117758	1	3
ENSG00000117859	4	1
ENSG00000117862	4	2
ENSG00000117868	3	3
ENSG00000117899	2	2
ENSG00000117984	3	2
ENSG00000118007	1	1
ENSG00000118181	2	1
ENSG00000118193	1	1
ENSG00000118197	4	3
ENSG00000118246	1	1
ENSG00000118260	3	1
ENSG00000118308	4	3
ENSG00000118363	1	2
ENSG00000118482	1	1
ENSG00000118496	1	3
ENSG00000118503	3	3
ENSG00000118520	2	2
ENSG00000118640	4	2
ENSG00000118705	3	2
ENSG00000118873	1	3
ENSG00000118939	4	3
ENSG00000118961	1	2
ENSG00000119004	4	2
ENSG00000119013	4	2
ENSG00000119041	1	1
ENSG00000119125	1	2
ENSG00000119139	3	3
ENSG00000119203	4	1
ENSG00000119285	1	1
ENSG00000119314	1	3
ENSG00000119318	1	3
ENSG00000119321	3	1
ENSG00000119335	4	1
ENSG00000119383	3	2
ENSG00000119392	1	1
ENSG00000119396	1	2
ENSG00000119397	1	2
ENSG00000119401	1	3
ENSG00000119408	3	3
ENSG00000119414	4	2
ENSG00000119421	4	2
ENSG00000119431	2	2
ENSG00000119471	1	2
ENSG00000119523	4	2
ENSG00000119537	1	3
ENSG00000119541	1	3
ENSG00000119596	3	3
ENSG00000119638	1	3
ENSG00000119640	4	3
ENSG00000119655	2	2
ENSG00000119669	3	1
ENSG00000119689	1	2
ENSG00000119705	4	1
ENSG00000119707	2	1
ENSG00000119711	1	2
ENSG00000119718	3	2
ENSG00000119723	4	2
ENSG00000119777	3	1
ENSG00000119778	1	1
ENSG00000119787	1	3
ENSG00000119812	3	1
ENSG00000119820	1	3
ENSG00000119844	4	3
ENSG00000119912	1	1
ENSG00000119917	1	3
ENSG00000119922	1	3
ENSG00000119929	4	3
ENSG00000119953	4	1
ENSG00000119969	4	1
ENSG00000120008	1	3
ENSG00000120029	1	3
ENSG00000120053	2	3
ENSG00000120063	1	3
ENSG00000120158	3	1
ENSG00000120253	1	3
ENSG00000120254	1	1
ENSG00000120265	4	2
ENSG00000120306	2	3
ENSG00000120333	4	2
ENSG00000120437	4	3
ENSG00000120438	4	1
ENSG00000120526	1	3
ENSG00000120533	4	1
ENSG00000120686	4	2
ENSG00000120690	1	1
ENSG00000120694	1	1
ENSG00000120697	4	2
ENSG00000120699	4	1
ENSG00000120705	1	1
ENSG00000120709	3	1
ENSG00000120725	2	2
ENSG00000120733	1	1
ENSG00000120800	1	1
ENSG00000120805	4	2
ENSG00000120860	4	3
ENSG00000120868	1	3
ENSG00000120899	3	3
ENSG00000120910	4	3
ENSG00000120915	3	3
ENSG00000120925	1	2
ENSG00000120948	1	3
ENSG00000120949	3	3
ENSG00000120963	2	1
ENSG00000120992	1	2
ENSG00000121022	4	2
ENSG00000121058	4	1
ENSG00000121060	3	1
ENSG00000121064	4	2
ENSG00000121152	3	1
ENSG00000121210	3	1
ENSG00000121390	2	1
ENSG00000121486	1	1
ENSG00000121579	1	1
ENSG00000121680	2	2
ENSG00000121691	3	2
ENSG00000121741	1	1
ENSG00000121749	1	2
ENSG00000121769	4	3
ENSG00000121774	1	1
ENSG00000121892	1	1
ENSG00000121940	4	2
ENSG00000122026	2	1
ENSG00000122068	1	1
ENSG00000122122	3	3
ENSG00000122140	2	2
ENSG00000122218	3	2
ENSG00000122257	4	3
ENSG00000122299	1	1
ENSG00000122359	2	2
ENSG00000122378	4	3
ENSG00000122406	4	1
ENSG00000122490	2	2
ENSG00000122512	3	1
ENSG00000122545	4	3
ENSG00000122565	4	1
ENSG00000122566	4	1
ENSG00000122643	4	2
ENSG00000122692	1	1
ENSG00000122705	2	1
ENSG00000122729	1	3
ENSG00000122873	4	2
ENSG00000122884	1	3
ENSG00000122958	1	3
ENSG00000122965	3	3
ENSG00000122966	3	1
ENSG00000122971	2	2
ENSG00000122986	2	3
ENSG00000123064	3	1
ENSG00000123080	3	2
ENSG00000123104	3	2
ENSG00000123130	4	2
ENSG00000123131	4	2
ENSG00000123136	2	1
ENSG00000123143	2	1
ENSG00000123144	2	1
ENSG00000123146	3	2
ENSG00000123200	2	1
ENSG00000123213	1	3
ENSG00000123240	4	2
ENSG00000123297	4	2
ENSG00000123338	3	3
ENSG00000123349	2	3
ENSG00000123352	2	3
ENSG00000123374	3	1
ENSG00000123416	3	2
ENSG00000123545	4	2
ENSG00000123595	4	2
ENSG00000123609	4	1
ENSG00000123684	1	2
ENSG00000123728	1	2
ENSG00000123737	4	1
ENSG00000123892	1	3
ENSG00000123908	3	3
ENSG00000123983	1	3
ENSG00000123992	2	2
ENSG00000124126	3	3
ENSG00000124151	3	2
ENSG00000124155	3	2
ENSG00000124160	3	1
ENSG00000124164	3	3
ENSG00000124172	4	2
ENSG00000124181	3	3
ENSG00000124193	4	1
ENSG00000124198	1	3
ENSG00000124201	3	3
ENSG00000124207	1	1
ENSG00000124209	1	2
ENSG00000124214	3	1
ENSG00000124222	2	3
ENSG00000124226	4	3
ENSG00000124228	2	1
ENSG00000124299	2	2
ENSG00000124333	1	3
ENSG00000124356	4	3
ENSG00000124357	2	2
ENSG00000124380	2	3
ENSG00000124383	4	1
ENSG00000124406	1	2
ENSG00000124486	1	3
ENSG00000124491	1	3
ENSG00000124523	4	2
ENSG00000124535	2	3
ENSG00000124562	2	1
ENSG00000124571	1	1
ENSG00000124575	2	1
ENSG00000124596	4	3
ENSG00000124608	3	3
ENSG00000124614	4	1
ENSG00000124641	3	3
ENSG00000124767	4	3
ENSG00000124783	1	2
ENSG00000124789	1	1
ENSG00000124795	4	1
ENSG00000124802	4	2
ENSG00000124831	2	1
ENSG00000124942	4	3
ENSG00000125037	4	2
ENSG00000125107	1	1
ENSG00000125166	3	2
ENSG00000125257	1	3
ENSG00000125304	1	2
ENSG00000125351	4	1
ENSG00000125354	2	3
ENSG00000125375	4	2
ENSG00000125445	2	2
ENSG00000125447	3	3
ENSG00000125450	4	2
ENSG00000125454	2	2
ENSG00000125457	3	3
ENSG00000125458	2	2
ENSG00000125459	3	3
ENSG00000125484	1	1
ENSG00000125485	3	1
ENSG00000125611	2	3
ENSG00000125630	1	1
ENSG00000125633	1	3
ENSG00000125637	3	1
ENSG00000125651	2	1
ENSG00000125656	2	2
ENSG00000125657	2	2
ENSG00000125676	4	1
ENSG00000125686	1	1
ENSG00000125691	4	3
ENSG00000125726	2	2
ENSG00000125733	2	3
ENSG00000125741	3	2
ENSG00000125743	2	1
ENSG00000125744	2	3
ENSG00000125746	2	2
ENSG00000125753	2	3
ENSG00000125755	3	1
ENSG00000125772	4	3
ENSG00000125818	2	1
ENSG00000125821	4	3
ENSG00000125827	4	3
ENSG00000125844	2	2
ENSG00000125868	4	2
ENSG00000125870	4	1
ENSG00000125871	4	1
ENSG00000125877	2	2
ENSG00000125901	2	2
ENSG00000125912	3	2
ENSG00000125944	3	3
ENSG00000125952	2	1
ENSG00000125970	2	1
ENSG00000125977	4	1
ENSG00000125991	4	2
ENSG00000125995	2	2
ENSG00000126001	3	1
ENSG00000126012	3	1
ENSG00000126067	2	3
ENSG00000126088	2	3
ENSG00000126107	2	2
ENSG00000126214	3	3
ENSG00000126216	3	3
ENSG00000126226	4	1
ENSG00000126247	2	2
ENSG00000126249	2	3
ENSG00000126254	2	1
ENSG00000126261	1	1
ENSG00000126267	2	2
ENSG00000126432	2	2
ENSG00000126456	2	3
ENSG00000126457	2	1
ENSG00000126461	2	3
ENSG00000126522	3	3
ENSG00000126524	4	2
ENSG00000126561	3	3
ENSG00000126581	3	3
ENSG00000126602	2	3
ENSG00000126698	2	1
ENSG00000126749	2	1
ENSG00000126756	4	3
ENSG00000126777	4	3
ENSG00000126787	1	1
ENSG00000126814	4	1
ENSG00000126858	1	2
ENSG00000126883	3	1
ENSG00000126934	2	3
ENSG00000126945	1	2
ENSG00000126953	4	3
ENSG00000127022	1	2
ENSG00000127054	2	1
ENSG00000127125	4	2
ENSG00000127191	2	2
ENSG00000127337	4	1
ENSG00000127445	2	3
ENSG00000127463	1	2
ENSG00000127481	3	3
ENSG00000127483	1	3
ENSG00000127526	3	3
ENSG00000127527	3	3
ENSG00000127586	2	1
ENSG00000127603	3	3
ENSG00000127616	3	1
ENSG00000127663	3	3
ENSG00000127774	2	2
ENSG00000127804	4	3
ENSG00000127824	2	2
ENSG00000127837	2	1
ENSG00000127884	4	2
ENSG00000127914	4	1
ENSG00000127947	4	3
ENSG00000127948	2	3
ENSG00000127980	1	3
ENSG00000128050	4	1
ENSG00000128059	1	3
ENSG00000128159	2	1
ENSG00000128228	2	2
ENSG00000128245	3	1
ENSG00000128309	2	3
ENSG00000128311	4	3
ENSG00000128335	2	2
ENSG00000128340	2	2
ENSG00000128394	2	2
ENSG00000128463	4	2
ENSG00000128524	2	3
ENSG00000128534	4	1
ENSG00000128595	1	2
ENSG00000128604	2	3
ENSG00000128609	4	2
ENSG00000128626	2	2
ENSG00000128654	4	2
ENSG00000128699	4	1
ENSG00000128708	1	1
ENSG00000128731	3	1
ENSG00000128789	4	1
ENSG00000128815	3	3
ENSG00000128829	1	3
ENSG00000128849	1	1
ENSG00000128928	3	2
ENSG00000128951	4	1
ENSG00000129003	1	3
ENSG00000129083	1	2
ENSG00000129084	4	3
ENSG00000129103	3	2
ENSG00000129128	1	2
ENSG00000129187	4	3
ENSG00000129235	2	3
ENSG00000129245	3	3
ENSG00000129250	3	3
ENSG00000129255	2	2
ENSG00000129315	1	1
ENSG00000129351	3	1
ENSG00000129460	4	1
ENSG00000129472	4	2
ENSG00000129515	1	3
ENSG00000129559	2	3
ENSG00000129562	2	2
ENSG00000129566	3	2
ENSG00000129625	4	2
ENSG00000129657	3	3
ENSG00000129675	1	1
ENSG00000129680	4	1
ENSG00000129691	1	3
ENSG00000129696	4	1
ENSG00000129932	2	1
ENSG00000129933	3	3
ENSG00000130005	2	3
ENSG00000130021	4	3
ENSG00000130119	4	1
ENSG00000130150	1	3
ENSG00000130159	2	2
ENSG00000130175	2	2
ENSG00000130177	4	1
ENSG00000130193	3	3
ENSG00000130204	2	2
ENSG00000130227	1	3
ENSG00000130254	2	1
ENSG00000130255	2	1
ENSG00000130303	2	2
ENSG00000130305	2	1
ENSG00000130309	3	1
ENSG00000130311	2	3
ENSG00000130312	2	3
ENSG00000130313	2	3
ENSG00000130332	2	2
ENSG00000130340	3	3
ENSG00000130348	1	1
ENSG00000130396	3	3
ENSG00000130402	3	3
ENSG00000130414	2	2
ENSG00000130429	2	2
ENSG00000130479	2	3
ENSG00000130489	2	2
ENSG00000130520	2	1
ENSG00000130589	3	2
ENSG00000130592	2	3
ENSG00000130638	1	3
ENSG00000130640	3	1
ENSG00000130699	3	1
ENSG00000130706	2	2
ENSG00000130713	4	1
ENSG00000130724	2	3
ENSG00000130725	2	2
ENSG00000130726	3	1
ENSG00000130731	2	2
ENSG00000130749	3	1
ENSG00000130755	2	3
ENSG00000130764	3	3
ENSG00000130770	2	2
ENSG00000130772	4	3
ENSG00000130775	2	2
ENSG00000130779	3	3
ENSG00000130787	2	1
ENSG00000130810	2	1
ENSG00000130811	2	1
ENSG00000130813	2	2
ENSG00000130816	3	1
ENSG00000130826	4	1
ENSG00000130830	3	3
ENSG00000130935	1	1
ENSG00000130939	3	1
ENSG00000130985	3	3
ENSG00000131013	4	3
ENSG00000131018	3	3
ENSG00000131043	3	1
ENSG00000131051	4	1
ENSG00000131100	4	2
ENSG00000131143	2	2
ENSG00000131148	2	2
ENSG00000131153	4	1
ENSG00000131165	2	3
ENSG00000131171	4	3
ENSG00000131236	3	3
ENSG00000131238	4	2
ENSG00000131269	1	2
ENSG00000131368	2	2
ENSG00000131373	4	2
ENSG00000131374	3	3
ENSG00000131375	1	2
ENSG00000131378	3	3
ENSG00000131437	4	3
ENSG00000131446	3	2
ENSG00000131467	3	1
ENSG00000131469	2	1
ENSG00000131473	3	1
ENSG00000131475	2	2
ENSG00000131495	4	2
ENSG00000131503	3	1
ENSG00000131504	3	3
ENSG00000131508	2	3
ENSG00000131558	3	3
ENSG00000131626	3	1
ENSG00000131652	2	3
ENSG00000131725	1	3
ENSG00000131747	4	1
ENSG00000131778	1	1
ENSG00000131779	4	2
ENSG00000131828	2	2
ENSG00000131844	1	2
ENSG00000131871	4	3
ENSG00000131876	4	1
ENSG00000131966	4	2
ENSG00000131981	4	3
[truncated: 2,189 more rows]
