# Supplementary material for: Pervasive coexpression of spatially proximal genes is buffered at the protein level
Source: Mol Syst Biol. 2017 Aug 23;13(8):937. doi: 10.15252/msb.20177548 (PMC5572396; doi:10.15252/msb.20177548)
Supplement: Supplementary file 5 — Dataset EV3 [file MSB-13-937-s005.zip › README.txt]

Dataset EV3.

List of genes belonging to each mRNA and protein k-means cluster.

The following columns are reported:

Gene_ID ........... Ensembl Gene identifier
mRNA_cluster ...... mRNA k-means cluster the gene was assigned to
protein_cluster ... protein k-means cluster the gene was assigned to
